# Supplementary material for: (E)-1-(4-Bromo­phen­yl)but-2-en-1-one
Source: IUCrdata. 2025 May 13;10(Pt 5):x250415. doi: 10.1107/S2414314625004158 (PMC12142388; doi:10.1107/S2414314625004158)
Supplement: Supplementary file 1 [file x-10-x250415-sup1.cif]

##############################################################################
#                                                                            #
# This CIF contains the data for a data article accepted for                 #
# publication in IUCrData. It conforms to the requirements of                #
# Notes for Authors for IUCrData, and has been                               #
# peer reviewed under the auspices of IUCrData.                              #
#                                                                            #
# Full details of the Crystallographic Information File format               #
# are given in the paper "The Crystallographic Information File (CIF):       #
# a New Standard Archive File for Crystallography" by S. R. Hall, F. H.      #
# Allen and I. D. Brown [Acta Cryst. (1991), A47, 655-685].                  #
#                                                                            #
# The current version of the core CIF dictionary is obtainable from          #
# ftp://ftp.iucr.org/pub/cif_core.dic.                                       #
#                                                                            #
# Software is freely available for graphical display of the structure(s)     #
# in this CIF. For information consult the CIF software page                 #
# http://www.iucr.org/resources/cif/software.                                #
#                                                                            #
# This file may be used for bona fide research purposes within the           #
# scientific community so long as proper attribution is given to the data    # 
# article from which it was obtained.                                        #
#                                                                            #
##############################################################################
data_I
_audit_creation_method     'SHELXL-2019/1'
_journal_date_recd_electronic     2025-04-30
_journal_date_accepted     2025-05-08
_journal_name_full     'IUCrData'
_journal_year     2025
_journal_volume     10
_journal_issue      1
_journal_page_first     0
_journal_page_last     0
_journal_paper_category     HO
_journal_paper_doi     10.1107/S2414314625004158
_journal_coeditor_code     WM4228
_publ_contact_author_name     'Tim Peppel'
_publ_contact_author_address
;
Leibniz-Institut f\"ur Katalyse e. V.
Albert-Einstein-Str. 29a
18059 Rostock
Germany
;
_publ_contact_author_email     'tim.peppel@catalysis.de'
_publ_contact_author_fax     '+4938112815000'
_publ_contact_author_phone     '+493811281126'
_publ_section_title
;
(<i>E</i>)-1-(4-Bromophenyl)but-2-en-1-one
;
loop_
    _publ_author_name
    _publ_author_footnote
    _publ_author_address
    'Sonneck, Marcel' .
;
Leibniz-Institut f\"ur Katalyse e. V.
Albert-Einstein-Str. 29a
18059 Rostock
Germany
;
    'Spannenberg, Anke' .
;
Leibniz-Institut f\"ur Katalyse e. V.
Albert-Einstein-Str. 29a
18059 Rostock
Germany
;
    'Wohlrab, Sebastian' .
;
Leibniz-Institut f\"ur Katalyse e. V.
Albert-Einstein-Str. 29a
18059 Rostock
Germany
;
    'Peppel, Tim' .
;
Leibniz-Institut f\"ur Katalyse e. V.
Albert-Einstein-Str. 29a
18059 Rostock
Germany
;
_publ_section_synopsis
;
The title compound consists of a <i>para</i>-substituted bromophenyl core and
an unsaturated carbonyl side chain.
;
_chemical_name_systematic
;
(<i>E</i>)-1-(4-Bromophenyl)but-2-en-1-one
;
_chemical_name_common     ?
_chemical_formula_moiety     'C10 H9 Br O'
_chemical_formula_sum     'C10 H9 Br O'
_chemical_formula_iupac     'C10 H9 Br O'
_chemical_formula_weight     225.08
_chemical_melting_point     ?
_space_group_crystal_system     triclinic
_space_group_name_H-M_alt     'P -1'
_space_group_name_Hall     '-P 1'
loop_
    _space_group_symop_operation_xyz
    'x, y, z'
    '-x, -y, -z'
_cell_length_a     5.5734(9)
_cell_length_b     8.1618(13)
_cell_length_c     10.6194(16)
_cell_angle_alpha     98.577(2)
_cell_angle_beta     96.441(2)
_cell_angle_gamma     102.546(2)
_cell_volume     461.00(13)
_cell_formula_units_Z     2
_cell_measurement_reflns_used     7348
_cell_measurement_theta_min     2.60
_cell_measurement_theta_max     28.64
_cell_measurement_temperature     150(2)
_exptl_crystal_description     plate
_exptl_crystal_colour     colourless
_exptl_crystal_size_max     0.362
_exptl_crystal_size_mid     0.229
_exptl_crystal_size_min     0.038
_exptl_crystal_density_diffrn     1.622
_exptl_crystal_density_meas     ?
_exptl_crystal_density_method     ?
_exptl_crystal_F_000     224
_exptl_absorpt_coefficient_mu     4.405
_exptl_absorpt_correction_type     multi-scan
_exptl_absorpt_process_details
;
(SADABS; Krause <i>et al.</i>,  2015)
;
_exptl_absorpt_correction_T_min     0.63
_exptl_absorpt_correction_T_max     0.85
_diffrn_ambient_temperature     150(2)
_diffrn_source     'fine-focus sealed tube'
_diffrn_radiation_type     MoK\a
_diffrn_radiation_wavelength     0.71073
_diffrn_measurement_device_type     'Bruker APEXII CCD'
_diffrn_measurement_method     '\f and \w scans'
_diffrn_detector_area_resol_mean     8.3333
_diffrn_reflns_number     12194
_diffrn_reflns_av_R_equivalents     0.0271
_diffrn_reflns_av_unetI/netI     0.0182
_diffrn_reflns_theta_min     1.962
_diffrn_reflns_theta_max     27.999
_diffrn_reflns_theta_full     25.242
_diffrn_measured_fraction_theta_max     1.000
_diffrn_measured_fraction_theta_full     1.000
_diffrn_reflns_limit_h_min     -7
_diffrn_reflns_limit_h_max     7
_diffrn_reflns_limit_k_min     -10
_diffrn_reflns_limit_k_max     10
_diffrn_reflns_limit_l_min     -14
_diffrn_reflns_limit_l_max     14
_refine_special_details     ?
_reflns_number_total     2232
_reflns_number_gt     2077
_reflns_threshold_expression     'I > 2\s(I)'
_refine_ls_structure_factor_coef     Fsqd
_refine_ls_matrix_type     full
_refine_ls_R_factor_all     0.0221
_refine_ls_R_factor_gt     0.0194
_refine_ls_wR_factor_gt     0.0497
_refine_ls_wR_factor_ref     0.0511
_refine_ls_goodness_of_fit_ref     1.048
_refine_ls_restrained_S_all     1.048
_refine_ls_number_reflns     2232
_refine_ls_number_parameters     110
_refine_ls_number_restraints     0
_refine_ls_hydrogen_treatment     constr
_refine_ls_weighting_scheme     calc
_refine_ls_weighting_details
              'w=1/[\s^2^(Fo^2^)+(0.0243P)^2^+0.1552P] where P=(Fo^2^+2Fc^2^)/3'
_atom_sites_solution_hydrogens     geom
_atom_sites_solution_primary     ?
_atom_sites_solution_secondary     ?
_refine_ls_shift/su_max     0.002
_refine_ls_shift/su_mean     0.000
_refine_diff_density_max     0.323
_refine_diff_density_min     -0.269
_refine_ls_extinction_method     none
_refine_ls_extinction_coef     .
loop_
    _atom_type_symbol
    _atom_type_description
    _atom_type_scat_dispersion_real
    _atom_type_scat_dispersion_imag
    _atom_type_scat_source
    'C' 'C' 0.0033 0.0016
                         'International Tables Vol C Tables 4.2.6.8 and 6.1.1.4'
    'H' 'H' 0.0000 0.0000
                         'International Tables Vol C Tables 4.2.6.8 and 6.1.1.4'
    'O' 'O' 0.0106 0.0060
                         'International Tables Vol C Tables 4.2.6.8 and 6.1.1.4'
    'Br' 'Br' -0.2901 2.4595
                         'International Tables Vol C Tables 4.2.6.8 and 6.1.1.4'
_computing_data_collection
;
APEX2 (Bruker, 2014)
;
_computing_cell_refinement
;
SAINT (Bruker, 2014)
;
_computing_data_reduction
;
SAINT (Bruker, 2014)
;
_computing_structure_solution
;
SHELXS97 (Sheldrick, 2008)
;
_computing_structure_refinement
;
SHELXL (Sheldrick, 2015)
;
_computing_molecular_graphics
;
XP in SHELXTL (Sheldrick, 2008)
;
_computing_publication_material
;
publCIF (Westrip, 2010)
;
loop_
    _atom_site_type_symbol
    _atom_site_label
    _atom_site_fract_x
    _atom_site_fract_y
    _atom_site_fract_z
    _atom_site_U_iso_or_equiv
    _atom_site_adp_type
    _atom_site_calc_flag
    _atom_site_occupancy
    _atom_site_disorder_assembly
    _atom_site_disorder_group
    Br Br1 0.46488(3) 1.00661(2) 1.33348(2) 0.03862(7) Uani d 1 . .
    C C1 0.1030(3) 0.2949(2) 0.52287(17) 0.0397(4) Uani d 1 . .
    H H1A -0.047264 0.328231 0.545930 0.060 Uiso calc 1 . .
    H H1B 0.086027 0.173332 0.524923 0.060 Uiso calc 1 . .
    H H1C 0.125813 0.316143 0.436060 0.060 Uiso calc 1 . .
    C C2 0.3226(3) 0.39689(19) 0.61669(15) 0.0308(3) Uani d 1 . .
    H H2 0.480779 0.377596 0.603523 0.037 Uiso calc 1 . .
    C C3 0.3146(3) 0.51246(19) 0.71713(14) 0.0274(3) Uani d 1 . .
    H H3 0.158932 0.534668 0.732273 0.033 Uiso calc 1 . .
    C C4 0.5417(3) 0.60755(18) 0.80609(14) 0.0253(3) Uani d 1 . .
    C C5 0.5149(2) 0.70343(17) 0.93299(13) 0.0230(3) Uani d 1 . .
    C C6 0.7179(3) 0.82873(19) 1.00146(15) 0.0284(3) Uani d 1 . .
    H H6 0.867758 0.852042 0.965647 0.034 Uiso calc 1 . .
    C C7 0.7057(3) 0.91961(19) 1.12013(15) 0.0304(3) Uani d 1 . .
    H H7 0.843908 1.006229 1.165242 0.037 Uiso calc 1 . .
    C C8 0.4872(3) 0.88158(18) 1.17190(13) 0.0260(3) Uani d 1 . .
    C C9 0.2838(3) 0.75609(19) 1.10791(14) 0.0276(3) Uani d 1 . .
    H H9 0.136975 0.729938 1.145979 0.033 Uiso calc 1 . .
    C C10 0.2970(2) 0.66900(18) 0.98747(14) 0.0257(3) Uani d 1 . .
    H H10 0.156462 0.585051 0.941560 0.031 Uiso calc 1 . .
    O O1 0.75060(19) 0.60866(15) 0.77924(11) 0.0348(2) Uani d 1 . .
loop_
    _atom_site_aniso_label
    _atom_site_aniso_U_11
    _atom_site_aniso_U_22
    _atom_site_aniso_U_33
    _atom_site_aniso_U_12
    _atom_site_aniso_U_13
    _atom_site_aniso_U_23
    Br1 0.05075(11) 0.03740(10) 0.02638(9) 0.01081(7) 0.00651(7) 0.00052(6)
    C1 0.0426(9) 0.0367(9) 0.0352(8) 0.0058(7) 0.0048(7) -0.0022(7)
    C2 0.0319(7) 0.0300(7) 0.0329(8) 0.0098(6) 0.0087(6) 0.0068(6)
    C3 0.0246(7) 0.0318(7) 0.0276(7) 0.0090(6) 0.0066(5) 0.0061(6)
    C4 0.0243(6) 0.0268(7) 0.0282(7) 0.0091(5) 0.0071(5) 0.0086(5)
    C5 0.0212(6) 0.0244(6) 0.0259(6) 0.0074(5) 0.0045(5) 0.0085(5)
    C6 0.0207(6) 0.0317(7) 0.0326(7) 0.0035(5) 0.0053(5) 0.0083(6)
    C7 0.0256(7) 0.0310(7) 0.0302(7) 0.0001(6) -0.0005(5) 0.0044(6)
    C8 0.0310(7) 0.0265(7) 0.0219(6) 0.0093(6) 0.0032(5) 0.0059(5)
    C9 0.0249(6) 0.0307(7) 0.0291(7) 0.0063(6) 0.0082(5) 0.0083(6)
    C10 0.0210(6) 0.0261(7) 0.0287(7) 0.0027(5) 0.0049(5) 0.0047(5)
    O1 0.0239(5) 0.0467(7) 0.0360(6) 0.0114(5) 0.0098(4) 0.0063(5)
_geom_special_details
;
 All esds (except the esd in the dihedral angle between two l.s. planes)
 are estimated using the full covariance matrix.  The cell esds are taken
 into account individually in the estimation of esds in distances, angles
 and torsion angles; correlations between esds in cell parameters are only
 used when they are defined by crystal symmetry.  An approximate (isotropic)
 treatment of cell esds is used for estimating esds involving l.s. planes.
;
loop_
    _geom_bond_atom_site_label_1
    _geom_bond_atom_site_label_2
    _geom_bond_site_symmetry_2
    _geom_bond_distance
    _geom_bond_publ_flag
    Br1 C8 . 1.8925(14) ?
    C1 C2 . 1.490(2) ?
    C1 H1A . 0.9800 ?
    C1 H1B . 0.9800 ?
    C1 H1C . 0.9800 ?
    C2 C3 . 1.326(2) ?
    C2 H2 . 0.9500 ?
    C3 C4 . 1.478(2) ?
    C3 H3 . 0.9500 ?
    C4 O1 . 1.2278(17) ?
    C4 C5 . 1.4940(19) ?
    C5 C6 . 1.395(2) ?
    C5 C10 . 1.3951(18) ?
    C6 C7 . 1.380(2) ?
    C6 H6 . 0.9500 ?
    C7 C8 . 1.385(2) ?
    C7 H7 . 0.9500 ?
    C8 C9 . 1.382(2) ?
    C9 C10 . 1.385(2) ?
    C9 H9 . 0.9500 ?
    C10 H10 . 0.9500 ?
loop_
    _geom_angle_atom_site_label_1
    _geom_angle_atom_site_label_2
    _geom_angle_atom_site_label_3
    _geom_angle_site_symmetry_1
    _geom_angle_site_symmetry_3
    _geom_angle
    _geom_angle_publ_flag
    C2 C1 H1A . . 109.5 ?
    C2 C1 H1B . . 109.5 ?
    H1A C1 H1B . . 109.5 ?
    C2 C1 H1C . . 109.5 ?
    H1A C1 H1C . . 109.5 ?
    H1B C1 H1C . . 109.5 ?
    C3 C2 C1 . . 125.10(14) ?
    C3 C2 H2 . . 117.4 ?
    C1 C2 H2 . . 117.4 ?
    C2 C3 C4 . . 121.66(13) ?
    C2 C3 H3 . . 119.2 ?
    C4 C3 H3 . . 119.2 ?
    O1 C4 C3 . . 122.00(13) ?
    O1 C4 C5 . . 119.30(13) ?
    C3 C4 C5 . . 118.69(12) ?
    C6 C5 C10 . . 118.67(13) ?
    C6 C5 C4 . . 118.78(12) ?
    C10 C5 C4 . . 122.52(13) ?
    C7 C6 C5 . . 121.43(13) ?
    C7 C6 H6 . . 119.3 ?
    C5 C6 H6 . . 119.3 ?
    C6 C7 C8 . . 118.46(14) ?
    C6 C7 H7 . . 120.8 ?
    C8 C7 H7 . . 120.8 ?
    C9 C8 C7 . . 121.73(13) ?
    C9 C8 Br1 . . 119.11(11) ?
    C7 C8 Br1 . . 119.16(11) ?
    C8 C9 C10 . . 119.06(13) ?
    C8 C9 H9 . . 120.5 ?
    C10 C9 H9 . . 120.5 ?
    C9 C10 C5 . . 120.62(13) ?
    C9 C10 H10 . . 119.7 ?
    C5 C10 H10 . . 119.7 ?
loop_
    _geom_torsion_atom_site_label_1
    _geom_torsion_atom_site_label_2
    _geom_torsion_atom_site_label_3
    _geom_torsion_atom_site_label_4
    _geom_torsion_site_symmetry_1
    _geom_torsion_site_symmetry_2
    _geom_torsion_site_symmetry_3
    _geom_torsion_site_symmetry_4
    _geom_torsion
    _geom_torsion_publ_flag
    C1 C2 C3 C4 . . . . 179.68(14) ?
    C2 C3 C4 O1 . . . . 13.9(2) ?
    C2 C3 C4 C5 . . . . -165.45(14) ?
    O1 C4 C5 C6 . . . . 17.9(2) ?
    C3 C4 C5 C6 . . . . -162.71(13) ?
    O1 C4 C5 C10 . . . . -160.10(14) ?
    C3 C4 C5 C10 . . . . 19.2(2) ?
    C10 C5 C6 C7 . . . . -0.8(2) ?
    C4 C5 C6 C7 . . . . -178.94(13) ?
    C5 C6 C7 C8 . . . . 1.2(2) ?
    C6 C7 C8 C9 . . . . 0.0(2) ?
    C6 C7 C8 Br1 . . . . -179.19(11) ?
    C7 C8 C9 C10 . . . . -1.6(2) ?
    Br1 C8 C9 C10 . . . . 177.61(10) ?
    C8 C9 C10 C5 . . . . 2.0(2) ?
    C6 C5 C10 C9 . . . . -0.8(2) ?
    C4 C5 C10 C9 . . . . 177.24(13) ?
loop_
    _geom_hbond_atom_site_label_D
    _geom_hbond_atom_site_label_H
    _geom_hbond_atom_site_label_A
    _geom_hbond_site_symmetry_A
    _geom_hbond_distance_DH
    _geom_hbond_distance_HA
    _geom_hbond_distance_DA
    _geom_hbond_angle_DHA
    _geom_hbond_publ_flag
    C3 H3 O1 1_455 0.95 2.56 3.5094(18) 177.2 yes
    C1 H1C O1 2_666 0.98 2.58 3.555(2) 172.0 yes
_shelx_space_group_comment
;
The symmetry employed for this shelxl refinement is uniquely defined
by the following loop, which should always be used as a source of
symmetry information in preference to the above space-group names.
They are only intended as comments.
;
_shelx_hkl_file
;
  -1   0   0  697.56   22.57
  -1   0   0  706.63   22.56
  -1   0   0  690.97   22.56
  -1   0   0  702.55   22.64
   1   0   0  732.01   22.67
   1   0   0  577.59   22.52
   1   0   0  660.25   22.60
  -2   0   0   40.16    1.35
  -2   0   0   38.18    1.41
  -2   0   0   39.50    1.34
  -2   0   0   38.53    1.34
   2   0   0   36.77    1.42
   2   0   0   38.43    1.31
   2   0   0   39.81    1.31
  -3   0   0   47.26    1.66
  -3   0   0   46.10    1.76
  -3   0   0   49.60    1.66
  -3   0   0   48.77    1.68
   3   0   0   48.19    1.60
   3   0   0   47.42    1.61
   3   0   0   44.97    1.78
  -4   0   0   77.30    2.67
  -4   0   0   79.97    2.68
  -4   0   0   77.56    2.70
  -4   0   0   76.73    2.81
   4   0   0   77.78    2.60
   4   0   0   76.94    2.60
   4   0   0   73.46    2.83
  -5   0   0   56.35    2.00
  -5   0   0   53.29    2.04
  -5   0   0   57.81    2.19
   5   0   0   57.85    1.91
   5   0   0   51.02    2.18
   5   0   0   54.94    1.89
  -6   0   0    1.21    0.29
  -6   0   0    1.33    0.38
  -6   0   0    1.52    0.27
   6   0   0    1.50    0.41
  -7   0   0    0.57    0.28
  -7   0   0    0.83    0.41
   7   0   0    0.52    0.40
   7  -1   0    0.33    0.37
   7  -1   0    0.00    0.13
  -7   1   0   -0.34    0.33
  -7   1   0   -0.27    0.22
   6  -1   0    0.18    0.29
   6  -1   0   -0.01    0.11
  -6   1   0    0.00    0.21
  -6   1   0    0.44    0.30
  -6   1   0    0.13    0.21
   5  -1   0    0.30    0.11
   5  -1   0    0.24    0.10
   5  -1   0    0.38    0.25
  -5   1   0    0.18    0.17
  -5   1   0    0.42    0.18
  -5   1   0    0.49    0.24
   4  -1   0   15.38    0.56
   4  -1   0   13.54    0.73
   4  -1   0   14.79    0.55
   4  -1   0   14.98    0.55
  -4   1   0   14.21    0.62
  -4   1   0   13.82    0.73
  -4   1   0   14.61    0.59
  -4   1   0   16.23    0.65
   3  -1   0   72.26    2.34
   3  -1   0   67.84    2.34
   3  -1   0   68.35    2.49
   3  -1   0   71.54    2.34
  -3   1   0   68.73    2.48
  -3   1   0   70.83    2.40
  -3   1   0   68.63    2.36
  -3   1   0   68.46    2.39
   2  -1   0  257.20    8.63
   2  -1   0  259.10    8.63
   2  -1   0  257.36    8.71
   2  -1   0  261.85    8.63
  -2   1   0  261.35    8.64
  -2   1   0  256.00    8.72
  -2   1   0  264.51    8.66
  -2   1   0  265.57    8.66
   1  -1   0  115.43    3.78
   1  -1   0  112.59    3.77
   1  -1   0  113.36    3.76
   1  -1   0  113.75    3.80
   1  -1   0  114.42    3.77
  -1   1   0  113.05    3.78
  -1   1   0  115.38    3.77
  -1   1   0  111.05    3.76
  -1   1   0  112.69    3.79
  -1   1   0  112.66    3.77
   0  -1   0  109.27    3.55
   0  -1   0  106.49    3.55
   0  -1   0  109.87    3.56
   0  -1   0  105.66    3.55
   0  -1   0  104.87    3.57
   0  -1   0  109.67    3.56
   0  -1   0  111.79    3.56
   0   1   0  102.12    3.56
   0   1   0  103.87    3.56
   0   1   0  103.26    3.55
   0   1   0  106.05    3.55
   0   1   0  109.28    3.55
  -1  -1   0  398.69   12.74
  -1  -1   0  385.41   12.62
  -1  -1   0  373.94   12.61
  -1  -1   0  365.24   12.61
  -1  -1   0  374.64   12.60
   1   1   0  377.70   12.58
   1   1   0  379.80   12.59
   1   1   0  386.42   12.60
  -2  -1   0  184.71    6.08
  -2  -1   0  166.60    6.02
  -2  -1   0  185.75    6.00
  -2  -1   0  186.40    6.03
  -2  -1   0  175.76    6.01
   2   1   0  174.73    5.96
   2   1   0  184.98    5.97
  -3  -1   0   88.13    3.14
  -3  -1   0   84.85    3.06
  -3  -1   0   90.99    3.03
  -3  -1   0   91.36    3.04
   3   1   0   90.60    2.98
   3   1   0   86.58    2.98
  -4  -1   0   18.94    0.84
  -4  -1   0   18.82    0.93
  -4  -1   0   19.85    0.81
  -4  -1   0   20.48    0.80
   4   1   0   21.05    0.99
   4   1   0   20.20    0.73
   4   1   0   20.43    0.73
  -5  -1   0    6.09    0.56
  -5  -1   0    5.64    0.46
  -5  -1   0    6.59    0.42
   5   1   0    6.91    0.31
   5   1   0    6.59    0.64
  -6  -1   0    1.52    0.41
  -6  -1   0    0.81    0.24
   6   1   0    1.14    0.39
  -7  -1   0    0.35    0.26
  -7  -1   0    0.00    0.39
   7   1   0    0.02    0.38
   7  -2   0    0.41    0.36
   7  -2   0    0.17    0.15
   7  -2   0   -0.04    0.29
  -7   2   0   -0.07    0.23
  -7   2   0    0.04    0.26
  -7   2   0    0.21    0.37
   6  -2   0    0.90    0.33
   6  -2   0    0.85    0.16
  -6   2   0    0.92    0.33
  -6   2   0    0.63    0.22
  -6   2   0    0.95    0.26
   5  -2   0    4.51    0.46
   5  -2   0    4.47    0.27
  -5   2   0    4.09    0.33
  -5   2   0    5.37    0.38
  -5   2   0    3.45    0.42
   4  -2   0   37.69    1.42
   4  -2   0   35.09    1.24
   4  -2   0   36.95    1.25
   4  -2   0   32.88    1.23
  -4   2   0   34.04    1.41
  -4   2   0   35.35    1.31
  -4   2   0   35.15    1.30
   3  -2   0   65.40    2.36
   3  -2   0   67.45    2.25
   3  -2   0   68.47    2.26
   3  -2   0   63.87    2.26
  -3   2   0   67.33    2.30
  -3   2   0   66.71    2.29
  -3   2   0   66.08    2.24
  -3   2   0   67.13    2.39
   2  -2   0  116.77    3.84
   2  -2   0  116.18    3.83
   2  -2   0  116.58    3.89
   2  -2   0  111.88    3.83
  -2   2   0  116.53    3.82
  -2   2   0  111.42    3.84
  -2   2   0  115.03    3.85
  -2   2   0  112.34    3.80
   1  -2   0  303.93   10.21
   1  -2   0  302.07   10.21
   1  -2   0  308.66   10.22
   1  -2   0  304.75   10.23
  -1   2   0  315.18   10.21
  -1   2   0  316.63   10.20
  -1   2   0  302.34   10.21
   0  -2   0  180.74    5.90
   0  -2   0  177.37    5.89
   0  -2   0  184.92    5.89
   0  -2   0  174.38    5.91
   0  -2   0  180.70    5.89
   0   2   0  177.85    5.87
   0   2   0  172.44    5.89
   0   2   0  169.02    5.90
  -1  -2   0  239.52    8.10
  -1  -2   0  237.60    8.01
  -1  -2   0  244.43    8.03
  -1  -2   0  245.22    8.00
  -1  -2   0  237.10    8.04
  -1  -2   0  243.58    8.00
   1   2   0  239.40    8.00
   1   2   0  237.73    8.00
   1   2   0  236.74    8.00
   1   2   0  250.41    7.98
  -2  -2   0   98.08    3.34
  -2  -2   0   99.52    3.39
  -2  -2   0  101.17    3.46
   2   2   0   97.40    3.31
   2   2   0  101.45    3.32
   2   2   0   97.72    3.32
  -3  -2   0   21.75    0.95
  -3  -2   0   20.99    0.84
  -3  -2   0   23.22    0.85
  -3  -2   0   21.48    0.81
   3   2   0   21.26    0.75
   3   2   0   21.65    0.76
   3   2   0   20.85    0.76
  -4  -2   0    1.59    0.20
  -4  -2   0    1.74    0.31
  -4  -2   0    2.46    0.26
   4   2   0    2.56    0.19
   4   2   0    2.13    0.16
  -5  -2   0    0.06    0.25
  -5  -2   0    0.10    0.31
  -5  -2   0    0.14    0.16
   5   2   0    0.35    0.30
   5   2   0   -0.16    0.11
  -6  -2   0    1.61    0.43
  -6  -2   0    2.20    0.30
   6   2   0    0.99    0.43
   7  -3   0   -0.08    0.31
   7  -3   0    0.05    0.16
   7  -3   0    0.16    0.32
  -7   3   0    0.32    0.27
  -7   3   0    0.11    0.26
   6  -3   0    0.63    0.17
   6  -3   0    1.08    0.33
  -6   3   0    0.90    0.25
  -6   3   0    0.68    0.25
   5  -3   0    0.46    0.14
   5  -3   0    0.56    0.24
  -5   3   0    0.32    0.18
  -5   3   0    0.34    0.18
   4  -3   0   35.68    1.37
   4  -3   0   34.75    1.24
   4  -3   0   34.16    1.23
  -4   3   0   34.37    1.27
  -4   3   0   34.08    1.29
   3  -3   0  161.90    5.36
   3  -3   0  152.82    5.35
   3  -3   0  160.28    5.35
   3  -3   0  160.97    5.44
  -3   3   0  159.26    5.39
  -3   3   0  161.57    5.37
  -3   3   0  162.49    5.33
   2  -3   0   61.52    2.20
   2  -3   0   64.92    2.23
   2  -3   0   62.98    2.19
   2  -3   0   61.94    2.20
   2  -3   0   65.80    2.25
  -2   3   0   66.16    2.20
  -2   3   0   68.14    2.19
  -2   3   0   63.42    2.21
  -2   3   0   65.31    2.19
   1  -3   0   44.07    1.54
   1  -3   0   44.11    1.54
   1  -3   0   45.56    1.53
   1  -3   0   45.18    1.57
   1  -3   0   45.00    1.54
  -1   3   0   44.51    1.54
   0  -3   0  307.20   10.40
   0  -3   0  319.41   10.41
   0  -3   0  306.84   10.44
   0  -3   0  326.46   10.41
   0  -3   0  313.55   10.42
   0   3   0  314.60   10.41
   0   3   0  306.05   10.41
  -1  -3   0  337.12   11.33
  -1  -3   0  347.01   11.29
  -1  -3   0  347.01   11.34
  -1  -3   0  337.14   11.44
  -1  -3   0  336.86   11.29
  -1  -3   0  343.49   11.28
   1   3   0  342.38   11.31
   1   3   0  335.50   11.29
   1   3   0  337.66   11.30
  -2  -3   0  186.88    6.32
  -2  -3   0  187.56    6.39
  -2  -3   0  187.30    6.38
  -2  -3   0  199.72    6.50
   2   3   0  183.42    6.31
   2   3   0  185.83    6.32
   2   3   0  195.03    6.30
   2   3   0  190.74    6.33
  -3  -3   0   22.45    0.83
  -3  -3   0   23.80    1.02
  -3  -3   0   22.46    0.91
   3   3   0   21.28    0.78
   3   3   0   21.96    0.80
   3   3   0   20.72    0.79
   3   3   0   21.36    0.79
  -4  -3   0    7.73    0.40
  -4  -3   0    7.11    0.59
   4   3   0    7.22    0.35
  -5  -3   0    8.16    0.71
  -5  -3   0    8.01    0.47
   5   3   0    8.14    0.43
  -6  -3   0    1.83    0.47
  -6  -3   0    2.16    0.31
   6   3   0    2.01    0.51
   7  -4   0    0.10    0.33
   7  -4   0   -0.04    0.32
   7  -4   0    0.44    0.18
  -7   4   0    0.11    0.25
  -7   4   0    0.52    0.28
   6  -4   0    0.29    0.26
   6  -4   0    0.95    0.32
   6  -4   0    0.57    0.17
  -6   4   0    0.17    0.22
  -6   4   0    0.31    0.23
   5  -4   0    2.68    0.25
   5  -4   0    2.79    0.34
   5  -4   0    3.25    0.38
   5  -4   0    2.85    0.23
  -5   4   0    2.32    0.28
  -5   4   0    2.47    0.29
   4  -4   0    0.68    0.20
   4  -4   0    0.52    0.12
   4  -4   0    0.49    0.14
   4  -4   0    0.46    0.18
  -4   4   0    0.57    0.16
  -4   4   0    0.33    0.08
  -4   4   0    0.45    0.15
   3  -4   0   10.21    0.44
   3  -4   0    9.96    0.49
   3  -4   0    9.92    0.43
   3  -4   0    9.58    0.50
   3  -4   0    9.74    0.43
  -3   4   0   10.53    0.41
  -3   4   0    9.52    0.46
  -3   4   0    9.94    0.44
   2  -4   0  119.14    4.00
   2  -4   0  120.55    4.00
   2  -4   0  115.54    4.04
   2  -4   0  119.97    4.02
  -2   4   0  115.57    3.98
  -2   4   0  119.05    3.99
  -2   4   0  118.98    4.00
   1  -4   0   94.79    3.24
   1  -4   0   97.30    3.25
   1  -4   0   94.47    3.28
   1  -4   0   95.05    3.22
   1  -4   0   97.15    3.24
  -1   4   0   95.95    3.24
  -1   4   0   94.79    3.24
   0  -4   0   61.40    2.12
   0  -4   0   61.83    2.10
   0  -4   0   62.78    2.12
   0  -4   0   60.66    2.12
   0   4   0   60.23    2.11
   0   4   0   61.82    2.11
  -1  -4   0   47.06    1.79
  -1  -4   0   44.31    1.56
  -1  -4   0   46.72    1.58
  -1  -4   0   46.75    1.57
  -1  -4   0   45.52    1.64
   1   4   0   44.02    1.58
   1   4   0   47.24    1.60
   1   4   0   44.84    1.60
  -2  -4   0   48.28    1.83
  -2  -4   0   47.08    1.62
  -2  -4   0   48.74    1.72
   2   4   0   44.47    1.62
   2   4   0   45.80    1.63
   2   4   0   47.04    1.64
  -3  -4   0   38.36    1.59
  -3  -4   0   39.78    1.49
  -3  -4   0   38.12    1.37
   3   4   0   38.16    1.35
   3   4   0   37.82    1.37
  -4  -4   0    5.36    0.34
  -4  -4   0    5.28    0.56
   4   4   0    4.50    0.30
  -5  -4   0    0.85    0.21
  -5  -4   0    0.91    0.36
   5   4   0    1.04    0.18
  -6  -4   0    0.29    0.39
   6   4   0    0.53    0.43
   6   4   0    0.27    0.18
   7  -5   0    0.76    0.22
   7  -5   0    0.79    0.36
   7  -5   0    0.97    0.38
  -7   5   0    1.24    0.33
  -7   5   0    1.37    0.32
   6  -5   0    0.98    0.32
   6  -5   0    0.72    0.31
   6  -5   0    0.67    0.21
  -6   5   0    0.74    0.25
  -6   5   0    0.88    0.27
   5  -5   0   -0.13    0.20
   5  -5   0    0.13    0.15
   5  -5   0    0.04    0.14
   5  -5   0    0.13    0.22
  -5   5   0    0.09    0.18
  -5   5   0    0.08    0.19
   4  -5   0    9.40    0.55
   4  -5   0    9.43    0.45
   4  -5   0    8.90    0.46
   4  -5   0    9.18    0.54
  -4   5   0    9.78    0.51
  -4   5   0    8.92    0.40
  -4   5   0    9.36    0.46
   3  -5   0   11.50    0.52
   3  -5   0   11.70    0.51
   3  -5   0   10.46    0.56
   3  -5   0   10.92    0.55
  -3   5   0   11.63    0.49
  -3   5   0   12.39    0.50
  -3   5   0   11.03    0.53
   2  -5   0   27.65    1.09
   2  -5   0   28.24    1.05
   2  -5   0   29.11    1.06
   2  -5   0   27.64    1.00
   2  -5   0   27.98    1.04
  -2   5   0   28.46    1.05
  -2   5   0   27.80    1.03
   1  -5   0  116.69    3.91
   1  -5   0  113.43    3.92
   1  -5   0  112.11    3.93
   1  -5   0  116.42    3.98
   1  -5   0  117.88    3.91
  -1   5   0  115.89    3.92
  -1   5   0  117.94    3.94
   0  -5   0   76.19    2.54
   0  -5   0   65.86    2.56
   0  -5   0   75.32    2.56
   0  -5   0   79.28    2.56
   0  -5   0   70.80    2.60
   0   5   0   75.71    2.55
   0   5   0   76.12    2.56
  -1  -5   0   51.52    1.72
  -1  -5   0   51.55    1.79
  -1  -5   0   49.13    1.70
  -1  -5   0   49.11    1.98
  -1  -5   0   47.82    1.69
   1   5   0   48.89    1.75
   1   5   0   49.14    1.73
  -2  -5   0   27.56    1.24
  -2  -5   0   27.44    1.10
  -2  -5   0   27.80    0.98
   2   5   0   26.87    1.02
   2   5   0   26.14    0.99
  -3  -5   0   23.67    1.17
  -3  -5   0   24.41    1.04
  -3  -5   0   23.79    0.89
   3   5   0   22.52    0.91
  -4  -5   0    8.79    0.74
   4   5   0    8.71    0.44
  -5  -5   0    0.19    0.35
   5   5   0   -0.05    0.16
   7  -6   0    0.56    0.38
   7  -6   0    0.96    0.25
   7  -6   0    0.42    0.36
  -7   6   0    0.70    0.29
  -7   6   0    0.56    0.31
   6  -6   0   -0.07    0.18
   6  -6   0    0.02    0.27
   6  -6   0    0.00    0.29
  -6   6   0    0.08    0.24
  -6   6   0    0.08    0.22
   5  -6   0    0.27    0.24
   5  -6   0    0.07    0.23
   5  -6   0    0.18    0.17
   5  -6   0    0.33    0.17
  -5   6   0    0.09    0.21
  -5   6   0   -0.09    0.18
   4  -6   0    2.50    0.27
   4  -6   0    2.69    0.26
   4  -6   0    2.42    0.30
   4  -6   0    2.81    0.33
  -4   6   0    2.17    0.27
  -4   6   0    2.69    0.22
  -4   6   0    2.62    0.25
   3  -6   0   22.41    0.94
   3  -6   0   23.10    0.98
   3  -6   0   23.19    0.91
   3  -6   0   22.86    0.92
  -3   6   0   22.85    0.93
  -3   6   0   23.33    0.89
   2  -6   0   19.53    0.84
   2  -6   0   18.25    0.72
   2  -6   0   19.25    0.77
   2  -6   0   19.45    0.77
   2  -6   0   18.62    0.78
  -2   6   0   19.23    0.77
  -2   6   0   19.68    0.78
   1  -6   0   24.21    0.93
   1  -6   0   23.03    0.91
   1  -6   0   22.82    0.89
   1  -6   0   24.56    0.99
   1  -6   0   24.39    0.90
  -1   6   0   23.64    0.93
  -1   6   0   23.84    0.92
   0  -6   0   48.19    1.79
   0  -6   0   43.11    1.70
   0  -6   0   49.89    1.73
   0  -6   0   48.65    1.70
   0   6   0   48.20    1.72
   0   6   0   50.67    1.72
  -1  -6   0   54.23    2.32
  -1  -6   0   59.69    2.03
  -1  -6   0   61.45    2.11
   1   6   0   57.08    2.07
   1   6   0   59.24    2.05
  -2  -6   0   47.19    1.80
  -2  -6   0   50.95    2.01
   2   6   0   46.68    1.72
   2   6   0   46.15    1.70
  -3  -6   0    7.58    0.69
  -3  -6   0    7.63    0.54
   3   6   0    7.04    0.42
  -4  -6   0    3.03    0.52
   4   6   0    3.63    0.30
  -5  -6   0    2.77    0.56
   5   6   0    2.67    0.29
   6  -7   0    0.16    0.28
   6  -7   0    0.05    0.20
   6  -7   0   -0.16    0.19
   6  -7   0   -0.19    0.28
  -6   7   0   -0.08    0.21
  -6   7   0    0.11    0.27
   5  -7   0    0.59    0.27
   5  -7   0    1.03    0.29
   5  -7   0    0.13    0.18
   5  -7   0    0.75    0.21
  -5   7   0    0.21    0.19
  -5   7   0    0.59    0.25
   4  -7   0    2.25    0.33
   4  -7   0    2.10    0.26
   4  -7   0    1.99    0.30
   4  -7   0    1.90    0.26
  -4   7   0    2.56    0.31
  -4   7   0    2.11    0.23
   3  -7   0   23.57    0.97
   3  -7   0   23.90    0.95
   3  -7   0   23.23    0.96
   3  -7   0   23.67    1.03
  -3   7   0   22.15    0.96
  -3   7   0   23.50    0.93
   2  -7   0   66.81    2.40
   2  -7   0   67.40    2.49
   2  -7   0   67.84    2.42
   2  -7   0   69.08    2.41
  -2   7   0   69.62    2.41
   1  -7   0   51.24    1.83
   1  -7   0   51.29    1.84
   1  -7   0   50.93    1.93
  -1   7   0   51.77    1.87
  -1   7   0   51.61    1.85
   0  -7   0   38.85    1.55
   0  -7   0   38.58    1.44
   0  -7   0   41.63    1.48
   0   7   0   39.82    1.46
   0   7   0   38.60    1.47
  -1  -7   0   19.05    0.74
  -1  -7   0   19.75    0.83
  -1  -7   0   16.82    1.05
   1   7   0   18.17    0.80
   1   7   0   18.69    0.78
  -2  -7   0   24.45    1.29
  -2  -7   0   26.64    1.10
   2   7   0   23.95    0.98
   2   7   0   24.25    1.01
  -3  -7   0   21.91    1.04
  -3  -7   0   21.38    1.22
   3   7   0   21.55    0.92
  -4  -7   0    4.71    0.64
   4   7   0    3.65    0.34
   6  -8   0    1.37    0.37
   6  -8   0    1.32    0.28
   6  -8   0    1.53    0.37
   6  -8   0    0.95    0.28
  -6   8   0    1.75    0.37
   5  -8   0   -0.03    0.20
   5  -8   0   -0.20    0.24
   5  -8   0   -0.02    0.25
   5  -8   0    0.11    0.22
  -5   8   0   -0.12    0.23
   4  -8   0    6.16    0.46
   4  -8   0    6.17    0.54
   4  -8   0    7.46    0.50
   4  -8   0    5.70    0.46
  -4   8   0    5.97    0.41
  -4   8   0    5.91    0.49
   3  -8   0    7.72    0.54
   3  -8   0    6.63    0.46
   3  -8   0    7.88    0.48
  -3   8   0    6.87    0.50
  -3   8   0    7.13    0.45
   2  -8   0    6.54    0.52
   2  -8   0    6.30    0.43
  -2   8   0    6.38    0.43
   1  -8   0   10.06    0.63
   1  -8   0   10.31    0.54
  -1   8   0   10.73    0.55
  -1   8   0   10.56    0.63
   0  -8   0   27.37    1.19
   0  -8   0   27.40    1.10
   0  -8   0   27.26    1.06
   0   8   0   27.11    1.11
   0   8   0   26.92    1.09
  -1  -8   0   42.43    1.96
  -1  -8   0   45.50    1.69
   1   8   0   45.37    1.65
   1   8   0   42.92    1.67
  -2  -8   0   14.39    1.02
  -2  -8   0   14.70    0.81
   2   8   0   15.25    0.74
   2   8   0   15.53    0.71
  -3  -8   0    4.45    0.66
   3   8   0    4.80    0.40
   5  -9   0    0.04    0.23
   5  -9   0   -0.19    0.26
   5  -9   0    0.20    0.29
  -5   9   0   -0.20    0.25
   4  -9   0    0.04    0.21
   4  -9   0    0.38    0.27
  -4   9   0    0.06    0.24
  -4   9   0    0.02    0.18
   3  -9   0    2.99    0.40
   3  -9   0    3.09    0.33
  -3   9   0    2.94    0.32
  -3   9   0    2.79    0.36
   2  -9   0   13.89    0.71
   2  -9   0   15.14    0.82
  -2   9   0   14.06    0.71
   1  -9   0   18.92    0.97
   1  -9   0   19.52    0.85
  -1   9   0   19.83    0.88
   0  -9   0    4.22    0.49
   0  -9   0    3.85    0.33
   0   9   0    4.10    0.37
   0   9   0    3.58    0.38
  -1  -9   0    1.36    0.45
  -1  -9   0    2.04    0.33
   1   9   0    1.85    0.30
   1   9   0    2.28    0.30
  -2  -9   0    5.25    0.51
  -2  -9   0    4.83    0.68
   2   9   0    4.89    0.44
   2   9   0    5.20    0.42
   4 -10   0    0.37    0.31
   4 -10   0    0.56    0.26
  -4  10   0    0.20    0.21
  -4  10   0    0.73    0.31
   3 -10   0    1.77    0.31
   3 -10   0    1.14    0.35
  -3  10   0    1.40    0.29
  -3  10   0    2.20    0.35
   2 -10   0   10.14    0.72
   2 -10   0    9.32    0.60
  -2  10   0    9.24    0.60
   1 -10   0   17.50    0.84
   1 -10   0   19.01    1.01
  -1  10   0   17.54    0.86
   0 -10   0   13.03    1.08
   0 -10   0   12.77    0.70
   0  10   0   15.35    0.75
  -1 -10   0    2.82    0.56
   1  10   0    2.99    0.39
   1  10   0    3.37    0.38
   1  10  -1    1.82    0.33
   1  10  -1    1.82    0.31
  -1 -10   1    1.42    0.45
   0  10  -1    1.59    0.30
   0 -10   1    2.02    0.41
   0 -10   1    1.09    0.45
  -1  10  -1    0.82    0.27
   1 -10   1    0.68    0.32
   1 -10   1    0.91    0.23
  -2  10  -1    4.45    0.42
   2 -10   1    3.90    0.49
   2 -10   1    3.41    0.36
  -3  10  -1    2.76    0.34
   3 -10   1    2.63    0.43
   3 -10   1    2.15    0.32
  -4  10  -1    3.58    0.37
  -4  10  -1    3.58    0.44
   4 -10   1    4.21    0.52
   4 -10   1    4.35    0.42
   2   9  -1    6.67    0.51
   2   9  -1    7.70    0.55
  -2  -9   1    8.07    0.63
  -2  -9   1    7.63    0.79
   1   9  -1    2.79    0.34
   1   9  -1    3.87    0.36
  -1  -9   1    3.98    0.42
  -1  -9   1    2.96    0.52
   0   9  -1   -0.01    0.19
   0   9  -1    0.01    0.20
   0  -9   1    0.14    0.26
   0  -9   1   -0.04    0.21
   0  -9   1   -0.04    0.15
  -1   9  -1    0.16    0.21
   1  -9   1   -0.05    0.17
   1  -9   1    0.19    0.24
  -2   9  -1    0.76    0.23
   2  -9   1    0.87    0.30
   2  -9   1    0.75    0.22
  -3   9  -1    0.02    0.19
   3  -9   1    0.25    0.27
   3  -9   1    0.07    0.20
  -4   9  -1    0.04    0.19
  -4   9  -1   -0.15    0.24
   4  -9   1    0.10    0.21
   4  -9   1   -0.01    0.26
  -5   9  -1    3.00    0.41
   5  -9   1    4.16    0.51
   5  -9   1    3.09    0.37
   3   8  -1    1.11    0.24
  -3  -8   1    1.08    0.40
  -3  -8   1    0.90    0.34
   2   8  -1    0.45    0.20
   2   8  -1    0.61    0.22
  -2  -8   1    0.59    0.27
  -2  -8   1    0.68    0.35
   1   8  -1    3.69    0.32
   1   8  -1    3.07    0.31
  -1  -8   1    3.02    0.48
  -1  -8   1    3.34    0.36
   0   8  -1    0.46    0.18
   0   8  -1    0.67    0.20
   0  -8   1    0.33    0.20
   0  -8   1    0.21    0.22
   0  -8   1    0.07    0.14
  -1   8  -1    0.35    0.18
  -1   8  -1    0.16    0.18
   1  -8   1    0.24    0.22
   1  -8   1    0.20    0.17
   1  -8   1    0.38    0.16
  -2   8  -1    2.31    0.26
   2  -8   1    2.13    0.25
   2  -8   1    3.19    0.37
  -3   8  -1   14.80    0.70
   3  -8   1   15.56    0.80
   3  -8   1   14.78    0.71
  -4   8  -1   10.82    0.54
  -4   8  -1   10.29    0.63
   4  -8   1   10.63    0.59
   4  -8   1   11.13    0.70
   4  -8   1   10.40    0.60
   4  -8   1    9.82    0.60
  -5   8  -1    3.35    0.40
   5  -8   1    3.96    0.39
   5  -8   1    3.86    0.43
   5  -8   1    3.88    0.47
   5  -8   1    3.78    0.36
  -6   8  -1    0.56    0.31
   6  -8   1    1.22    0.37
   6  -8   1    0.01    0.30
   6  -8   1    0.71    0.26
   6  -8   1    0.47    0.24
   4   7  -1    1.61    0.24
  -4  -7   1    2.40    0.48
   3   7  -1    6.27    0.42
  -3  -7   1    5.94    0.64
  -3  -7   1    5.75    0.52
   2   7  -1    5.14    0.38
   2   7  -1    4.41    0.34
  -2  -7   1    5.46    0.58
  -2  -7   1    4.36    0.43
   1   7  -1    1.49    0.20
   1   7  -1    1.19    0.21
  -1  -7   1    1.50    0.26
  -1  -7   1    1.45    0.17
  -1  -7   1    1.42    0.35
   0   7  -1    0.93    0.19
   0   7  -1    0.94    0.18
   0  -7   1    0.80    0.19
   0  -7   1    0.96    0.23
   0  -7   1    0.74    0.15
  -1   7  -1    2.32    0.25
  -1   7  -1    2.27    0.26
   1  -7   1    2.76    0.25
   1  -7   1    2.69    0.25
   1  -7   1    2.57    0.32
  -2   7  -1    4.36    0.35
   2  -7   1    5.27    0.36
   2  -7   1    4.97    0.36
   2  -7   1    5.19    0.33
   2  -7   1    5.07    0.32
   2  -7   1    4.40    0.41
  -3   7  -1    6.96    0.42
   3  -7   1    7.66    0.44
   3  -7   1    7.61    0.44
   3  -7   1    7.41    0.52
   3  -7   1    7.94    0.46
  -4   7  -1    8.76    0.46
  -4   7  -1    9.22    0.47
  -4   7  -1    8.08    0.53
   4  -7   1    9.87    0.53
   4  -7   1    8.73    0.50
   4  -7   1    9.03    0.61
   4  -7   1    9.85    0.56
  -5   7  -1   10.97    0.66
  -5   7  -1   11.09    0.58
   5  -7   1   11.82    0.74
   5  -7   1   10.77    0.61
   5  -7   1   11.08    0.69
   5  -7   1   11.75    0.60
  -6   7  -1   15.35    0.82
  -6   7  -1   13.18    0.71
   6  -7   1   13.37    0.70
   6  -7   1   14.09    0.72
   6  -7   1   14.27    0.86
   6  -7   1   13.78    0.88
   5   6  -1    1.03    0.21
  -5  -6   1    1.33    0.44
   4   6  -1    3.83    0.30
  -4  -6   1    3.04    0.49
  -4  -6   1    2.65    0.40
   3   6  -1    7.54    0.42
  -3  -6   1    7.53    0.65
  -3  -6   1    6.56    0.53
   2   6  -1   17.05    0.69
   2   6  -1   16.49    0.71
  -2  -6   1   17.15    0.92
  -2  -6   1   16.92    0.80
   1   6  -1    1.56    0.18
   1   6  -1    1.83    0.21
  -1  -6   1    1.66    0.16
  -1  -6   1    1.63    0.26
  -1  -6   1    1.86    0.24
  -1  -6   1    2.40    0.38
   0   6  -1    0.85    0.15
   0   6  -1    0.76    0.16
   0  -6   1    0.72    0.19
   0  -6   1    0.88    0.13
   0  -6   1    0.87    0.17
  -1   6  -1    0.90    0.16
  -1   6  -1    0.86    0.16
   1  -6   1    1.17    0.21
   1  -6   1    0.79    0.15
   1  -6   1    1.01    0.15
   1  -6   1    1.04    0.17
   1  -6   1    1.18    0.14
  -2   6  -1    4.08    0.30
  -2   6  -1    3.82    0.28
   2  -6   1    3.45    0.26
   2  -6   1    3.12    0.26
   2  -6   1    3.61    0.25
   2  -6   1    3.33    0.28
   2  -6   1    4.06    0.36
  -3   6  -1   10.74    0.50
  -3   6  -1   10.83    0.47
   3  -6   1   11.05    0.54
   3  -6   1   11.11    0.52
   3  -6   1   10.93    0.60
   3  -6   1   10.28    0.52
  -4   6  -1   15.38    0.64
  -4   6  -1   14.25    0.61
  -4   6  -1   13.85    0.69
   4  -6   1   13.49    0.66
   4  -6   1   14.54    0.77
   4  -6   1   15.28    0.72
   4  -6   1   15.49    0.66
  -5   6  -1    3.25    0.35
  -5   6  -1    3.46    0.32
   5  -6   1    3.52    0.34
   5  -6   1    3.99    0.46
   5  -6   1    3.74    0.40
   5  -6   1    4.03    0.33
  -6   6  -1    1.37    0.27
  -6   6  -1    1.20    0.31
   6  -6   1    1.33    0.37
   6  -6   1    1.46    0.35
   6  -6   1    1.19    0.24
   5   5  -1   14.89    0.64
  -5  -5   1   14.99    0.98
   4   5  -1   16.61    0.68
  -4  -5   1   17.54    0.87
  -4  -5   1   16.51    0.95
   3   5  -1    6.52    0.36
  -3  -5   1    7.25    0.57
  -3  -5   1    7.43    0.52
   2   5  -1   19.05    0.75
   2   5  -1   19.81    0.77
  -2  -5   1   20.40    0.96
  -2  -5   1   20.07    0.86
  -2  -5   1   19.08    0.72
  -2  -5   1   20.84    0.84
   1   5  -1   83.35    2.98
   1   5  -1   87.75    3.00
  -1  -5   1   87.79    3.04
  -1  -5   1   87.20    2.96
  -1  -5   1   88.98    3.03
  -1  -5   1   84.74    3.07
  -1  -5   1   92.57    3.20
  -1  -5   1   88.22    2.93
   0   5  -1   21.82    0.84
   0   5  -1   22.17    0.79
   0   5  -1   21.68    0.82
   0  -5   1   22.28    0.85
   0  -5   1   22.14    0.83
   0  -5   1   21.54    0.81
   0  -5   1   21.84    0.83
  -1   5  -1   -0.07    0.09
  -1   5  -1   -0.06    0.09
   1  -5   1    0.11    0.13
   1  -5   1    0.02    0.08
   1  -5   1   -0.05    0.07
   1  -5   1    0.08    0.10
   1  -5   1    0.09    0.09
  -2   5  -1    4.87    0.29
  -2   5  -1    4.77    0.24
  -2   5  -1    5.32    0.30
   2  -5   1    4.79    0.29
   2  -5   1    4.88    0.29
   2  -5   1    5.12    0.36
   2  -5   1    4.86    0.30
  -3   5  -1    2.13    0.22
  -3   5  -1    1.95    0.18
  -3   5  -1    2.46    0.20
   3  -5   1    2.29    0.21
   3  -5   1    2.31    0.24
   3  -5   1    2.50    0.22
   3  -5   1    2.99    0.30
  -4   5  -1    1.90    0.24
  -4   5  -1    2.00    0.23
  -4   5  -1    1.95    0.17
   4  -5   1    2.33    0.22
   4  -5   1    1.93    0.27
   4  -5   1    1.78    0.22
   4  -5   1    2.24    0.31
  -5   5  -1   11.63    0.60
  -5   5  -1   13.28    0.66
   5  -5   1   13.05    0.72
   5  -5   1   11.96    0.59
   5  -5   1   12.00    0.57
   5  -5   1   12.97    0.75
  -6   5  -1    4.75    0.42
  -6   5  -1    4.83    0.45
   6  -5   1    5.53    0.56
   6  -5   1    5.81    0.54
   6  -5   1    5.20    0.39
  -7   5  -1    1.18    0.33
  -7   5  -1    1.21    0.31
   7  -5   1    0.97    0.24
   7  -5   1    1.31    0.42
   7  -5   1    0.94    0.39
   6   4  -1    2.43    0.55
  -6  -4   1    1.89    0.47
   5   4  -1    7.74    0.39
  -5  -4   1    8.25    0.70
  -5  -4   1    7.15    0.46
   4   4  -1    9.85    0.44
  -4  -4   1   10.56    0.71
  -4  -4   1   10.82    0.49
  -4  -4   1   10.24    0.61
   3   4  -1   28.82    1.02
  -3  -4   1   28.26    1.02
  -3  -4   1   28.76    1.15
  -3  -4   1   27.95    1.22
  -3  -4   1   25.87    1.09
   2   4  -1   22.20    0.81
   2   4  -1   21.91    0.81
   2   4  -1   21.18    0.79
   2   4  -1   21.58    0.78
  -2  -4   1   23.89    0.98
  -2  -4   1   21.50    0.89
  -2  -4   1   21.81    0.79
  -2  -4   1   21.60    0.87
   1   4  -1   41.03    1.43
   1   4  -1   39.74    1.42
   1   4  -1   39.81    1.43
   1   4  -1   41.42    1.38
  -1  -4   1   40.06    1.45
  -1  -4   1   40.59    1.38
  -1  -4   1   40.54    1.40
  -1  -4   1   40.56    1.47
  -1  -4   1   43.00    1.58
   0   4  -1   62.26    2.08
   0   4  -1   60.47    2.11
   0   4  -1   60.85    2.10
   0  -4   1   62.06    2.08
   0  -4   1   61.31    2.10
   0  -4   1   62.77    2.11
   0  -4   1   60.98    2.11
   0  -4   1   61.17    2.16
   0  -4   1   60.63    2.12
  -1   4  -1    2.39    0.18
  -1   4  -1    2.22    0.18
   1  -4   1    2.17    0.17
   1  -4   1    2.59    0.16
   1  -4   1    2.13    0.18
   1  -4   1    2.30    0.22
   1  -4   1    2.21    0.17
  -2   4  -1    0.62    0.11
  -2   4  -1    0.59    0.09
  -2   4  -1    0.52    0.11
   2  -4   1    0.56    0.12
   2  -4   1    0.54    0.11
   2  -4   1    0.42    0.14
   2  -4   1    0.45    0.11
  -3   4  -1    3.07    0.23
  -3   4  -1    2.92    0.20
  -3   4  -1    3.08    0.25
   3  -4   1    3.20    0.24
   3  -4   1    3.27    0.23
   3  -4   1    3.02    0.21
   3  -4   1    2.73    0.28
  -4   4  -1    0.20    0.15
  -4   4  -1    0.40    0.08
  -4   4  -1    0.39    0.15
   4  -4   1    0.41    0.20
   4  -4   1    0.33    0.12
   4  -4   1    0.40    0.14
  -5   4  -1    1.92    0.25
  -5   4  -1    2.09    0.28
   5  -4   1    1.90    0.34
   5  -4   1    2.10    0.21
   5  -4   1    2.41    0.24
  -6   4  -1    9.29    0.58
  -6   4  -1    8.72    0.59
   6  -4   1    9.51    0.50
   6  -4   1    9.82    0.72
  -7   4  -1    1.99    0.34
  -7   4  -1    1.92    0.36
   7  -4   1    1.84    0.43
   7  -4   1    1.67    0.45
   7  -4   1    1.69    0.25
   6   3  -1    5.54    0.69
  -6  -3   1    4.38    0.39
  -6  -3   1    4.35    0.59
  -5  -3   1   12.56    0.83
  -5  -3   1   13.56    0.63
   4   3  -1   19.75    0.72
   4   3  -1   20.44    0.72
  -4  -3   1   19.02    0.88
  -4  -3   1   19.89    0.85
  -4  -3   1   19.97    0.79
  -4  -3   1   18.89    0.96
   3   3  -1   38.38    1.34
   3   3  -1   38.63    1.36
   3   3  -1   38.32    1.32
  -3  -3   1   38.16    1.37
  -3  -3   1   39.02    1.43
  -3  -3   1   38.61    1.46
  -3  -3   1   39.60    1.54
   2   3  -1  105.75    3.64
   2   3  -1  110.66    3.65
   2   3  -1  109.90    3.65
   2   3  -1  110.32    3.66
  -2  -3   1  108.07    3.73
  -2  -3   1  108.12    3.65
  -2  -3   1  103.82    3.71
  -2  -3   1  113.93    3.80
   1   3  -1   38.32    1.33
   1   3  -1   38.49    1.33
   1   3  -1   39.92    1.31
   1   3  -1   38.95    1.32
  -1  -3   1   39.44    1.31
  -1  -3   1   37.01    1.37
  -1  -3   1   39.17    1.39
  -1  -3   1   35.58    1.35
  -1  -3   1   39.64    1.43
  -1  -3   1   37.71    1.30
   0   3  -1   18.96    0.67
   0   3  -1   18.27    0.65
   0   3  -1   18.08    0.67
   0  -3   1   17.93    0.67
   0  -3   1   19.24    0.64
   0  -3   1   18.01    0.71
   0  -3   1   18.66    0.69
   0  -3   1   18.37    0.67
   0  -3   1   18.51    0.66
  -1   3  -1    3.21    0.19
  -1   3  -1    3.43    0.16
  -1   3  -1    3.55    0.20
  -1   3  -1    3.37    0.19
   1  -3   1    3.53    0.20
   1  -3   1    3.57    0.15
  -2   3  -1    0.15    0.07
  -2   3  -1    0.14    0.07
  -2   3  -1    0.11    0.06
   2  -3   1    0.05    0.07
   2  -3   1    0.09    0.10
   2  -3   1    0.16    0.07
  -3   3  -1    9.40    0.42
  -3   3  -1    9.77    0.37
  -3   3  -1    9.05    0.41
   3  -3   1   10.37    0.50
   3  -3   1    9.17    0.39
   3  -3   1    8.29    0.39
   3  -3   1    8.60    0.38
  -4   3  -1   29.52    1.25
  -4   3  -1   29.13    1.12
  -4   3  -1   30.41    1.11
   4  -3   1   28.86    1.07
   4  -3   1   28.11    1.06
   4  -3   1   29.98    1.22
  -5   3  -1    3.62    0.44
  -5   3  -1    5.75    0.39
  -5   3  -1    4.72    0.37
   5  -3   1    4.85    0.31
   5  -3   1    5.07    0.48
  -6   3  -1    1.63    0.41
  -6   3  -1    1.38    0.27
  -6   3  -1    1.94    0.30
   6  -3   1    1.91    0.22
   6  -3   1    2.14    0.41
  -7   3  -1    3.45    0.40
   7  -3   1    3.97    0.57
   7  -3   1    3.99    0.32
   6   2  -1    0.50    0.38
  -6  -2   1    0.42    0.23
  -6  -2   1    1.09    0.37
   5   2  -1   47.44    1.76
   5   2  -1   42.02    1.87
  -5  -2   1   43.29    1.66
  -5  -2   1   42.27    1.81
  -5  -2   1   45.05    1.70
  -5  -2   1   42.66    1.62
   4   2  -1  198.26    6.66
  -4  -2   1  198.97    6.66
  -4  -2   1  199.86    6.74
  -4  -2   1  193.79    6.69
  -4  -2   1  198.21    6.82
   3   2  -1  121.02    4.06
   3   2  -1  121.51    4.06
   3   2  -1  120.01    4.11
  -3  -2   1  124.26    4.11
  -3  -2   1  124.60    4.24
  -3  -2   1  121.24    4.17
  -3  -2   1  118.11    4.15
  -3  -2   1  123.41    4.18
   2   2  -1   21.80    0.75
   2   2  -1   21.88    0.73
   2   2  -1   21.22    0.75
   2   2  -1   21.27    0.77
  -2  -2   1   20.80    0.81
  -2  -2   1   22.71    0.87
  -2  -2   1   21.61    0.83
  -2  -2   1   21.39    0.77
  -2  -2   1   21.15    0.82
   1   2  -1   54.55    1.85
   1   2  -1   54.15    1.85
   1   2  -1   56.76    1.87
   1   2  -1   56.49    1.85
  -1  -2   1   57.31    1.84
  -1  -2   1   54.71    1.90
  -1  -2   1   55.62    1.93
  -1  -2   1   52.45    1.84
  -1  -2   1   53.15    1.88
  -1  -2   1   55.33    1.83
   0   2  -1  426.34   13.91
   0   2  -1  418.21   13.94
   0   2  -1  407.94   13.92
   0   2  -1  407.09   13.93
   0  -2   1  430.52   13.93
   0  -2   1  416.97   13.89
   0  -2   1  415.08   13.99
   0  -2   1  423.99   13.94
   0  -2   1  434.16   13.93
   0  -2   1  420.19   13.94
  -1   2  -1  627.65   20.90
  -1   2  -1  630.66   20.91
  -1   2  -1  646.00   20.94
  -1   2  -1  641.94   20.95
   1  -2   1  627.00   20.96
   1  -2   1  637.49   20.95
   1  -2   1  608.13   20.93
  -2   2  -1    0.56    0.11
  -2   2  -1    0.52    0.07
  -2   2  -1    0.46    0.09
  -2   2  -1    0.63    0.13
  -2   2  -1    0.54    0.08
  -2   2  -1    0.61    0.10
   2  -2   1    0.42    0.07
   2  -2   1    0.53    0.13
   2  -2   1    0.59    0.09
   2  -2   1    0.54    0.09
  -3   2  -1   17.88    0.61
  -3   2  -1   18.46    0.69
  -3   2  -1   17.35    0.78
  -3   2  -1   17.96    0.68
   3  -2   1   17.16    0.77
   3  -2   1   17.51    0.66
   3  -2   1   17.78    0.66
  -4   2  -1    5.78    0.45
  -4   2  -1    6.76    0.37
  -4   2  -1    6.27    0.36
   4  -2   1    5.61    0.47
   4  -2   1    5.83    0.29
   4  -2   1    6.70    0.31
   4  -2   1    6.49    0.31
  -5   2  -1    3.71    0.32
  -5   2  -1    3.36    0.31
  -5   2  -1    2.40    0.37
   5  -2   1    3.71    0.25
   5  -2   1    3.73    0.44
  -6   2  -1    0.10    0.21
  -6   2  -1    0.28    0.31
  -6   2  -1    0.27    0.21
   6  -2   1    0.33    0.14
   6  -2   1    0.13    0.29
  -7   2  -1    1.87    0.50
  -7   2  -1    1.56    0.31
   7  -2   1    2.01    0.22
   7  -2   1    2.30    0.49
   7   1  -1    2.93    0.55
   7   1  -1    3.14    0.44
  -7  -1   1    3.01    0.39
  -7  -1   1    3.06    0.55
   6   1  -1    7.29    0.71
  -6  -1   1    7.62    0.70
  -6  -1   1    8.29    0.53
  -6  -1   1    7.44    0.58
   5   1  -1    3.47    0.47
  -5  -1   1    3.81    0.33
  -5  -1   1    4.06    0.33
  -5  -1   1    3.51    0.37
  -5  -1   1    2.90    0.40
   4   1  -1   11.84    0.71
  -4  -1   1   12.89    0.57
  -4  -1   1   11.90    0.62
  -4  -1   1   12.68    0.69
  -4  -1   1   13.51    0.56
  -3  -1   1  113.33    3.71
  -3  -1   1  114.11    3.74
  -3  -1   1  107.33    3.77
  -3  -1   1  105.49    3.75
  -3  -1   1  108.67    3.82
  -2  -1   1  137.60    4.52
  -2  -1   1  129.63    4.55
  -2  -1   1  136.73    4.58
  -2  -1   1  136.37    4.54
  -2  -1   1  132.88    4.50
   1   1  -1  171.56    5.56
   1   1  -1  171.44    5.58
   1   1  -1  174.53    5.56
  -1  -1   1  156.09    5.61
  -1  -1   1  172.22    5.60
  -1  -1   1  168.93    5.59
  -1  -1   1  163.70    5.57
  -1  -1   1  164.57    5.61
   0   1  -1   21.16    0.78
   0   1  -1   22.37    0.79
   0   1  -1   21.81    0.78
   0   1  -1   21.94    0.78
   0   1  -1   20.45    0.77
   0  -1   1   21.77    0.77
   0  -1   1   22.23    0.78
   0  -1   1   21.63    0.79
   0  -1   1   21.24    0.78
   0  -1   1   21.35    0.78
  -1   1  -1    2.34    0.12
  -1   1  -1    2.26    0.16
  -1   1  -1    2.44    0.13
  -1   1  -1    2.55    0.13
   1  -1   1    2.37    0.12
   1  -1   1    2.46    0.13
  -2   1  -1    4.79    0.22
  -2   1  -1    4.68    0.18
   2  -1   1    4.69    0.30
   2  -1   1    4.67    0.21
   2  -1   1    4.93    0.21
   2  -1   1    3.90    0.21
  -3   1  -1   12.87    0.50
  -3   1  -1   12.64    0.50
  -3   1  -1   11.50    0.58
   3  -1   1   12.33    0.47
   3  -1   1   11.34    0.60
   3  -1   1   11.76    0.46
   3  -1   1   12.06    0.46
  -4   1  -1    0.27    0.19
  -4   1  -1    0.28    0.13
  -4   1  -1    0.27    0.14
   4  -1   1    0.51    0.10
   4  -1   1    0.38    0.10
   4  -1   1    0.20    0.09
   4  -1   1    0.37    0.22
  -5   1  -1    0.22    0.16
  -5   1  -1    0.09    0.16
  -5   1  -1    0.56    0.27
   5  -1   1    0.27    0.12
   5  -1   1    0.05    0.25
  -6   1  -1    3.63    0.44
  -6   1  -1    3.75    0.37
  -6   1  -1    3.76    0.51
   6  -1   1    4.30    0.55
   6  -1   1    3.74    0.27
  -7   1  -1    3.62    0.60
  -7   1  -1    3.34    0.40
   7  -1   1    4.21    0.30
   7  -1   1    2.52    0.52
   7   0  -1    3.30    0.46
   7   0  -1    3.50    0.55
  -7   0   1    4.07    0.59
  -7   0   1    4.40    0.43
   6   0  -1    7.74    0.69
  -6   0   1    6.71    0.56
  -6   0   1    8.19    0.52
  -6   0   1    6.81    0.66
   5   0  -1   25.36    1.23
  -5   0   1   27.14    1.12
  -5   0   1   28.67    1.08
  -5   0   1   26.51    1.22
  -5   0   1   26.63    1.05
   4   0  -1   31.58    1.38
  -4   0   1   34.70    1.25
  -4   0   1   36.04    1.30
  -4   0   1   32.58    1.36
  -4   0   1   34.68    1.25
   3   0  -1   79.91    3.09
  -3   0   1   93.56    3.00
  -3   0   1   84.84    2.99
  -3   0   1   93.77    3.03
  -3   0   1   87.77    3.08
   2   0  -1  183.52    6.81
  -2   0   1  208.00    6.77
  -2   0   1  201.60    6.81
  -2   0   1  208.91    6.75
  -2   0   1  207.19    6.76
  -2   0   1  207.80    6.77
   1   0  -1   13.13    0.48
  -1   0   1   13.06    0.47
  -1   0   1   13.39    0.50
  -1   0   1   13.79    0.48
  -1   0   1   13.19    0.47
  -1   0   1   13.29    0.48
   0   0  -1    2.78    0.13
   0   0  -1    2.74    0.12
   0   0  -1    2.41    0.13
   0   0  -1    2.69    0.11
   0   0   1    2.67    0.11
   0   0   1    2.77    0.12
   0   0   1    2.60    0.12
   0   0   1    2.73    0.11
  -1   0  -1    7.74    0.31
  -1   0  -1    7.91    0.28
  -1   0  -1    7.80    0.30
  -1   0  -1    8.20    0.29
  -1   0  -1    7.56    0.34
  -1   0  -1    8.24    0.29
   1   0   1    8.27    0.29
   1   0   1    8.62    0.37
   1   0   1    6.62    0.31
   1   0   1    7.98    0.30
  -2   0  -1   31.51    1.08
  -2   0  -1   31.44    1.16
  -2   0  -1   31.01    1.09
   2   0   1   30.59    1.18
   2   0   1   30.66    1.05
   2   0   1   30.31    1.06
   2   0   1   30.71    1.08
  -3   0  -1    0.81    0.18
  -3   0  -1    0.77    0.12
  -3   0  -1    1.05    0.14
   3   0   1    1.18    0.11
   3   0   1    1.24    0.10
   3   0   1    0.67    0.19
   3   0   1    1.09    0.12
  -4   0  -1   74.10    2.67
  -4   0  -1   77.38    2.67
  -4   0  -1   77.44    2.82
   4   0   1   77.19    2.61
   4   0   1   75.63    2.84
   4   0   1   77.90    2.62
   4   0   1   77.10    2.61
  -5   0  -1   46.56    1.70
  -5   0  -1   44.51    1.72
  -5   0  -1   44.60    1.89
   5   0   1   47.60    1.61
   5   0   1   47.24    1.92
  -6   0  -1    5.38    0.42
  -6   0  -1    5.30    0.62
   6   0   1    4.80    0.61
   6   0   1    4.98    0.30
  -7   0  -1    0.53    0.26
  -7   0  -1    0.57    0.43
   7   0   1   -0.14    0.36
   7  -1  -1    8.03    0.68
   7  -1  -1    7.58    0.73
  -7   1   1    6.38    0.59
  -7   1   1    7.84    0.57
  -7   1   1    7.56    0.78
   6  -1  -1    3.81    0.49
  -6   1   1    3.04    0.46
  -6   1   1    3.84    0.41
  -6   1   1    3.26    0.34
   5  -1  -1    5.44    0.49
   5  -1  -1    5.39    0.25
   5  -1  -1    5.39    0.26
  -5   1   1    4.55    0.38
  -5   1   1    4.60    0.47
  -5   1   1    5.40    0.38
  -5   1   1    5.00    0.33
   4  -1  -1   76.62    2.57
   4  -1  -1   77.36    2.78
   4  -1  -1   76.59    2.58
   4  -1  -1   79.21    2.59
  -4   1   1   77.20    2.66
  -4   1   1   73.12    2.77
  -4   1   1   75.54    2.68
  -4   1   1   77.91    2.64
   3  -1  -1  190.93    6.47
   3  -1  -1  194.93    6.60
   3  -1  -1  199.46    6.46
   3  -1  -1  193.60    6.47
  -3   1   1  196.68    6.52
  -3   1   1  192.64    6.61
  -3   1   1  192.48    6.50
  -3   1   1  196.95    6.53
   2  -1  -1  283.62    9.46
   2  -1  -1  287.39    9.53
   2  -1  -1  297.13    9.47
   2  -1  -1  282.44    9.47
  -2   1   1  291.24    9.48
  -2   1   1  285.35    9.51
  -2   1   1  281.78    9.50
  -2   1   1  277.87    9.55
   1  -1  -1   68.30    2.28
   1  -1  -1   67.88    2.25
   1  -1  -1   70.12    2.26
   1  -1  -1   66.80    2.27
   1  -1  -1   69.39    2.27
  -1   1   1   68.21    2.28
  -1   1   1   65.83    2.28
  -1   1   1   65.47    2.26
  -1   1   1   68.75    2.27
  -1   1   1   67.79    2.27
   0  -1  -1   22.67    0.78
   0  -1  -1   23.55    0.81
   0  -1  -1   22.63    0.79
   0  -1  -1   22.68    0.78
   0   1   1   22.46    0.78
   0   1   1   23.29    0.79
  -1  -1  -1   86.09    2.97
  -1  -1  -1   91.00    3.05
  -1  -1  -1   85.32    2.98
  -1  -1  -1   89.43    2.96
  -1  -1  -1   92.34    2.96
   1   1   1   85.97    2.97
   1   1   1   90.82    2.97
   1   1   1   89.24    2.96
  -2  -1  -1    2.10    0.16
  -2  -1  -1    2.37    0.17
   2   1   1    2.00    0.11
   2   1   1    1.74    0.15
   2   1   1    2.02    0.13
  -3  -1  -1    1.75    0.26
  -3  -1  -1    1.71    0.17
  -3  -1  -1    1.95    0.19
   3   1   1    1.73    0.12
   3   1   1    1.65    0.15
   3   1   1    2.14    0.17
  -4  -1  -1    2.43    0.25
  -4  -1  -1    2.27    0.34
  -4  -1  -1    1.92    0.22
   4   1   1    1.80    0.19
   4   1   1    1.88    0.18
   4   1   1    2.25    0.36
  -5  -1  -1    7.03    0.64
  -5  -1  -1    7.09    0.45
   5   1   1    8.02    0.38
   5   1   1    6.90    0.64
  -6  -1  -1    3.11    0.34
  -6  -1  -1    3.35    0.53
   6   1   1    2.86    0.51
   6   1   1    3.88    0.27
   7  -2  -1    0.30    0.15
   7  -2  -1    0.47    0.33
   7  -2  -1    0.30    0.33
  -7   2   1    0.39    0.26
  -7   2   1    0.20    0.28
   6  -2  -1   18.60    0.92
   6  -2  -1   18.49    0.70
   6  -2  -1   18.53    0.96
  -6   2   1   16.49    0.85
  -6   2   1   17.52    0.84
  -6   2   1   17.53    1.00
   5  -2  -1   26.47    0.96
   5  -2  -1   26.32    1.12
   5  -2  -1   28.26    1.17
  -5   2   1   25.03    1.19
  -5   2   1   26.64    1.05
  -5   2   1   25.36    1.00
  -5   2   1   26.93    1.08
   4  -2  -1   25.37    0.88
   4  -2  -1   23.62    0.87
   4  -2  -1   24.39    1.01
   4  -2  -1   23.88    0.86
  -4   2   1   22.89    1.04
  -4   2   1   24.42    0.93
  -4   2   1   24.61    0.95
  -4   2   1   24.27    0.88
   3  -2  -1   30.82    1.05
   3  -2  -1   29.70    1.04
   3  -2  -1   28.86    1.12
   3  -2  -1   29.12    1.04
   3  -2  -1   30.51    1.13
  -3   2   1   29.54    1.04
  -3   2   1   30.68    1.09
  -3   2   1   29.53    1.09
   2  -2  -1   89.50    3.00
   2  -2  -1   90.03    3.00
   2  -2  -1   87.18    3.04
   2  -2  -1   88.68    3.04
   2  -2  -1   90.38    2.99
  -2   2   1   89.16    2.98
  -2   2   1   86.73    3.02
  -2   2   1   88.80    3.01
  -2   2   1   92.80    2.98
   1  -2  -1  211.40    7.04
   1  -2  -1  216.15    7.06
   1  -2  -1  218.85    7.07
   1  -2  -1  210.19    7.05
  -1   2   1  205.43    7.05
  -1   2   1  206.54    7.05
  -1   2   1  215.58    7.04
   0  -2  -1   16.03    0.63
   0  -2  -1   16.50    0.61
   0  -2  -1   18.03    0.64
   0  -2  -1   17.08    0.59
   0  -2  -1   17.41    0.61
   0  -2  -1   17.14    0.61
   0   2   1   16.34    0.61
   0   2   1   18.46    0.62
  -1  -2  -1   14.44    0.54
  -1  -2  -1   14.45    0.56
  -1  -2  -1   14.37    0.54
  -1  -2  -1   13.99    0.52
   1   2   1   14.25    0.52
   1   2   1   13.90    0.53
   1   2   1   14.68    0.53
  -2  -2  -1    0.35    0.09
  -2  -2  -1    0.48    0.17
   2   2   1    0.25    0.07
   2   2   1    0.36    0.08
   2   2   1    0.31    0.06
  -3  -2  -1    5.17    0.30
  -3  -2  -1    5.25    0.44
  -3  -2  -1    5.27    0.29
   3   2   1    5.34    0.24
   3   2   1    5.60    0.26
   3   2   1    5.46    0.27
  -4  -2  -1    1.54    0.20
  -4  -2  -1    1.53    0.20
  -4  -2  -1    1.52    0.33
   4   2   1    1.61    0.18
   4   2   1    1.48    0.18
  -5  -2  -1    1.52    0.24
  -5  -2  -1    2.60    0.45
   5   2   1    1.69    0.21
   5   2   1    2.18    0.43
  -6  -2  -1    0.73    0.24
  -6  -2  -1    0.85    0.41
   6   2   1    1.20    0.45
   7  -3  -1    0.47    0.33
   7  -3  -1    0.54    0.32
   7  -3  -1    0.58    0.18
  -7   3   1   -0.29    0.24
  -7   3   1    0.51    0.26
   6  -3  -1    4.10    0.30
   6  -3  -1    3.98    0.45
   6  -3  -1    4.06    0.45
  -6   3   1    3.86    0.40
  -6   3   1    3.76    0.37
   5  -3  -1   30.32    1.11
   5  -3  -1   30.97    1.27
   5  -3  -1   31.77    1.27
  -5   3   1   29.12    1.20
  -5   3   1   29.59    1.18
   4  -3  -1   45.31    1.52
   4  -3  -1   39.69    1.54
   4  -3  -1   39.82    1.43
   4  -3  -1   40.65    1.44
   4  -3  -1   39.59    1.53
  -4   3   1   42.13    1.48
  -4   3   1   39.41    1.40
  -4   3   1   39.69    1.50
   3  -3  -1   70.11    2.45
   3  -3  -1   69.60    2.45
   3  -3  -1   69.97    2.39
   3  -3  -1   67.79    2.39
   3  -3  -1   69.79    2.38
  -3   3   1   67.08    2.42
  -3   3   1   71.67    2.35
  -3   3   1   71.04    2.41
  -3   3   1   71.92    2.35
   2  -3  -1   71.39    2.50
   2  -3  -1   71.37    2.46
   2  -3  -1   72.36    2.47
   2  -3  -1   69.34    2.46
   2  -3  -1   72.13    2.50
  -2   3   1   70.05    2.48
  -2   3   1   74.06    2.46
  -2   3   1   75.45    2.43
  -2   3   1   74.44    2.45
  -2   3   1   73.41    2.46
   1  -3  -1  155.65    5.14
   1  -3  -1  155.09    5.18
   1  -3  -1  157.91    5.17
   1  -3  -1  152.38    5.19
   1  -3  -1  155.46    5.18
  -1   3   1  152.11    5.17
  -1   3   1  154.06    5.17
   0  -3  -1  124.78    4.10
   0  -3  -1  115.29    4.13
   0  -3  -1  122.87    4.10
   0  -3  -1  127.87    4.14
   0   3   1  122.97    4.11
   0   3   1  120.94    4.10
  -1  -3  -1    5.73    0.26
  -1  -3  -1    5.16    0.26
  -1  -3  -1    5.48    0.24
  -1  -3  -1    5.05    0.29
  -1  -3  -1    5.86    0.26
  -1  -3  -1    5.37    0.40
   1   3   1    5.55    0.25
   1   3   1    5.31    0.26
   1   3   1    5.37    0.25
  -2  -3  -1    0.07    0.08
  -2  -3  -1    0.19    0.12
  -2  -3  -1    0.12    0.09
  -2  -3  -1    0.03    0.17
   2   3   1    0.11    0.07
   2   3   1    0.09    0.08
  -3  -3  -1    1.35    0.29
  -3  -3  -1    1.23    0.16
   3   3   1    1.30    0.14
   3   3   1    1.30    0.13
  -4  -3  -1    0.20    0.14
  -4  -3  -1    0.04    0.25
   4   3   1   -0.03    0.11
  -5  -3  -1    6.27    0.67
  -5  -3  -1    6.42    0.43
   5   3   1    6.48    0.42
   5   3   1    7.87    0.73
  -6  -3  -1   12.41    0.94
  -6  -3  -1   10.95    0.62
   6   3   1   11.55    0.99
   6   3   1   10.20    0.54
   7  -4  -1    3.58    0.31
   7  -4  -1    3.59    0.50
   7  -4  -1    3.82    0.52
  -7   4   1    3.99    0.46
  -7   4   1    3.21    0.39
   6  -4  -1    3.99    0.32
   6  -4  -1    4.56    0.47
   6  -4  -1    4.13    0.47
  -6   4   1    3.49    0.36
  -6   4   1    4.28    0.42
   5  -4  -1   10.62    0.51
   5  -4  -1   10.71    0.63
   5  -4  -1   10.37    0.61
   5  -4  -1   11.12    0.49
  -5   4   1   10.67    0.56
  -5   4   1   11.03    0.59
   4  -4  -1   40.07    1.41
   4  -4  -1   38.68    1.42
   4  -4  -1   37.74    1.50
   4  -4  -1   40.41    1.51
  -4   4   1   41.90    1.45
  -4   4   1   39.74    1.36
  -4   4   1   38.51    1.47
   3  -4  -1   95.40    3.28
   3  -4  -1   97.59    3.29
   3  -4  -1   93.37    3.27
   3  -4  -1   96.62    3.34
   3  -4  -1   94.51    3.33
  -3   4   1   90.66    3.30
  -3   4   1   99.55    3.25
  -3   4   1  102.68    3.29
   2  -4  -1  134.14    4.58
   2  -4  -1  131.88    4.62
   2  -4  -1  133.78    4.59
   2  -4  -1  142.36    4.62
   2  -4  -1  139.30    4.54
  -2   4   1  137.84    4.59
  -2   4   1  134.11    4.60
  -2   4   1  135.84    4.58
   1  -4  -1   34.45    1.22
   1  -4  -1   33.62    1.25
   1  -4  -1   34.17    1.22
   1  -4  -1   34.14    1.18
  -1   4   1   34.41    1.21
  -1   4   1   34.01    1.22
   0  -4  -1   44.60    1.61
   0  -4  -1   44.79    1.61
   0  -4  -1   44.66    1.55
   0  -4  -1   44.85    1.56
   0   4   1   44.87    1.56
   0   4   1   44.38    1.57
  -1  -4  -1   46.71    2.08
  -1  -4  -1   55.06    1.88
  -1  -4  -1   58.38    1.90
  -1  -4  -1   54.88    1.87
  -1  -4  -1   56.14    1.90
  -1  -4  -1   55.41    1.93
   1   4   1   55.93    1.91
   1   4   1   54.31    1.90
   1   4   1   54.57    1.89
  -2  -4  -1    5.48    0.29
  -2  -4  -1    5.11    0.25
  -2  -4  -1    5.82    0.48
  -2  -4  -1    5.61    0.28
  -2  -4  -1    5.29    0.36
   2   4   1    5.38    0.28
   2   4   1    5.46    0.30
  -3  -4  -1    0.32    0.26
  -3  -4  -1    0.25    0.12
   3   4   1    0.15    0.11
   3   4   1    0.13    0.10
  -4  -4  -1    0.69    0.18
  -4  -4  -1    0.40    0.31
   4   4   1    0.73    0.16
  -5  -4  -1   -0.16    0.32
  -5  -4  -1   -0.01    0.17
   5   4   1    0.24    0.18
   7  -5  -1    5.39    0.42
   7  -5  -1    6.22    0.63
   7  -5  -1    5.42    0.57
  -7   5   1    6.50    0.57
  -7   5   1    5.46    0.49
   6  -5  -1   24.95    1.02
   6  -5  -1   27.00    1.21
   6  -5  -1   25.33    1.16
  -6   5   1   24.57    1.07
  -6   5   1   24.94    1.12
   5  -5  -1   32.95    1.32
   5  -5  -1   31.89    1.19
   5  -5  -1   30.81    1.21
   5  -5  -1   30.87    1.32
  -5   5   1   33.44    1.24
  -5   5   1   29.79    1.27
   4  -5  -1   38.10    1.45
   4  -5  -1   40.73    1.44
   4  -5  -1   39.29    1.53
   4  -5  -1   39.88    1.52
  -4   5   1   40.49    1.45
  -4   5   1   40.46    1.39
  -4   5   1   37.45    1.48
   3  -5  -1   49.04    1.82
   3  -5  -1   51.99    1.77
   3  -5  -1   48.62    1.78
   3  -5  -1   50.68    1.82
  -3   5   1   47.88    1.79
  -3   5   1   51.35    1.75
   2  -5  -1  143.50    4.92
   2  -5  -1  147.53    4.85
   2  -5  -1  144.87    4.93
   2  -5  -1  144.19    4.91
   2  -5  -1  138.35    4.95
  -2   5   1  151.79    4.92
  -2   5   1  147.34    4.90
   1  -5  -1  176.21    5.86
   1  -5  -1  176.97    5.86
   1  -5  -1  175.44    5.91
   1  -5  -1  172.34    5.82
   1  -5  -1  172.78    5.85
  -1   5   1  171.43    5.86
  -1   5   1  173.55    5.85
   0  -5  -1   43.58    1.52
   0  -5  -1   43.19    1.58
   0  -5  -1   43.42    1.52
   0  -5  -1   42.38    1.57
   0   5   1   42.13    1.53
   0   5   1   43.02    1.52
  -1  -5  -1   23.72    0.84
  -1  -5  -1   22.29    0.80
  -1  -5  -1   22.42    0.83
  -1  -5  -1   22.58    0.88
  -1  -5  -1   19.23    1.07
   1   5   1   22.54    0.86
   1   5   1   20.80    0.83
  -2  -5  -1    4.76    0.52
  -2  -5  -1    4.68    0.27
  -2  -5  -1    5.68    0.38
  -2  -5  -1    5.08    0.29
   2   5   1    4.60    0.29
   2   5   1    5.12    0.32
  -3  -5  -1    1.31    0.18
  -3  -5  -1    1.39    0.37
   3   5   1    1.33    0.19
   3   5   1    1.16    0.17
  -4  -5  -1    0.15    0.33
   4   5   1    0.05    0.14
  -5  -5  -1    0.35    0.39
   5   5   1    0.28    0.19
   7  -6  -1    0.69    0.24
   7  -6  -1    0.45    0.33
   7  -6  -1    1.31    0.42
  -7   6   1    0.63    0.32
  -7   6   1    0.65    0.28
   6  -6  -1    1.14    0.34
   6  -6  -1    1.25    0.25
   6  -6  -1    0.81    0.30
  -6   6   1    0.77    0.24
  -6   6   1    1.19    0.30
   5  -6  -1    7.05    0.55
   5  -6  -1    6.99    0.43
   5  -6  -1    6.67    0.52
   5  -6  -1    7.17    0.45
  -5   6   1    6.31    0.49
  -5   6   1    6.19    0.44
   4  -6  -1   39.50    1.48
   4  -6  -1   41.52    1.56
   4  -6  -1   39.11    1.49
   4  -6  -1   40.80    1.56
  -4   6   1   39.74    1.44
  -4   6   1   39.45    1.52
   3  -6  -1   95.99    3.31
   3  -6  -1   96.16    3.26
   3  -6  -1   91.12    3.29
   3  -6  -1   94.81    3.25
  -3   6   1   96.08    3.23
  -3   6   1   90.26    3.27
   2  -6  -1   53.92    1.95
   2  -6  -1   53.91    1.90
   2  -6  -1   57.52    2.00
   2  -6  -1   52.77    1.94
   2  -6  -1   54.67    1.95
  -2   6   1   52.11    1.93
  -2   6   1   58.39    2.07
   1  -6  -1   38.47    1.38
   1  -6  -1   37.46    1.37
   1  -6  -1   38.84    1.39
   1  -6  -1   37.72    1.44
   1  -6  -1   35.79    1.34
  -1   6   1   38.68    1.39
  -1   6   1   37.11    1.37
   0  -6  -1   34.53    1.37
   0  -6  -1   36.94    1.35
   0  -6  -1   37.67    1.43
   0  -6  -1   37.13    1.34
   0   6   1   37.09    1.36
   0   6   1   37.66    1.35
  -1  -6  -1   18.77    0.73
  -1  -6  -1   16.41    1.00
  -1  -6  -1   19.14    0.80
   1   6   1   18.67    0.77
   1   6   1   18.35    0.74
  -2  -6  -1   13.86    0.89
  -2  -6  -1   12.89    0.67
   2   6   1   12.19    0.60
   2   6   1   13.58    0.58
  -3  -6  -1    2.01    0.44
   3   6   1    1.43    0.22
  -4  -6  -1    0.60    0.37
   4   6   1   -0.01    0.18
   6  -7  -1   11.45    0.63
   6  -7  -1   10.62    0.61
   6  -7  -1   11.05    0.76
   6  -7  -1   10.35    0.71
  -6   7   1    9.83    0.68
   5  -7  -1   18.24    0.85
   5  -7  -1   19.70    0.85
   5  -7  -1   18.88    0.92
   5  -7  -1   18.97    0.94
  -5   7   1   18.28    0.89
   4  -7  -1    6.19    0.50
   4  -7  -1    6.60    0.49
   4  -7  -1    6.64    0.45
   4  -7  -1    6.80    0.44
  -4   7   1    7.56    0.40
  -4   7   1    6.58    0.49
   3  -7  -1    9.22    0.55
   3  -7  -1    8.66    0.49
   3  -7  -1    9.00    0.51
   3  -7  -1    8.73    0.49
  -3   7   1    7.50    0.49
  -3   7   1    8.46    0.46
   2  -7  -1   37.50    1.38
   2  -7  -1   36.24    1.39
   2  -7  -1   35.60    1.44
   2  -7  -1   37.42    1.37
  -2   7   1   35.87    1.36
   1  -7  -1   39.35    1.46
   1  -7  -1   40.97    1.49
   1  -7  -1   38.41    1.43
   1  -7  -1   38.56    1.54
  -1   7   1   40.11    1.48
  -1   7   1   40.10    1.47
   0  -7  -1   30.85    1.25
   0  -7  -1   29.74    1.14
   0  -7  -1   29.94    1.13
   0   7   1   29.63    1.14
   0   7   1   29.29    1.16
  -1  -7  -1    2.62    0.30
  -1  -7  -1    2.36    0.47
  -1  -7  -1    2.85    0.24
   1   7   1    2.69    0.25
   1   7   1    2.24    0.27
  -2  -7  -1    0.51    0.35
  -2  -7  -1    0.24    0.23
   2   7   1    0.24    0.16
   2   7   1    0.27    0.18
  -3  -7  -1   -0.21    0.32
   3   7   1    0.12    0.19
  -4  -7  -1    0.19    0.39
   4   7   1    0.08    0.20
   6  -8  -1    5.65    0.47
   6  -8  -1    5.71    0.46
   6  -8  -1    5.47    0.56
   6  -8  -1    5.72    0.57
  -6   8   1    5.75    0.56
   5  -8  -1   21.73    0.96
   5  -8  -1   21.86    0.98
   5  -8  -1   21.93    1.06
   5  -8  -1   20.69    1.04
  -5   8   1   23.01    1.04
   4  -8  -1   32.52    1.39
   4  -8  -1   34.28    1.37
   4  -8  -1   34.01    1.34
   4  -8  -1   34.08    1.33
  -4   8   1   32.11    1.27
  -4   8   1   33.27    1.36
   3  -8  -1   16.42    0.74
   3  -8  -1   16.08    0.75
   3  -8  -1   16.09    0.82
  -3   8   1   15.02    0.72
  -3   8   1   15.08    0.76
   2  -8  -1   25.76    1.13
   2  -8  -1   25.04    1.04
  -2   8   1   26.04    1.04
   1  -8  -1   40.34    1.56
   1  -8  -1   37.69    1.46
  -1   8   1   38.33    1.47
   0  -8  -1   22.02    1.01
   0  -8  -1   21.03    0.87
   0   8   1   20.24    0.88
   0   8   1   20.82    0.92
  -1  -8  -1    6.24    0.73
  -1  -8  -1    7.61    0.51
  -1  -8  -1    7.23    0.59
   1   8   1    7.67    0.50
   1   8   1    7.54    0.47
  -2  -8  -1    0.69    0.40
   2   8   1    0.61    0.21
   2   8   1    0.69    0.23
  -3  -8  -1    0.80    0.44
   3   8   1    1.00    0.26
   5  -9  -1   -0.02    0.27
   5  -9  -1    0.26    0.28
   5  -9  -1    0.41    0.25
  -5   9   1    0.17    0.29
   4  -9  -1    3.30    0.37
   4  -9  -1    2.96    0.41
  -4   9   1    3.13    0.32
  -4   9   1    2.51    0.36
   3  -9  -1   14.04    0.80
   3  -9  -1   13.86    0.71
  -3   9   1   13.04    0.73
  -3   9   1   13.59    0.69
   2  -9  -1   10.01    0.69
   2  -9  -1   12.29    0.63
  -2   9   1   10.90    0.62
   1  -9  -1    9.36    0.66
   1  -9  -1   10.00    0.56
  -1   9   1    9.52    0.57
   0  -9  -1    5.41    0.40
   0   9   1    5.02    0.44
   0   9   1    5.97    0.45
  -1  -9  -1    2.12    0.52
   1   9   1    3.35    0.36
   1   9   1    3.52    0.37
  -2  -9  -1    0.53    0.43
   2   9   1    1.15    0.29
   2   9   1    0.88    0.26
   4 -10  -1    7.78    0.58
   4 -10  -1    6.33    0.61
  -4  10   1    6.77    0.53
  -4  10   1    7.25    0.57
   3 -10  -1    5.49    0.47
   3 -10  -1    6.53    0.59
  -3  10   1    5.05    0.44
  -3  10   1    4.83    0.48
   2 -10  -1    0.69    0.32
   2 -10  -1    0.68    0.25
  -2  10   1    0.54    0.24
   1 -10  -1    0.07    0.21
   1 -10  -1    0.04    0.28
  -1  10   1    0.19    0.23
   0 -10  -1    3.44    0.66
   0 -10  -1    3.19    0.34
   0  10   1    3.65    0.39
  -2  11  -2    8.21    0.62
   2 -11   2    8.96    0.77
   2 -11   2    7.32    0.57
   1  10  -2    9.45    0.62
   1  10  -2   10.84    0.66
  -1 -10   2    8.93    0.67
   0  10  -2    8.72    0.58
   0 -10   2    7.65    0.71
   0 -10   2    8.61    1.26
  -1  10  -2    6.54    0.50
   1 -10   2    4.78    0.40
   1 -10   2    5.20    0.56
  -2  10  -2    4.11    0.40
   2 -10   2    4.66    0.41
   2 -10   2    3.99    0.49
  -3  10  -2    8.69    0.58
   3 -10   2    8.35    0.58
   3 -10   2    8.79    0.72
  -4  10  -2   13.66    0.70
  -4  10  -2   12.37    0.79
   4 -10   2   12.48    0.87
   4 -10   2   13.03    0.73
   2   9  -2    1.84    0.29
   2   9  -2    1.52    0.29
  -2  -9   2    1.34    0.43
  -2  -9   2    1.60    0.36
   1   9  -2    2.57    0.34
   1   9  -2    3.43    0.35
  -1  -9   2    3.98    0.53
  -1  -9   2    3.30    0.40
   0   9  -2   10.82    0.63
   0   9  -2   12.07    0.63
   0  -9   2   10.55    0.85
   0  -9   2   11.43    0.56
   0  -9   2   10.93    0.64
   0  -9   2   10.85    0.74
  -1   9  -2   19.94    0.89
   1  -9   2   19.98    0.86
   1  -9   2   19.19    0.99
  -2   9  -2   29.53    1.20
   2  -9   2   29.86    1.32
   2  -9   2   29.54    1.20
  -3   9  -2   16.65    0.79
   3  -9   2   16.83    0.80
   3  -9   2   16.20    0.91
  -4   9  -2    7.65    0.49
  -4   9  -2    7.67    0.58
   4  -9   2    7.05    0.65
   4  -9   2    7.33    0.54
  -5   9  -2    6.62    0.57
   5  -9   2    7.61    0.70
   5  -9   2    5.49    0.48
   3   8  -2    0.02    0.19
  -3  -8   2    0.16    0.30
  -3  -8   2    0.23    0.30
   2   8  -2    4.18    0.37
   2   8  -2    4.80    0.37
  -2  -8   2    4.67    0.46
  -2  -8   2    4.55    0.53
   1   8  -2   11.14    0.58
   1   8  -2   10.15    0.58
  -1  -8   2   11.90    0.66
  -1  -8   2   11.15    0.77
   0   8  -2   15.42    0.76
   0   8  -2   17.16    0.74
   0  -8   2   15.91    0.69
   0  -8   2   17.15    0.78
   0  -8   2   16.35    0.84
  -1   8  -2   10.03    0.55
  -1   8  -2   10.02    0.54
   1  -8   2   10.01    0.53
   1  -8   2    9.28    0.50
   1  -8   2    9.48    0.63
  -2   8  -2   12.61    0.63
   2  -8   2   12.56    0.61
   2  -8   2   12.41    0.73
   2  -8   2   12.95    0.62
  -3   8  -2   26.03    1.07
   3  -8   2   27.56    1.21
   3  -8   2   26.82    1.09
  -4   8  -2   12.81    0.70
  -4   8  -2   13.65    0.64
   4  -8   2   13.83    0.69
   4  -8   2   12.34    0.68
   4  -8   2   13.70    0.79
   4  -8   2   12.34    0.66
  -5   8  -2    3.54    0.41
   5  -8   2    3.06    0.35
   5  -8   2    4.02    0.44
   5  -8   2    3.77    0.49
   5  -8   2    4.20    0.38
  -6   8  -2    0.63    0.31
   6  -8   2    0.67    0.26
   6  -8   2    0.24    0.34
   6  -8   2    0.67    0.33
   6  -8   2    0.42    0.24
   4   7  -2    0.69    0.20
  -4  -7   2    0.38    0.32
  -4  -7   2    0.95    0.34
   3   7  -2    0.05    0.16
  -3  -7   2    0.05    0.25
  -3  -7   2    0.08    0.26
   2   7  -2    2.56    0.25
   2   7  -2    2.04    0.25
  -2  -7   2    2.43    0.38
  -2  -7   2    2.23    0.33
   1   7  -2    4.80    0.37
   1   7  -2    5.12    0.34
  -1  -7   2    5.57    0.52
  -1  -7   2    4.59    0.29
  -1  -7   2    4.55    0.44
  -1  -7   2    4.92    0.41
   0   7  -2    9.36    0.47
   0   7  -2    9.28    0.49
   0  -7   2    8.86    0.56
   0  -7   2    9.09    0.44
   0  -7   2    9.48    0.51
  -1   7  -2   42.64    1.56
  -1   7  -2   43.57    1.58
   1  -7   2   41.41    1.55
   1  -7   2   42.41    1.57
   1  -7   2   42.96    1.66
  -2   7  -2   28.88    1.12
   2  -7   2   27.90    1.21
   2  -7   2   29.45    1.10
   2  -7   2   28.59    1.12
   2  -7   2   28.46    1.11
   2  -7   2   33.40    1.33
  -3   7  -2   16.98    0.72
   3  -7   2   16.67    0.73
   3  -7   2   16.66    0.73
   3  -7   2   17.79    0.75
   3  -7   2   17.09    0.84
   3  -7   2   14.53    0.69
  -4   7  -2   13.79    0.71
  -4   7  -2   13.83    0.62
  -4   7  -2   14.35    0.63
   4  -7   2   13.97    0.68
   4  -7   2   14.80    0.80
   4  -7   2   12.89    0.70
   4  -7   2   14.16    0.66
  -5   7  -2    5.48    0.40
  -5   7  -2    6.22    0.50
   5  -7   2    5.65    0.43
   5  -7   2    5.22    0.48
   5  -7   2    5.22    0.55
   5  -7   2    5.27    0.43
  -6   7  -2    2.45    0.32
  -6   7  -2    2.52    0.39
   6  -7   2    2.84    0.33
   6  -7   2    2.50    0.42
   6  -7   2    3.15    0.49
   6  -7   2    1.87    0.31
   5   6  -2    0.75    0.18
  -5  -6   2    0.52    0.35
   4   6  -2    1.20    0.19
  -4  -6   2    1.17    0.32
  -4  -6   2    1.24    0.34
   3   6  -2    0.76    0.17
  -3  -6   2    0.65    0.27
  -3  -6   2    0.87    0.27
  -3  -6   2    0.53    0.24
   2   6  -2    4.10    0.29
   2   6  -2    3.89    0.30
  -2  -6   2    3.68    0.34
  -2  -6   2    4.44    0.39
  -2  -6   2    4.08    0.44
   1   6  -2    9.25    0.45
   1   6  -2    9.23    0.47
  -1  -6   2    9.42    0.41
  -1  -6   2   10.15    0.53
  -1  -6   2    9.83    0.55
  -1  -6   2    9.42    0.49
  -1  -6   2    9.16    0.60
   0   6  -2    4.13    0.30
   0   6  -2    4.15    0.24
   0   6  -2    4.10    0.29
   0  -6   2    4.12    0.34
   0  -6   2    4.22    0.26
   0  -6   2    4.00    0.31
   0  -6   2    4.42    0.29
  -1   6  -2   19.28    0.75
  -1   6  -2   18.26    0.74
  -1   6  -2   19.25    0.77
   1  -6   2   19.21    0.75
   1  -6   2   18.76    0.76
   1  -6   2   18.19    0.76
   1  -6   2   18.96    0.83
   1  -6   2   17.95    0.69
  -2   6  -2   70.33    2.44
  -2   6  -2   71.78    2.46
   2  -6   2   68.77    2.44
   2  -6   2   69.24    2.44
   2  -6   2   68.92    2.53
   2  -6   2   70.80    2.44
   2  -6   2   70.74    2.46
  -3   6  -2   30.23    1.12
  -3   6  -2   30.73    1.16
   3  -6   2   30.99    1.19
   3  -6   2   32.12    1.18
   3  -6   2   30.93    1.19
   3  -6   2   31.02    1.27
  -4   6  -2    8.18    0.51
  -4   6  -2    8.58    0.43
  -4   6  -2    8.91    0.45
   4  -6   2    9.09    0.47
   4  -6   2    9.11    0.49
   4  -6   2    8.77    0.59
   4  -6   2    8.45    0.52
  -5   6  -2    4.97    0.43
  -5   6  -2    4.54    0.36
   5  -6   2    4.51    0.38
   5  -6   2    4.42    0.36
   5  -6   2    4.18    0.48
   5  -6   2    4.21    0.43
  -6   6  -2    3.92    0.42
  -6   6  -2    3.66    0.37
   6  -6   2    3.16    0.33
   6  -6   2    3.30    0.44
   6  -6   2    3.58    0.50
   6  -6   2    3.48    0.35
   5   5  -2    0.13    0.14
  -5  -5   2    0.14    0.30
   4   5  -2    0.04    0.12
  -4  -5   2    0.11    0.24
  -4  -5   2   -0.04    0.23
  -4  -5   2   -0.17    0.19
   3   5  -2    0.12    0.12
  -3  -5   2    0.20    0.21
  -3  -5   2   -0.17    0.17
  -3  -5   2    0.30    0.21
   2   5  -2    2.85    0.24
   2   5  -2    3.05    0.22
  -2  -5   2    3.24    0.31
  -2  -5   2    3.29    0.36
  -2  -5   2    3.76    0.31
   1   5  -2   30.97    1.15
   1   5  -2   33.02    1.15
   1   5  -2   30.73    1.10
  -1  -5   2   32.28    1.21
  -1  -5   2   30.62    1.23
  -1  -5   2   31.90    1.28
  -1  -5   2   32.37    1.12
  -1  -5   2   31.83    1.18
   0   5  -2  120.16    4.07
   0   5  -2  118.34    4.08
   0   5  -2  117.61    4.05
   0  -5   2  124.06    4.08
   0  -5   2  120.77    4.15
   0  -5   2  118.67    4.06
   0  -5   2  117.96    4.10
   0  -5   2  125.94    4.09
  -1   5  -2   46.11    1.60
  -1   5  -2   45.41    1.60
  -1   5  -2   44.34    1.61
   1  -5   2   44.01    1.61
   1  -5   2   45.47    1.60
   1  -5   2   45.17    1.61
   1  -5   2   44.65    1.57
   1  -5   2   45.95    1.67
   1  -5   2   46.69    1.56
  -2   5  -2   32.75    1.17
  -2   5  -2   31.29    1.18
  -2   5  -2   33.74    1.15
  -2   5  -2   31.18    1.11
   2  -5   2   29.43    1.15
   2  -5   2   31.54    1.16
   2  -5   2   30.26    1.23
   2  -5   2   31.93    1.17
  -3   5  -2   76.63    2.62
  -3   5  -2   75.42    2.61
   3  -5   2   77.30    2.64
   3  -5   2   75.41    2.65
   3  -5   2   75.83    2.74
  -4   5  -2   60.25    2.09
  -4   5  -2   57.08    2.05
  -4   5  -2   59.42    2.14
   4  -5   2   58.39    2.11
   4  -5   2   59.51    2.09
   4  -5   2   61.22    2.24
  -5   5  -2   18.55    0.81
  -5   5  -2   18.69    0.86
   5  -5   2   19.34    0.79
   5  -5   2   18.72    0.97
   5  -5   2   18.48    0.80
  -6   5  -2    1.52    0.30
  -6   5  -2    0.99    0.26
   6  -5   2    1.16    0.23
   6  -5   2    1.40    0.39
  -7   5  -2    0.52    0.30
  -7   5  -2    0.45    0.27
   7  -5   2    1.04    0.42
   7  -5   2    1.07    0.40
   7  -5   2    0.92    0.23
   6   4  -2    0.58    0.40
  -6  -4   2    0.19    0.34
   5   4  -2    1.31    0.16
  -5  -4   2    1.37    0.36
  -5  -4   2    1.06    0.28
   4   4  -2   16.55    0.63
  -4  -4   2   16.75    0.88
  -4  -4   2   16.80    0.69
  -4  -4   2   16.50    0.81
  -4  -4   2   15.91    0.78
   3   4  -2   27.85    0.97
   3   4  -2   26.07    0.96
  -3  -4   2   27.35    0.97
  -3  -4   2   26.10    1.06
  -3  -4   2   26.40    1.09
  -3  -4   2   26.15    1.14
   2   4  -2    0.34    0.09
   2   4  -2    0.21    0.09
   2   4  -2    0.25    0.08
   2   4  -2    0.31    0.10
  -2  -4   2    0.38    0.16
  -2  -4   2    0.15    0.07
  -2  -4   2    0.38    0.15
  -2  -4   2    0.27    0.13
   1   4  -2   30.45    1.07
   1   4  -2   29.85    1.08
   1   4  -2   29.24    1.07
   1   4  -2   32.16    1.06
  -1  -4   2   29.72    1.05
  -1  -4   2   30.58    1.17
  -1  -4   2   28.77    1.12
  -1  -4   2   30.13    1.02
  -1  -4   2   30.47    1.15
  -1  -4   2   30.08    1.11
   0   4  -2   49.47    1.73
   0   4  -2   50.94    1.74
   0   4  -2   46.89    1.71
   0  -4   2   49.51    1.73
   0  -4   2   50.81    1.79
   0  -4   2   49.56    1.76
   0  -4   2   49.91    1.73
   0  -4   2   52.56    1.72
  -1   4  -2   39.62    1.38
  -1   4  -2   37.28    1.38
  -1   4  -2   39.95    1.33
  -1   4  -2   38.37    1.39
   1  -4   2   38.35    1.38
   1  -4   2   39.82    1.44
   1  -4   2   39.45    1.39
   1  -4   2   40.68    1.34
  -2   4  -2   19.30    0.71
  -2   4  -2   19.21    0.77
  -2   4  -2   19.04    0.75
  -2   4  -2   20.05    0.74
   2  -4   2   19.28    0.74
   2  -4   2   19.46    0.82
   2  -4   2   20.53    0.75
  -3   4  -2   51.89    1.79
  -3   4  -2   51.68    1.80
   3  -4   2   52.09    1.92
   3  -4   2   51.40    1.82
   3  -4   2   50.73    1.80
  -4   4  -2   57.49    1.94
  -4   4  -2   57.40    2.01
  -4   4  -2   56.57    2.03
   4  -4   2   60.09    2.16
   4  -4   2   54.66    2.00
   4  -4   2   54.41    1.99
  -5   4  -2   25.14    1.05
  -5   4  -2   26.45    1.08
   5  -4   2   25.33    1.02
   5  -4   2   28.70    1.24
   5  -4   2   26.01    1.01
  -6   4  -2    6.12    0.50
  -6   4  -2    5.17    0.44
   6  -4   2    5.93    0.40
   6  -4   2    5.93    0.61
  -7   4  -2    0.42    0.27
   7  -4   2   -0.08    0.17
   7  -4   2    0.37    0.37
   6   3  -2    1.55    0.46
  -6  -3   2    2.27    0.44
  -6  -3   2    2.00    0.30
  -5  -3   2    0.78    0.25
  -5  -3   2    1.38    0.33
  -5  -3   2    1.25    0.22
   4   3  -2    0.12    0.08
   4   3  -2    0.32    0.14
  -4  -3   2    0.30    0.20
  -4  -3   2    0.46    0.18
  -4  -3   2    0.47    0.14
  -4  -3   2    0.15    0.20
   3   3  -2    2.55    0.16
   3   3  -2    2.66    0.21
   3   3  -2    2.47    0.15
   3   3  -2    2.48    0.17
  -3  -3   2    2.56    0.25
  -3  -3   2    2.37    0.29
  -3  -3   2    2.67    0.20
  -3  -3   2    2.39    0.26
   2   3  -2    5.75    0.25
   2   3  -2    5.43    0.28
   2   3  -2    5.32    0.24
   2   3  -2    5.60    0.23
  -2  -3   2    5.30    0.31
  -2  -3   2    5.73    0.34
  -2  -3   2    5.53    0.34
  -2  -3   2    5.30    0.24
   1   3  -2   47.58    1.59
   1   3  -2   45.32    1.60
   1   3  -2   45.44    1.59
   1   3  -2   45.58    1.58
  -1  -3   2   47.13    1.55
  -1  -3   2   47.77    1.66
  -1  -3   2   47.19    1.56
  -1  -3   2   45.95    1.63
  -1  -3   2   44.62    1.62
  -1  -3   2   46.14    1.64
   0   3  -2   14.42    0.54
   0   3  -2   14.09    0.53
   0   3  -2   14.37    0.53
   0  -3   2   13.83    0.56
   0  -3   2   14.01    0.53
   0  -3   2   14.63    0.57
   0  -3   2   14.29    0.53
   0  -3   2   14.32    0.53
  -1   3  -2   56.29    1.95
  -1   3  -2   56.58    1.96
  -1   3  -2   57.67    1.92
  -1   3  -2   56.56    1.96
   1  -3   2   56.70    1.92
   1  -3   2   58.20    1.96
   1  -3   2   57.48    2.00
  -2   3  -2  161.28    5.17
  -2   3  -2  156.60    5.18
  -2   3  -2  150.67    5.20
  -2   3  -2  151.63    5.16
   2  -3   2  152.06    5.25
   2  -3   2  157.90    5.18
   2  -3   2  150.88    5.17
  -3   3  -2  107.04    3.51
  -3   3  -2  104.40    3.66
  -3   3  -2  107.13    3.56
  -3   3  -2  101.54    3.54
   3  -3   2  101.68    3.64
   3  -3   2  105.63    3.54
   3  -3   2  102.11    3.53
   3  -3   2  104.56    3.54
  -4   3  -2   41.23    1.50
  -4   3  -2   42.47    1.41
  -4   3  -2   40.45    1.63
  -4   3  -2   41.81    1.48
   4  -3   2   39.26    1.46
   4  -3   2   40.04    1.45
   4  -3   2   39.85    1.61
  -5   3  -2    3.55    0.46
  -5   3  -2    3.10    0.31
  -5   3  -2    3.32    0.31
   5  -3   2    3.22    0.26
   5  -3   2    3.59    0.28
   5  -3   2    3.66    0.46
  -6   3  -2    2.28    0.31
  -6   3  -2    2.38    0.32
  -6   3  -2    2.87    0.50
   6  -3   2    1.86    0.41
   6  -3   2    2.73    0.26
  -7   3  -2    3.83    0.63
  -7   3  -2    2.63    0.37
   7  -3   2    2.87    0.52
   7  -3   2    3.37    0.30
   6   2  -2    6.81    0.53
   6   2  -2    6.04    0.68
  -6  -2   2    6.70    0.52
  -6  -2   2    5.71    0.62
  -6  -2   2    5.49    0.45
  -6  -2   2    6.24    0.54
   5   2  -2    0.35    0.30
   5   2  -2    0.14    0.16
  -5  -2   2    0.08    0.22
  -5  -2   2    0.02    0.22
  -5  -2   2    0.15    0.19
  -5  -2   2    0.02    0.16
   4   2  -2    2.50    0.24
  -4  -2   2    2.08    0.28
  -4  -2   2    2.15    0.25
  -4  -2   2    2.59    0.29
  -4  -2   2    2.76    0.33
  -4  -2   2    2.08    0.22
   3   2  -2    3.57    0.24
  -3  -2   2    3.80    0.23
  -3  -2   2    2.90    0.28
  -3  -2   2    3.76    0.29
  -3  -2   2    3.65    0.31
  -3  -2   2    3.42    0.27
   2   2  -2    1.87    0.09
   2   2  -2    1.93    0.11
   2   2  -2    2.11    0.12
   2   2  -2    2.01    0.16
  -2  -2   2    1.98    0.20
  -2  -2   2    2.21    0.20
  -2  -2   2    1.81    0.19
  -2  -2   2    1.92    0.14
   1   2  -2   15.66    0.56
   1   2  -2   14.89    0.56
   1   2  -2   15.01    0.60
   1   2  -2   15.51    0.55
   1   2  -2   15.57    0.55
  -1  -2   2   15.94    0.54
  -1  -2   2   15.96    0.55
  -1  -2   2   15.53    0.61
  -1  -2   2   15.56    0.60
  -1  -2   2   15.73    0.60
  -1  -2   2   15.90    0.60
  -1  -2   2   17.95    0.56
   0   2  -2  958.65   31.97
   0   2  -2  954.28   31.93
   0   2  -2 1000.00   32.04
   0   2  -2  964.42   32.01
   0   2  -2  957.76   31.98
   0  -2   2  929.55   32.04
   0  -2   2  977.17   31.99
   0  -2   2  961.12   31.99
   0  -2   2  967.57   31.99
   0  -2   2  984.17   32.07
  -1   2  -2  746.10   24.57
  -1   2  -2  756.01   24.52
  -1   2  -2  749.61   24.52
  -1   2  -2  713.72   24.60
   1  -2   2  716.86   24.54
   1  -2   2  754.60   24.52
   1  -2   2  729.49   24.65
   1  -2   2  756.04   24.58
  -2   2  -2  116.58    4.20
  -2   2  -2  122.87    4.16
  -2   2  -2  126.82    4.12
  -2   2  -2  126.62    4.14
  -2   2  -2  126.50    4.13
   2  -2   2  127.46    4.14
   2  -2   2  119.48    4.21
   2  -2   2  119.21    4.13
  -3   2  -2   29.29    0.97
  -3   2  -2   29.05    1.03
  -3   2  -2   28.14    1.03
   3  -2   2   27.95    1.02
   3  -2   2   26.10    1.13
   3  -2   2   27.82    1.01
   3  -2   2   28.22    1.01
  -4   2  -2   85.46    2.87
  -4   2  -2   87.19    3.03
  -4   2  -2   81.91    2.87
   4  -2   2   80.47    2.83
   4  -2   2   85.65    2.84
   4  -2   2   76.33    3.00
  -5   2  -2  112.19    3.97
  -5   2  -2  119.53    4.19
  -5   2  -2  114.57    3.98
   5  -2   2  114.93    4.18
   5  -2   2  115.35    3.93
  -6   2  -2   26.97    1.35
  -6   2  -2   26.22    1.09
   6  -2   2   23.21    1.29
   6  -2   2   26.65    1.00
  -7   2  -2    0.49    0.27
  -7   2  -2    0.47    0.40
   7  -2   2    0.48    0.39
   7  -2   2    0.61    0.18
   7   1  -2    3.75    0.59
   7   1  -2    3.56    0.46
  -7  -1   2    3.03    0.53
  -7  -1   2    4.68    0.45
   6   1  -2    7.25    0.49
   6   1  -2    7.43    0.55
   6   1  -2    6.08    0.65
  -6  -1   2    6.89    0.50
  -6  -1   2    6.84    0.65
  -6  -1   2    6.78    0.57
  -6  -1   2    6.87    0.48
   5   1  -2    3.47    0.32
   5   1  -2    2.88    0.43
  -5  -1   2    3.33    0.38
  -5  -1   2    4.61    0.35
  -5  -1   2    3.52    0.32
  -5  -1   2    3.53    0.42
   4   1  -2    1.96    0.32
  -4  -1   2    1.77    0.22
  -4  -1   2    2.77    0.32
  -4  -1   2    2.65    0.26
  -4  -1   2    2.34    0.22
  -4  -1   2    2.44    0.29
   3   1  -2    3.39    0.24
  -3  -1   2    3.71    0.24
  -3  -1   2    2.99    0.21
  -3  -1   2    3.49    0.26
  -3  -1   2    3.45    0.29
  -3  -1   2    3.62    0.30
   2   1  -2    5.99    0.28
   2   1  -2    6.30    0.29
  -2  -1   2    5.88    0.30
  -2  -1   2    6.29    0.32
  -2  -1   2    6.25    0.29
  -2  -1   2    5.97    0.27
  -2  -1   2    5.63    0.32
   1   1  -2    4.32    0.17
   1   1  -2    4.14    0.17
   1   1  -2    4.25    0.17
   1   1  -2    4.31    0.21
   1   1  -2    4.33    0.19
  -1  -1   2    3.96    0.20
  -1  -1   2    3.60    0.23
  -1  -1   2    4.09    0.20
  -1  -1   2    4.29    0.18
  -1  -1   2    4.06    0.21
   0   1  -2   13.57    0.51
   0   1  -2   13.56    0.49
   0   1  -2   13.36    0.48
   0   1  -2   13.13    0.48
   0  -1   2   13.28    0.49
   0  -1   2   13.57    0.48
   0  -1   2   14.34    0.49
   0  -1   2   13.02    0.48
  -1   1  -2  220.44    7.54
  -1   1  -2  235.24    7.53
  -1   1  -2  226.13    7.55
  -1   1  -2  227.29    7.55
  -1   1  -2  221.59    7.53
  -1   1  -2  241.39    7.57
   1  -1   2  228.08    7.54
   1  -1   2  231.16    7.55
   1  -1   2  212.49    7.54
   1  -1   2  226.41    7.59
  -2   1  -2  167.76    5.56
  -2   1  -2  171.41    5.54
  -2   1  -2  162.34    5.57
  -2   1  -2  164.95    5.59
  -2   1  -2  165.98    5.64
   2  -1   2  165.01    5.57
   2  -1   2  170.56    5.56
   2  -1   2  159.75    5.66
   2  -1   2  171.78    5.57
  -3   1  -2  105.13    3.58
  -3   1  -2  107.94    3.57
   3  -1   2  103.78    3.57
   3  -1   2  110.50    3.56
   3  -1   2  106.38    3.56
   3  -1   2   98.27    3.70
  -4   1  -2   21.02    0.82
  -4   1  -2   20.82    0.81
  -4   1  -2   20.69    0.97
   4  -1   2   20.45    0.78
   4  -1   2   20.49    0.78
   4  -1   2   19.73    0.79
   4  -1   2   21.42    1.00
  -5   1  -2   16.70    0.76
  -5   1  -2   17.83    0.77
  -5   1  -2   18.09    0.97
   5  -1   2   16.90    0.69
   5  -1   2   18.06    0.98
  -6   1  -2   14.86    0.95
  -6   1  -2   13.90    0.70
   6  -1   2   13.09    0.92
   6  -1   2   13.88    0.61
  -7   1  -2    2.35    0.35
  -7   1  -2    2.43    0.56
   7  -1   2    2.35    0.54
   7  -1   2    2.36    0.24
   7   0  -2    0.15    0.25
   7   0  -2    0.17    0.30
   7   0  -2   -0.14    0.31
  -7   0   2   -0.44    0.26
  -7   0   2   -0.12    0.31
  -7   0   2    0.14    0.24
   6   0  -2    1.70    0.38
   6   0  -2    1.31    0.31
  -6   0   2    1.83    0.29
  -6   0   2    0.91    0.34
  -6   0   2    1.29    0.24
  -6   0   2    1.69    0.33
   5   0  -2   10.95    0.59
   5   0  -2   10.21    0.66
  -5   0   2    9.86    0.52
  -5   0   2   10.35    0.67
  -5   0   2    9.95    0.59
  -5   0   2   10.53    0.53
   4   0  -2    2.60    0.31
   4   0  -2    2.19    0.24
  -4   0   2    1.92    0.20
  -4   0   2    2.16    0.21
  -4   0   2    1.87    0.27
  -4   0   2    2.49    0.26
   3   0  -2   -0.07    0.09
   3   0  -2    0.20    0.13
  -3   0   2    0.02    0.09
  -3   0   2    0.04    0.12
  -3   0   2    0.03    0.11
  -3   0   2   -0.03    0.09
  -3   0   2    0.02    0.09
   2   0  -2   13.79    0.57
   2   0  -2   15.18    0.50
   2   0  -2   14.10    0.55
  -2   0   2   14.12    0.53
  -2   0   2   14.13    0.56
  -2   0   2   13.74    0.58
  -2   0   2   14.12    0.54
  -2   0   2   13.85    0.54
   1   0  -2  200.59    6.99
   1   0  -2  207.26    7.01
   1   0  -2  205.38    6.97
   1   0  -2  211.01    6.98
   1   0  -2  209.10    7.01
  -1   0   2  213.74    6.97
  -1   0   2  217.88    7.01
  -1   0   2  212.96    6.97
  -1   0   2  213.01    6.99
  -1   0   2  214.57    7.00
   0   0  -2   42.86    1.47
   0   0  -2   41.77    1.49
   0   0  -2   42.71    1.47
   0   0  -2   42.41    1.49
   0   0   2   44.30    1.46
   0   0   2   43.40    1.47
   0   0   2   42.44    1.47
   0   0   2   44.36    1.46
  -1   0  -2   95.13    3.15
  -1   0  -2   92.94    3.21
  -1   0  -2   93.08    3.18
  -1   0  -2   92.48    3.16
  -1   0  -2   95.94    3.16
  -1   0  -2   92.63    3.16
  -1   0  -2   96.28    3.13
   1   0   2   95.46    3.17
   1   0   2   93.45    3.22
   1   0   2   90.94    3.18
   1   0   2   98.56    3.17
  -2   0  -2   71.23    2.35
  -2   0  -2   70.22    2.40
  -2   0  -2   66.61    2.39
  -2   0  -2   72.76    2.37
   2   0   2   72.78    2.39
   2   0   2   70.33    2.50
   2   0   2   72.64    2.39
   2   0   2   66.27    2.40
  -3   0  -2   92.07    3.25
  -3   0  -2   89.93    3.12
  -3   0  -2   89.10    3.10
   3   0   2   94.82    3.10
   3   0   2   94.17    3.27
   3   0   2   86.41    3.11
   3   0   2   92.79    3.10
  -4   0  -2   53.25    1.90
  -4   0  -2   53.69    1.89
  -4   0  -2   54.09    2.07
   4   0   2   53.83    1.87
   4   0   2   51.43    1.87
   4   0   2   55.44    1.87
   4   0   2   51.12    2.07
  -5   0  -2    4.37    0.53
  -5   0  -2    4.80    0.37
   5   0   2    4.00    0.49
   5   0   2    4.58    0.30
  -6   0  -2    3.08    0.52
  -6   0  -2    2.01    0.29
   6   0   2    2.26    0.48
   6   0   2    2.91    0.25
  -7   0  -2    1.26    0.31
  -7   0  -2    1.62    0.53
   7   0   2    1.18    0.20
   7   0   2    1.82    0.50
   7  -1  -2    1.27    0.39
   7  -1  -2    1.38    0.37
  -7   1   2    1.08    0.34
  -7   1   2    1.47    0.31
  -7   1   2    1.28    0.42
   6  -1  -2    4.67    0.46
   6  -1  -2    5.34    0.53
  -6   1   2    4.99    0.41
  -6   1   2    4.30    0.44
  -6   1   2    4.83    0.54
   5  -1  -2   17.72    0.86
   5  -1  -2   16.88    0.81
   5  -1  -2   17.30    0.63
   5  -1  -2   17.65    0.63
  -5   1   2   17.44    0.76
  -5   1   2   17.93    0.81
  -5   1   2   15.22    0.86
  -5   1   2   17.75    0.73
   4  -1  -2    9.58    0.51
   4  -1  -2   10.35    0.38
   4  -1  -2    9.82    0.38
   4  -1  -2   10.15    0.54
  -4   1   2    9.55    0.50
  -4   1   2    9.79    0.47
  -4   1   2    9.67    0.44
   3  -1  -2   20.20    0.70
   3  -1  -2   19.69    0.71
   3  -1  -2   20.04    0.81
   3  -1  -2   21.86    0.72
   3  -1  -2   19.43    0.80
  -3   1   2   20.13    0.85
  -3   1   2   20.22    0.77
  -3   1   2   20.53    0.75
  -3   1   2   20.69    0.79
   2  -1  -2    3.05    0.18
   2  -1  -2    3.01    0.15
   2  -1  -2    2.76    0.13
   2  -1  -2    2.77    0.15
   2  -1  -2    3.16    0.20
  -2   1   2    2.90    0.16
  -2   1   2    2.96    0.17
  -2   1   2    3.12    0.19
   1  -1  -2    5.41    0.25
   1  -1  -2    5.31    0.22
   1  -1  -2    5.35    0.23
   1  -1  -2    5.31    0.21
   1  -1  -2    5.28    0.23
  -1   1   2    5.09    0.20
  -1   1   2    5.37    0.23
  -1   1   2    5.36    0.22
  -1   1   2    5.13    0.24
   0  -1  -2   24.03    0.86
   0  -1  -2   24.30    0.86
   0  -1  -2   25.28    0.92
   0  -1  -2   26.30    0.87
   0   1   2   23.95    0.84
   0   1   2   24.22    0.86
   0   1   2   23.92    0.86
  -1  -1  -2  243.88    8.07
  -1  -1  -2  238.43    7.95
  -1  -1  -2  225.92    7.97
  -1  -1  -2  249.54    7.99
  -1  -1  -2  236.48    7.99
   1   1   2  241.40    7.96
   1   1   2  237.20    7.98
   1   1   2  245.46    7.97
  -2  -1  -2  368.64   12.13
  -2  -1  -2  364.32   12.16
  -2  -1  -2  361.48   12.20
  -2  -1  -2  378.75   12.15
  -2  -1  -2  362.48   12.17
  -2  -1  -2  375.09   12.29
   2   1   2  361.08   12.15
   2   1   2  348.22   12.18
   2   1   2  376.94   12.17
  -3  -1  -2   55.39    1.86
  -3  -1  -2   51.30    1.86
  -3  -1  -2   54.03    2.02
   3   1   2   52.76    1.82
   3   1   2   52.22    1.87
   3   1   2   54.19    2.02
   3   1   2   52.82    1.86
  -4  -1  -2   16.32    0.66
  -4  -1  -2   16.80    0.87
  -4  -1  -2   15.60    0.67
   4   1   2   15.28    0.85
   4   1   2   14.20    0.65
  -5  -1  -2   17.61    1.00
  -5  -1  -2   16.30    0.74
   5   1   2   17.42    0.99
   5   1   2   16.10    0.71
  -6  -1  -2   11.28    0.65
  -6  -1  -2   12.91    0.96
   6   1   2   13.29    0.58
   6   1   2   12.27    0.94
   7  -2  -2    4.34    0.52
   7  -2  -2    4.43    0.29
   7  -2  -2    5.01    0.56
  -7   2   2    4.97    0.51
  -7   2   2    3.56    0.40
   6  -2  -2    6.52    0.55
   6  -2  -2    6.38    0.55
   6  -2  -2    7.11    0.34
  -6   2   2    6.73    0.47
  -6   2   2    6.61    0.53
   5  -2  -2    2.40    0.19
   5  -2  -2    2.50    0.31
   5  -2  -2    2.52    0.32
  -5   2   2    2.56    0.22
  -5   2   2    2.35    0.26
  -5   2   2    3.04    0.32
   4  -2  -2   22.15    0.93
   4  -2  -2   23.08    0.82
   4  -2  -2   22.16    0.81
   4  -2  -2   21.93    0.82
   4  -2  -2   23.58    0.93
  -4   2   2   22.82    0.88
  -4   2   2   22.92    0.91
  -4   2   2   22.70    0.84
   3  -2  -2   33.69    1.18
   3  -2  -2   34.51    1.19
   3  -2  -2   34.17    1.26
   3  -2  -2   33.51    1.24
   3  -2  -2   34.03    1.18
  -3   2   2   33.81    1.22
  -3   2   2   34.80    1.24
  -3   2   2   33.65    1.19
   2  -2  -2    0.70    0.13
   2  -2  -2    0.70    0.09
   2  -2  -2    0.63    0.09
   2  -2  -2    0.68    0.09
   2  -2  -2    0.62    0.10
  -2   2   2    0.52    0.07
  -2   2   2    0.79    0.11
  -2   2   2    0.63    0.09
  -2   2   2    0.53    0.10
   1  -2  -2    8.22    0.33
   1  -2  -2    8.20    0.33
   1  -2  -2    8.27    0.36
  -1   2   2    8.15    0.33
  -1   2   2    8.28    0.34
  -1   2   2    8.32    0.33
   0  -2  -2   39.18    1.44
   0  -2  -2   39.62    1.37
   0  -2  -2   40.75    1.38
   0  -2  -2   40.92    1.36
   0   2   2   38.20    1.38
   0   2   2   40.35    1.37
  -1  -2  -2    2.07    0.15
  -1  -2  -2    2.10    0.18
  -1  -2  -2    1.91    0.16
  -1  -2  -2    1.91    0.10
   1   2   2    1.80    0.14
   1   2   2    1.77    0.14
   1   2   2    1.96    0.14
  -2  -2  -2   25.45    0.85
  -2  -2  -2   23.86    0.89
  -2  -2  -2   24.39    0.92
  -2  -2  -2   24.08    1.05
   2   2   2   24.70    0.90
   2   2   2   24.70    0.88
   2   2   2   24.47    0.89
  -3  -2  -2   65.94    2.31
  -3  -2  -2   66.25    2.50
   3   2   2   66.43    2.27
   3   2   2   67.45    2.30
   3   2   2   66.39    2.30
  -4  -2  -2   18.91    1.01
  -4  -2  -2   18.42    0.79
   4   2   2   20.46    1.01
   4   2   2   19.37    0.79
  -5  -2  -2    6.72    0.43
  -5  -2  -2    7.02    0.70
   5   2   2    5.90    0.40
   5   2   2    6.51    0.66
  -6  -2  -2    1.49    0.28
  -6  -2  -2    1.50    0.50
   6   2   2    1.41    0.23
   6   2   2    1.83    0.48
   7  -3  -2    5.46    0.58
   7  -3  -2    4.94    0.53
   7  -3  -2    4.75    0.33
  -7   3   2    3.15    0.45
  -7   3   2    4.49    0.44
   6  -3  -2   21.93    0.85
   6  -3  -2   21.74    1.02
   6  -3  -2   22.54    1.07
  -6   3   2   20.70    0.99
  -6   3   2   21.04    0.94
   5  -3  -2   35.26    1.41
   5  -3  -2   34.56    1.42
   5  -3  -2   36.93    1.28
  -5   3   2   34.51    1.38
  -5   3   2   36.17    1.35
   4  -3  -2    8.47    0.38
   4  -3  -2    7.95    0.48
   4  -3  -2    8.66    0.39
   4  -3  -2    8.69    0.47
  -4   3   2    9.52    0.44
  -4   3   2    8.72    0.37
  -4   3   2    8.54    0.45
   3  -3  -2    9.55    0.41
   3  -3  -2    9.43    0.40
   3  -3  -2    9.75    0.45
   3  -3  -2    9.66    0.48
   3  -3  -2    9.55    0.41
  -3   3   2    9.26    0.38
  -3   3   2    9.45    0.44
  -3   3   2    9.97    0.37
  -3   3   2    9.56    0.43
   2  -3  -2   12.21    0.50
   2  -3  -2   11.54    0.49
   2  -3  -2   12.77    0.53
   2  -3  -2   11.56    0.49
   2  -3  -2   12.51    0.48
  -2   3   2   12.53    0.50
  -2   3   2   12.66    0.47
  -2   3   2   12.31    0.49
   1  -3  -2    1.84    0.15
   1  -3  -2    1.79    0.17
   1  -3  -2    2.19    0.16
   1  -3  -2    1.75    0.15
  -1   3   2    1.68    0.14
  -1   3   2    1.35    0.13
  -1   3   2    1.48    0.14
   0  -3  -2   16.92    0.62
   0  -3  -2   16.14    0.65
   0  -3  -2   16.83    0.70
   0  -3  -2   17.11    0.63
   0  -3  -2   16.62    0.59
   0   3   2   16.90    0.64
   0   3   2   16.33    0.62
  -1  -3  -2   62.78    2.02
  -1  -3  -2   59.44    2.01
  -1  -3  -2   62.20    2.05
  -1  -3  -2   49.63    2.16
   1   3   2   59.91    2.02
   1   3   2   56.40    2.00
  -2  -3  -2   12.00    0.51
  -2  -3  -2   12.92    0.48
  -2  -3  -2   11.55    0.69
  -2  -3  -2   12.90    0.54
   2   3   2   12.74    0.52
   2   3   2   12.60    0.52
   2   3   2   13.64    0.51
  -3  -3  -2   26.67    1.24
  -3  -3  -2   27.37    1.03
   3   3   2   27.20    1.02
   3   3   2   27.92    1.00
  -4  -3  -2   21.63    0.89
  -4  -3  -2   23.32    1.17
   4   3   2   21.85    0.88
  -5  -3  -2    3.41    0.32
  -5  -3  -2    4.02    0.56
   5   3   2    4.77    0.60
   5   3   2    3.98    0.34
  -6  -3  -2    0.44    0.23
  -6  -3  -2    0.86    0.46
   6   3   2    0.34    0.21
   6   3   2    0.27    0.43
   7  -4  -2    6.56    0.42
   7  -4  -2    7.49    0.70
  -7   4   2    6.26    0.52
  -7   4   2    7.03    0.59
   6  -4  -2    3.73    0.46
   6  -4  -2    3.52    0.40
   6  -4  -2    2.99    0.27
  -6   4   2    3.37    0.37
  -6   4   2    2.83    0.33
   5  -4  -2    8.68    0.54
   5  -4  -2    8.72    0.57
   5  -4  -2    9.05    0.44
   5  -4  -2    8.71    0.43
  -5   4   2    9.16    0.50
  -5   4   2    8.48    0.52
   4  -4  -2   21.28    0.92
   4  -4  -2   21.87    0.82
   4  -4  -2   20.01    0.82
   4  -4  -2   22.57    0.90
  -4   4   2   21.05    0.89
  -4   4   2   21.65    0.86
   3  -4  -2   10.99    0.48
   3  -4  -2   10.95    0.51
   3  -4  -2   10.82    0.47
   3  -4  -2   10.69    0.53
  -3   4   2   11.42    0.43
  -3   4   2   11.54    0.45
  -3   4   2   11.00    0.51
   2  -4  -2    9.16    0.44
   2  -4  -2    9.49    0.43
   2  -4  -2    9.01    0.41
   2  -4  -2    9.40    0.40
  -2   4   2    8.48    0.41
  -2   4   2    9.09    0.41
  -2   4   2    8.97    0.39
   1  -4  -2    0.09    0.09
   1  -4  -2    0.10    0.10
   1  -4  -2    0.07    0.10
   1  -4  -2   -0.05    0.08
   1  -4  -2    0.10    0.06
  -1   4   2    0.03    0.08
  -1   4   2    0.09    0.08
   0  -4  -2    2.12    0.18
   0  -4  -2    3.06    0.28
   0  -4  -2    2.40    0.13
   0  -4  -2    2.30    0.22
   0  -4  -2    2.62    0.19
   0  -4  -2    2.11    0.18
   0   4   2    2.22    0.18
   0   4   2    2.45    0.20
  -1  -4  -2   23.72    0.85
  -1  -4  -2   19.43    1.05
  -1  -4  -2   22.06    0.85
  -1  -4  -2   24.62    0.89
   1   4   2   22.96    0.87
   1   4   2   23.05    0.85
  -2  -4  -2   47.18    1.61
  -2  -4  -2   42.62    1.85
  -2  -4  -2   46.83    1.64
  -2  -4  -2   41.63    1.58
   2   4   2   47.07    1.62
   2   4   2   47.67    1.61
  -3  -4  -2   11.51    0.78
  -3  -4  -2   11.32    0.52
   3   4   2   11.44    0.52
   3   4   2   11.70    0.51
  -4  -4  -2    6.84    0.69
  -4  -4  -2    6.83    0.42
   4   4   2    6.79    0.41
  -5  -4  -2    5.71    0.73
  -5  -4  -2    5.24    0.43
   5   4   2    6.35    0.46
   7  -5  -2    0.15    0.35
   7  -5  -2    0.24    0.19
  -7   5   2    0.32    0.26
  -7   5   2    0.25    0.29
   6  -5  -2    5.72    0.53
   6  -5  -2    5.95    0.56
   6  -5  -2    6.76    0.41
  -6   5   2    5.77    0.46
  -6   5   2    5.66    0.48
   5  -5  -2   11.35    0.63
   5  -5  -2   12.41    0.55
   5  -5  -2   12.21    0.57
   5  -5  -2   11.77    0.69
  -5   5   2   12.00    0.60
  -5   5   2   10.75    0.63
   4  -5  -2   15.99    0.74
   4  -5  -2   16.24    0.77
   4  -5  -2   16.53    0.68
   4  -5  -2   16.47    0.69
  -4   5   2   15.24    0.72
  -4   5   2   16.50    0.63
   3  -5  -2    1.05    0.20
   3  -5  -2    0.98    0.16
   3  -5  -2    1.26    0.17
   3  -5  -2    0.71    0.17
  -3   5   2    0.68    0.16
  -3   5   2    0.67    0.13
   2  -5  -2   10.05    0.50
   2  -5  -2   10.93    0.48
   2  -5  -2   10.70    0.48
   2  -5  -2   11.13    0.51
  -2   5   2   10.23    0.46
  -2   5   2   10.14    0.48
  -2   5   2   10.33    0.48
   1  -5  -2   10.66    0.51
   1  -5  -2   10.88    0.47
   1  -5  -2   11.37    0.50
   1  -5  -2   10.35    0.48
   1  -5  -2   10.41    0.42
  -1   5   2   10.56    0.48
  -1   5   2   10.26    0.47
   0  -5  -2    9.93    0.47
   0  -5  -2   10.90    0.54
   0  -5  -2   10.94    0.46
   0  -5  -2   10.34    0.39
   0  -5  -2   10.58    0.45
   0  -5  -2   10.08    0.51
   0   5   2    9.64    0.47
   0   5   2   10.06    0.46
  -1  -5  -2    3.82    0.26
  -1  -5  -2    3.80    0.29
  -1  -5  -2    4.17    0.50
  -1  -5  -2    4.15    0.25
   1   5   2    3.84    0.26
   1   5   2    3.53    0.28
  -2  -5  -2   24.43    0.90
  -2  -5  -2   21.53    1.19
  -2  -5  -2   25.32    0.95
  -2  -5  -2   23.92    0.91
   2   5   2   24.49    0.95
   2   5   2   24.82    0.93
  -3  -5  -2   40.33    1.46
  -3  -5  -2   38.39    1.78
   3   5   2   41.44    1.47
   3   5   2   39.92    1.48
  -4  -5  -2   11.67    0.60
  -4  -5  -2   12.38    0.93
   4   5   2   13.50    0.62
  -5  -5  -2    2.68    0.59
   5   5   2    2.40    0.31
   7  -6  -2    1.58    0.43
   7  -6  -2    1.71    0.29
  -7   6   2    1.50    0.37
   6  -6  -2    5.73    0.54
   6  -6  -2    6.16    0.45
   6  -6  -2    6.61    0.62
  -6   6   2    7.02    0.56
   5  -6  -2   20.50    0.89
   5  -6  -2   21.17    1.00
   5  -6  -2   21.97    0.97
   5  -6  -2   21.28    0.88
  -5   6   2   20.37    0.95
   4  -6  -2   18.55    0.85
   4  -6  -2   18.53    0.83
   4  -6  -2   17.49    0.76
   4  -6  -2   17.33    0.77
  -4   6   2   18.51    0.72
  -4   6   2   17.61    0.80
   3  -6  -2    8.91    0.47
   3  -6  -2    8.85    0.51
   3  -6  -2    8.53    0.50
   3  -6  -2    9.18    0.47
  -3   6   2    9.01    0.45
  -3   6   2    9.02    0.49
   2  -6  -2    0.91    0.18
   2  -6  -2    0.72    0.16
   2  -6  -2    0.74    0.19
   2  -6  -2    1.00    0.19
  -2   6   2    0.92    0.16
  -2   6   2    0.93    0.17
   1  -6  -2    2.37    0.25
   1  -6  -2    2.03    0.19
   1  -6  -2    2.11    0.22
   1  -6  -2    2.51    0.27
  -1   6   2    1.92    0.21
  -1   6   2    1.95    0.21
   0  -6  -2    1.14    0.17
   0  -6  -2    1.59    0.19
   0  -6  -2    1.50    0.23
   0   6   2    1.39    0.20
   0   6   2    1.18    0.18
  -1  -6  -2   25.50    0.98
  -1  -6  -2   27.56    1.02
  -1  -6  -2   22.82    1.28
  -1  -6  -2   26.88    0.96
   1   6   2   26.11    1.02
   1   6   2   24.96    0.99
  -2  -6  -2   11.67    0.89
   2   6   2   14.07    0.64
   2   6   2   14.14    0.61
  -3  -6  -2    9.55    0.85
   3   6   2   10.09    0.55
   3   6   2   10.67    0.59
  -4  -6  -2    3.17    0.60
   4   6   2    3.69    0.34
   6  -7  -2    1.41    0.51
   6  -7  -2    1.37    0.28
   6  -7  -2    1.68    0.38
   6  -7  -2    1.58    0.31
  -6   7   2    1.54    0.33
   5  -7  -2    2.50    0.35
   5  -7  -2    1.93    0.28
   5  -7  -2    2.22    0.36
   5  -7  -2    1.97    0.28
  -5   7   2    1.72    0.31
   4  -7  -2    3.06    0.30
   4  -7  -2    2.95    0.34
   4  -7  -2    3.09    0.36
   4  -7  -2    3.03    0.31
  -4   7   2    2.99    0.26
  -4   7   2    3.18    0.33
   3  -7  -2    3.46    0.30
   3  -7  -2    4.53    0.36
   3  -7  -2    4.17    0.40
   3  -7  -2    3.98    0.37
  -3   7   2    4.35    0.36
  -3   7   2    4.06    0.33
   2  -7  -2    0.86    0.19
   2  -7  -2    0.31    0.20
   2  -7  -2    0.85    0.20
   2  -7  -2    0.49    0.26
  -2   7   2    0.41    0.16
  -2   7   2    0.56    0.19
   1  -7  -2    3.63    0.30
   1  -7  -2    3.63    0.36
   1  -7  -2    4.25    0.38
  -1   7   2    4.14    0.34
  -1   7   2    4.06    0.33
   0  -7  -2    0.27    0.15
   0  -7  -2    0.08    0.14
   0   7   2    0.02    0.16
   0   7   2    0.31    0.16
  -1  -7  -2    0.70    0.37
  -1  -7  -2    1.13    0.19
   1   7   2    0.76    0.21
   1   7   2    0.82    0.19
  -2  -7  -2    4.73    0.64
   2   7   2    5.47    0.42
   2   7   2    5.56    0.39
  -3  -7  -2    5.00    0.70
   3   7   2    6.49    0.46
  -4  -7  -2    5.16    0.74
   4   7   2    4.89    0.43
   6  -8  -2   -0.30    0.21
   6  -8  -2    0.11    0.29
   6  -8  -2    0.40    0.25
  -6   8   2    0.00    0.28
   5  -8  -2   -0.15    0.20
   5  -8  -2    0.16    0.27
   5  -8  -2    0.22    0.25
   5  -8  -2    0.19    0.21
  -5   8   2    0.04    0.25
   4  -8  -2    4.14    0.38
   4  -8  -2    4.54    0.43
   4  -8  -2    3.84    0.37
   4  -8  -2    4.41    0.43
  -4   8   2    3.68    0.39
  -4   8   2    3.85    0.33
   3  -8  -2    5.98    0.48
   3  -8  -2    7.08    0.48
   3  -8  -2    7.78    0.55
  -3   8   2    7.06    0.46
  -3   8   2    6.81    0.49
   2  -8  -2    0.59    0.25
   2  -8  -2    0.86    0.20
  -2   8   2    0.88    0.20
  -2   8   2    0.67    0.22
   1  -8  -2   10.49    0.55
   1  -8  -2   10.46    0.64
  -1   8   2    9.26    0.54
   0  -8  -2   21.57    0.91
   0   8   2   22.14    0.94
   0   8   2   23.07    0.96
  -1  -8  -2    1.53    0.29
  -1  -8  -2    1.97    0.48
   1   8   2    2.03    0.26
   1   8   2    2.35    0.30
  -2  -8  -2    0.32    0.41
   2   8   2    1.12    0.24
   2   8   2    1.54    0.28
  -3  -8  -2    4.19    0.70
   3   8   2    4.79    0.43
   5  -9  -2    5.67    0.54
   5  -9  -2    6.43    0.58
   5  -9  -2    6.26    0.50
  -5   9   2    6.54    0.57
   4  -9  -2    5.13    0.45
   4  -9  -2    5.59    0.53
  -4   9   2    7.22    0.54
  -4   9   2    5.30    0.43
   3  -9  -2    2.89    0.34
   3  -9  -2    3.36    0.42
  -3   9   2    2.81    0.33
  -3   9   2    3.08    0.36
   2  -9  -2    0.05    0.24
   2  -9  -2    0.57    0.23
  -2   9   2    0.17    0.20
  -2   9   2    0.71    0.24
   1  -9  -2    1.81    0.35
   1  -9  -2    2.36    0.30
  -1   9   2    2.40    0.31
   0  -9  -2    0.00    0.18
   0  -9  -2    0.42    0.39
   0   9   2    0.50    0.22
  -1  -9  -2    0.65    0.43
   1   9   2    0.25    0.24
   1   9   2    0.68    0.23
  -2  -9  -2    1.69    0.54
   2   9   2    1.83    0.32
   2   9   2    1.81    0.31
   4 -10  -2    0.17    0.29
   4 -10  -2    0.37    0.27
  -4  10   2    0.09    0.28
  -4  10   2   -0.01    0.22
   3 -10  -2    2.37    0.35
   3 -10  -2    2.76    0.43
  -3  10   2    2.74    0.38
  -3  10   2    2.53    0.34
   2 -10  -2    4.15    0.49
   2 -10  -2    3.88    0.40
  -2  10   2    3.81    0.42
  -2  10   2    4.16    0.41
   1 -10  -2    0.22    0.23
  -1  10   2    0.15    0.23
   0 -10  -2    0.13    0.22
   0 -10  -2    0.15    0.43
   0  10   2   -0.24    0.22
   1  10  -3    6.73    0.56
   1  10  -3    7.31    0.56
  -1 -10   3    8.27    0.65
   0  10  -3    6.63    0.53
   0  10  -3    5.66    0.51
   0 -10   3    6.66    0.64
   0 -10   3    6.80    0.59
  -1  10  -3    3.33    0.37
   1 -10   3    3.10    0.33
   1 -10   3    3.67    0.50
  -2  10  -3    0.47    0.24
   2 -10   3    1.32    0.37
   2 -10   3    0.81    0.25
  -3  10  -3    0.08    0.22
   3 -10   3    0.14    0.22
   3 -10   3   -0.19    0.30
  -4  10  -3   -0.02    0.28
  -4  10  -3   -0.23    0.21
   4 -10   3    0.36    0.33
   4 -10   3    0.28    0.25
   2   9  -3    4.43    0.40
   2   9  -3    3.26    0.37
  -2  -9   3    4.30    0.49
   1   9  -3    5.08    0.41
   1   9  -3    4.55    0.40
  -1  -9   3    5.10    0.49
   0   9  -3    6.70    0.52
   0   9  -3    8.12    0.51
   0  -9   3    7.46    0.54
   0  -9   3    6.61    0.42
   0  -9   3    7.68    0.63
  -1   9  -3    5.91    0.46
   1  -9   3    6.02    0.56
   1  -9   3    5.60    0.42
   1  -9   3    5.90    0.45
  -2   9  -3    6.06    0.47
   2  -9   3    6.10    0.59
   2  -9   3    6.04    0.45
  -3   9  -3    1.44    0.26
   3  -9   3    1.67    0.37
   3  -9   3    1.36    0.26
  -4   9  -3    0.13    0.19
   4  -9   3    0.06    0.29
   4  -9   3    0.01    0.20
  -5   9  -3    0.14    0.28
   5  -9   3    0.04    0.23
   5  -9   3    0.22    0.34
   3   8  -3    2.15    0.28
  -3  -8   3    2.78    0.43
   2   8  -3   15.13    0.70
   2   8  -3   14.51    0.71
  -2  -8   3   15.24    1.21
  -2  -8   3   13.59    0.81
   1   8  -3   13.82    0.64
   1   8  -3   12.76    0.66
  -1  -8   3   12.91    0.79
  -1  -8   3   13.59    0.72
  -1  -8   3   13.00    0.78
   0   8  -3    9.83    0.56
   0   8  -3    9.97    0.53
   0  -8   3    9.01    0.48
   0  -8   3    9.30    0.64
   0  -8   3   10.92    0.59
  -1   8  -3    7.54    0.50
  -1   8  -3    8.08    0.47
   1  -8   3    7.91    0.49
   1  -8   3    8.60    0.60
   1  -8   3    7.79    0.45
  -2   8  -3    6.71    0.44
   2  -8   3    6.34    0.43
   2  -8   3    6.51    0.44
   2  -8   3    7.02    0.56
  -3   8  -3    4.24    0.34
   3  -8   3    4.35    0.46
   3  -8   3    4.60    0.38
  -4   8  -3   -0.09    0.22
  -4   8  -3    0.19    0.18
   4  -8   3    0.25    0.28
   4  -8   3    0.17    0.19
   4  -8   3   -0.03    0.21
  -5   8  -3   -0.31    0.23
   5  -8   3    0.06    0.21
   5  -8   3    0.16    0.31
   5  -8   3    0.02    0.21
   5  -8   3    0.41    0.26
  -6   8  -3    0.14    0.29
   6  -8   3    0.29    0.32
   6  -8   3   -0.07    0.35
   6  -8   3    0.16    0.24
   4   7  -3   12.38    0.59
  -4  -7   3   11.67    0.81
   3   7  -3    7.33    0.43
  -3  -7   3    6.19    0.52
  -3  -7   3    6.39    0.58
  -3  -7   3    6.35    0.56
   2   7  -3    8.89    0.49
   2   7  -3    8.56    0.46
  -2  -7   3    9.29    0.58
  -2  -7   3    8.85    0.55
  -2  -7   3    8.63    0.61
   1   7  -3   43.69    1.56
   1   7  -3   42.20    1.58
  -1  -7   3   42.62    1.64
  -1  -7   3   41.99    1.51
  -1  -7   3   42.91    1.71
  -1  -7   3   41.33    1.68
  -1  -7   3   43.40    1.60
   0   7  -3   64.59    2.17
   0   7  -3   61.22    2.18
   0  -7   3   58.05    2.13
   0  -7   3   60.73    2.21
   0  -7   3   58.27    2.26
   0  -7   3   62.21    2.16
  -1   7  -3   49.75    1.75
  -1   7  -3   48.50    1.76
  -1   7  -3   50.59    1.79
   1  -7   3   48.16    1.78
   1  -7   3   46.91    1.75
   1  -7   3   47.88    1.87
   1  -7   3   48.11    1.71
  -2   7  -3   10.95    0.54
  -2   7  -3   10.85    0.54
   2  -7   3   10.69    0.54
   2  -7   3   11.63    0.65
   2  -7   3    9.99    0.52
  -3   7  -3    6.21    0.40
   3  -7   3    6.44    0.41
   3  -7   3    6.30    0.41
   3  -7   3    6.71    0.43
   3  -7   3    6.18    0.53
  -4   7  -3    7.70    0.55
  -4   7  -3    6.88    0.41
  -4   7  -3    6.23    0.49
   4  -7   3    6.19    0.47
   4  -7   3    6.50    0.46
   4  -7   3    6.52    0.43
   4  -7   3    6.75    0.59
  -5   7  -3   -0.03    0.18
  -5   7  -3    0.17    0.23
   5  -7   3    0.36    0.26
   5  -7   3    0.19    0.20
   5  -7   3    0.13    0.29
   5  -7   3    0.42    0.21
  -6   7  -3    0.15    0.22
  -6   7  -3    0.13    0.28
   6  -7   3    0.10    0.34
   6  -7   3   -0.03    0.29
   6  -7   3    0.03    0.20
   6  -7   3    0.11    0.22
   5   6  -3    2.31    0.22
  -5  -6   3    1.76    0.38
  -5  -6   3    2.40    0.45
   4   6  -3    3.43    0.27
  -4  -6   3    2.96    0.41
  -4  -6   3    2.52    0.41
  -4  -6   3    3.01    0.39
   3   6  -3    6.01    0.36
  -3  -6   3    5.09    0.48
  -3  -6   3    5.66    0.50
  -3  -6   3    5.65    0.48
   2   6  -3    7.36    0.38
   2   6  -3    6.80    0.39
  -2  -6   3    7.36    0.46
  -2  -6   3    6.04    0.48
  -2  -6   3    7.28    0.51
   1   6  -3   35.83    1.27
   1   6  -3   34.59    1.29
   1   6  -3   33.42    1.26
  -1  -6   3   34.78    1.39
  -1  -6   3   34.58    1.23
  -1  -6   3   33.70    1.38
  -1  -6   3   35.24    1.31
  -1  -6   3   36.21    1.35
   0   6  -3   78.32    2.69
   0   6  -3   74.26    2.66
   0   6  -3   77.88    2.71
   0  -6   3   78.05    2.67
   0  -6   3   78.74    2.74
   0  -6   3   79.20    2.69
   0  -6   3   78.03    2.79
  -1   6  -3   60.07    2.12
  -1   6  -3   59.76    2.12
  -1   6  -3   59.52    2.13
   1  -6   3   61.48    2.13
   1  -6   3   58.88    2.11
   1  -6   3   59.51    2.06
   1  -6   3   61.28    2.21
   1  -6   3   59.38    2.14
   1  -6   3   62.64    2.08
  -2   6  -3   22.27    0.91
  -2   6  -3   23.70    0.91
  -2   6  -3   22.25    0.81
   2  -6   3   24.00    0.91
   2  -6   3   22.10    0.98
   2  -6   3   23.14    0.88
   2  -6   3   22.01    0.89
  -3   6  -3    3.72    0.26
  -3   6  -3    3.92    0.36
  -3   6  -3    3.53    0.28
   3  -6   3    3.48    0.30
   3  -6   3    3.76    0.31
   3  -6   3    4.05    0.40
  -4   6  -3    9.97    0.48
  -4   6  -3    9.01    0.46
  -4   6  -3    9.81    0.55
   4  -6   3    8.55    0.49
   4  -6   3    9.66    0.52
   4  -6   3   10.52    0.68
  -5   6  -3    7.43    0.46
  -5   6  -3    7.28    0.52
   5  -6   3    6.76    0.45
   5  -6   3    6.84    0.47
   5  -6   3    7.23    0.64
  -6   6  -3    0.11    0.25
  -6   6  -3    0.08    0.22
   6  -6   3    0.15    0.32
   6  -6   3    0.00    0.18
   6  -6   3    0.51    0.22
   5   5  -3    2.74    0.21
  -5  -5   3    2.83    0.42
  -5  -5   3    2.04    0.37
  -5  -5   3    1.91    0.40
   4   5  -3    6.23    0.33
  -4  -5   3    5.68    0.49
  -4  -5   3    5.58    0.49
  -4  -5   3    5.75    0.54
   3   5  -3   26.04    0.96
  -3  -5   3   25.60    1.10
  -3  -5   3   25.40    1.12
  -3  -5   3   24.70    1.06
   2   5  -3   82.15    2.86
   2   5  -3   81.73    2.85
   2   5  -3   84.10    2.87
  -2  -5   3   85.69    2.99
  -2  -5   3   83.66    2.96
  -2  -5   3   84.78    2.93
   1   5  -3   86.49    2.97
   1   5  -3   86.97    2.98
   1   5  -3   89.42    2.99
  -1  -5   3   87.48    3.05
  -1  -5   3   86.14    3.01
  -1  -5   3   88.22    3.07
  -1  -5   3   86.37    3.07
  -1  -5   3   87.32    2.95
   0   5  -3   66.33    2.29
   0   5  -3   67.92    2.31
   0   5  -3   63.83    2.28
   0  -5   3   66.74    2.37
   0  -5   3   66.19    2.29
   0  -5   3   65.54    2.28
   0  -5   3   68.52    2.30
   0  -5   3   66.33    2.34
  -1   5  -3   29.80    1.11
  -1   5  -3   28.76    1.11
  -1   5  -3   31.09    1.03
  -1   5  -3   30.75    1.13
   1  -5   3   30.07    1.12
   1  -5   3   29.91    1.07
   1  -5   3   30.63    1.11
   1  -5   3   30.86    1.08
   1  -5   3   31.23    1.15
   1  -5   3   30.91    1.19
  -2   5  -3   50.50    1.86
  -2   5  -3   52.23    1.85
  -2   5  -3   51.22    1.83
  -2   5  -3   52.20    1.78
   2  -5   3   52.56    1.92
   2  -5   3   51.04    1.83
   2  -5   3   53.49    1.75
   2  -5   3   52.43    1.85
  -3   5  -3   37.15    1.34
  -3   5  -3   37.14    1.40
  -3   5  -3   36.57    1.33
   3  -5   3   36.21    1.36
   3  -5   3   38.09    1.48
   3  -5   3   37.99    1.37
  -4   5  -3    2.30    0.20
  -4   5  -3    2.52    0.24
  -4   5  -3    2.34    0.27
   4  -5   3    1.90    0.24
   4  -5   3    2.19    0.34
   4  -5   3    1.99    0.23
  -5   5  -3    0.17    0.20
  -5   5  -3    0.18    0.18
   5  -5   3   -0.05    0.16
   5  -5   3    0.02    0.26
   5  -5   3    0.04    0.15
  -6   5  -3    0.04    0.23
  -6   5  -3   -0.10    0.22
   6  -5   3   -0.13    0.30
   6  -5   3    0.11    0.19
   6   4  -3   -0.15    0.35
  -6  -4   3    0.40    0.29
  -6  -4   3    0.11    0.31
  -5  -4   3    2.26    0.39
  -5  -4   3    1.43    0.32
  -5  -4   3    1.58    0.31
   4   4  -3   66.18    2.23
  -4  -4   3   66.37    2.28
  -4  -4   3   64.75    2.41
  -4  -4   3   63.85    2.45
  -4  -4   3   65.72    2.39
   3   4  -3  106.66    3.49
   3   4  -3  100.93    3.56
   3   4  -3  103.03    3.48
  -3  -4   3  104.33    3.49
  -3  -4   3  100.03    3.61
  -3  -4   3  105.56    3.65
  -3  -4   3  101.76    3.59
   2   4  -3   51.04    2.08
   2   4  -3   61.89    2.05
   2   4  -3   61.45    2.04
   2   4  -3   59.39    2.04
  -2  -4   3   59.79    2.12
  -2  -4   3   62.16    2.15
  -2  -4   3   59.08    2.02
  -2  -4   3   61.96    2.14
   1   4  -3   49.73    1.70
   1   4  -3   50.05    1.71
   1   4  -3   46.58    1.69
   1   4  -3   47.51    1.69
  -1  -4   3   48.43    1.76
  -1  -4   3   48.59    1.73
  -1  -4   3   48.88    1.67
  -1  -4   3   50.98    1.77
  -1  -4   3   49.68    1.76
   0   4  -3  231.26    7.74
   0   4  -3  233.01    7.75
   0   4  -3  224.07    7.74
   0  -4   3  236.35    7.80
   0  -4   3  227.18    7.74
   0  -4   3  236.20    7.78
   0  -4   3  231.89    7.75
   0  -4   3  235.97    7.73
  -1   4  -3  600.30   19.56
  -1   4  -3  559.01   19.57
  -1   4  -3  593.52   19.51
  -1   4  -3  582.41   19.57
   1  -4   3  579.56   19.56
   1  -4   3  611.17   19.63
   1  -4   3  596.76   19.57
   1  -4   3  595.58   19.54
  -2   4  -3  201.39    6.56
  -2   4  -3  191.06    6.57
  -2   4  -3  195.72    6.53
  -2   4  -3  190.62    6.59
   2  -4   3  196.76    6.50
   2  -4   3  196.23    6.65
   2  -4   3  194.27    6.56
   2  -4   3  200.64    6.58
  -3   4  -3   20.05    0.79
  -3   4  -3   21.33    0.79
  -3   4  -3   20.91    0.86
   3  -4   3   21.38    0.81
   3  -4   3   20.66    0.92
   3  -4   3   20.57    0.82
  -4   4  -3    4.97    0.33
  -4   4  -3    4.84    0.35
  -4   4  -3    4.88    0.26
   4  -4   3    4.27    0.32
   4  -4   3    4.45    0.44
   4  -4   3    4.66    0.31
  -5   4  -3    7.14    0.46
  -5   4  -3    7.13    0.43
   5  -4   3    6.58    0.40
   5  -4   3    5.39    0.55
   5  -4   3    6.19    0.40
  -6   4  -3    9.66    0.57
  -6   4  -3    8.68    0.59
   6  -4   3    9.06    0.52
   6  -4   3    9.24    0.77
  -7   4  -3    0.80    0.30
   7  -4   3    1.30    0.44
   7  -4   3    0.75    0.23
   6   3  -3    0.53    0.37
  -6  -3   3    0.33    0.22
  -6  -3   3    0.39    0.27
  -6  -3   3    0.77    0.34
  -5  -3   3    0.16    0.21
  -5  -3   3    0.35    0.18
  -5  -3   3   -0.09    0.21
  -5  -3   3    0.29    0.25
  -5  -3   3   -0.01    0.20
   4   3  -3    3.15    0.28
   4   3  -3    3.25    0.28
  -4  -3   3    2.55    0.29
  -4  -3   3    3.61    0.35
  -4  -3   3    3.20    0.37
  -4  -3   3    2.64    0.32
  -4  -3   3    3.07    0.25
   3   3  -3   50.67    1.75
   3   3  -3   53.59    1.76
   3   3  -3   51.96    1.80
   3   3  -3   52.21    1.83
  -3  -3   3   50.57    1.88
  -3  -3   3   50.06    1.86
  -3  -3   3   51.66    1.78
  -3  -3   3   50.82    1.90
   2   3  -3  132.11    4.31
   2   3  -3  127.05    4.29
   2   3  -3  131.96    4.30
   2   3  -3  127.93    4.30
   2   3  -3  129.39    4.37
  -2  -3   3  127.24    4.30
  -2  -3   3  126.20    4.37
  -2  -3   3  131.09    4.39
  -2  -3   3  124.78    4.39
   1   3  -3  147.39    4.98
   1   3  -3  133.64    5.02
   1   3  -3  154.82    4.99
   1   3  -3  146.71    4.97
  -1  -3   3  151.19    4.96
  -1  -3   3  147.53    5.02
  -1  -3   3  152.13    5.04
  -1  -3   3  148.81    5.01
  -1  -3   3  159.52    5.04
   0   3  -3   41.27    1.43
   0   3  -3   40.93    1.38
   0   3  -3   42.54    1.46
   0   3  -3   40.10    1.44
   0  -3   3   41.26    1.43
   0  -3   3   42.18    1.43
   0  -3   3   40.33    1.47
   0  -3   3   41.08    1.44
   0  -3   3   41.87    1.47
  -1   3  -3   92.36    3.28
  -1   3  -3   96.26    3.23
  -1   3  -3   98.32    3.27
  -1   3  -3   97.39    3.26
   1  -3   3   95.24    3.26
   1  -3   3   95.03    3.24
   1  -3   3   99.95    3.32
   1  -3   3   98.34    3.27
  -2   3  -3  146.29    4.86
  -2   3  -3  146.30    4.91
  -2   3  -3  143.17    4.88
  -2   3  -3  148.25    4.87
   2  -3   3  142.69    4.89
   2  -3   3  145.52    4.96
   2  -3   3  143.96    4.88
  -3   3  -3   37.67    1.38
  -3   3  -3   39.44    1.51
  -3   3  -3   39.30    1.36
  -3   3  -3   38.02    1.43
  -3   3  -3   39.78    1.40
   3  -3   3   39.41    1.39
   3  -3   3   37.71    1.50
   3  -3   3   38.39    1.39
   3  -3   3   39.77    1.42
  -4   3  -3   14.39    0.63
  -4   3  -3   15.66    0.65
  -4   3  -3   14.66    0.55
  -4   3  -3   15.31    0.79
   4  -3   3   14.74    0.62
   4  -3   3   14.03    0.62
   4  -3   3   13.38    0.77
  -5   3  -3    4.00    0.33
  -5   3  -3    4.38    0.36
  -5   3  -3    4.05    0.48
   5  -3   3    4.20    0.31
   5  -3   3    3.83    0.32
   5  -3   3    3.17    0.44
  -6   3  -3    1.31    0.41
  -6   3  -3    1.73    0.29
   6  -3   3    0.90    0.37
   6  -3   3    0.95    0.20
  -7   3  -3    0.03    0.41
  -7   3  -3   -0.24    0.25
   7  -3   3    0.09    0.38
   7  -3   3   -0.04    0.18
   6   2  -3    3.64    0.54
  -6  -2   3    3.72    0.46
  -6  -2   3    4.29    0.42
  -6  -2   3    4.16    0.38
  -6  -2   3    3.86    0.51
   5   2  -3   14.42    0.90
   5   2  -3   17.45    0.75
   5   2  -3   16.39    0.73
  -5  -2   3   15.44    0.78
  -5  -2   3   15.62    0.70
  -5  -2   3   13.80    0.81
  -5  -2   3   15.19    0.85
  -5  -2   3   15.81    0.75
   4   2  -3   12.22    0.56
   4   2  -3   12.60    0.56
  -4  -2   3   11.85    0.57
  -4  -2   3   11.09    0.59
  -4  -2   3   12.03    0.65
  -4  -2   3   11.29    0.64
  -4  -2   3   11.54    0.53
   3   2  -3   30.95    1.01
   3   2  -3   28.99    1.08
   3   2  -3   30.47    1.10
   3   2  -3   30.59    1.01
  -3  -2   3   28.40    1.17
  -3  -2   3   29.02    1.13
  -3  -2   3   28.66    1.06
  -3  -2   3   29.22    1.12
  -3  -2   3   29.12    1.16
   2   2  -3  116.34    3.88
   2   2  -3  114.74    3.89
   2   2  -3  120.73    3.89
   2   2  -3  118.84    3.91
   2   2  -3  114.82    3.94
  -2  -2   3  104.73    3.98
  -2  -2   3  116.73    3.90
  -2  -2   3  118.45    3.97
  -2  -2   3  119.01    3.96
  -2  -2   3  120.07    3.97
   1   2  -3  303.52   10.08
   1   2  -3  319.08   10.08
   1   2  -3  301.97   10.09
   1   2  -3  292.97   10.09
   1   2  -3  291.98   10.15
  -1  -2   3  299.58   10.12
  -1  -2   3  311.67   10.10
  -1  -2   3  308.63   10.12
  -1  -2   3  301.78   10.13
  -1  -2   3  308.63   10.06
   0   2  -3  352.03   11.57
   0   2  -3  342.63   11.60
   0   2  -3  337.51   11.57
   0   2  -3  361.08   11.56
   0  -2   3  361.49   11.60
   0  -2   3  339.63   11.57
   0  -2   3  338.56   11.57
   0  -2   3  356.81   11.57
  -1   2  -3   32.57    1.11
  -1   2  -3   30.32    1.10
  -1   2  -3   32.03    1.09
  -1   2  -3   31.73    1.11
  -1   2  -3   29.93    1.08
   1  -2   3   31.69    1.15
   1  -2   3   30.24    1.10
   1  -2   3   31.72    1.10
  -2   2  -3   65.33    2.28
  -2   2  -3   67.61    2.36
  -2   2  -3   68.19    2.29
  -2   2  -3   67.38    2.27
  -2   2  -3   67.80    2.32
   2  -2   3   63.78    2.37
   2  -2   3   69.15    2.30
   2  -2   3   66.96    2.30
  -3   2  -3   58.39    2.04
  -3   2  -3   59.52    2.12
  -3   2  -3   62.66    2.08
  -3   2  -3   60.19    2.09
  -3   2  -3   61.03    2.21
   3  -2   3   60.13    2.08
   3  -2   3   59.64    2.09
   3  -2   3   56.70    2.21
   3  -2   3   62.62    2.08
  -4   2  -3    4.86    0.32
  -4   2  -3    5.30    0.46
  -4   2  -3    4.51    0.32
   4  -2   3    4.74    0.46
   4  -2   3    4.93    0.30
   4  -2   3    4.87    0.30
  -5   2  -3    1.27    0.23
  -5   2  -3    0.91    0.32
  -5   2  -3    1.12    0.21
   5  -2   3    1.08    0.33
   5  -2   3    1.21    0.19
  -6   2  -3    2.57    0.49
  -6   2  -3    2.23    0.31
   6  -2   3    1.80    0.45
   6  -2   3    2.18    0.25
  -7   2  -3    0.10    0.26
  -7   2  -3    0.08    0.42
   7  -2   3   -0.22    0.36
   7  -2   3    0.21    0.19
   7   1  -3    1.85    0.37
  -7  -1   3    1.32    0.42
  -7  -1   3    1.60    0.39
  -7  -1   3    1.29    0.31
  -7  -1   3    1.48    0.42
   6   1  -3    0.36    0.25
   6   1  -3    0.32    0.22
   6   1  -3    0.59    0.32
  -6  -1   3    0.22    0.21
  -6  -1   3    0.15    0.28
  -6  -1   3    0.35    0.22
  -6  -1   3    0.31    0.27
   5   1  -3    0.26    0.24
   5   1  -3    0.22    0.19
   5   1  -3    0.34    0.17
  -5  -1   3    0.18    0.16
  -5  -1   3    0.28    0.18
  -5  -1   3    0.02    0.21
  -5  -1   3    0.13    0.23
   4   1  -3   10.64    0.62
   4   1  -3   11.76    0.54
   4   1  -3   11.22    0.53
  -4  -1   3   11.76    0.54
  -4  -1   3   10.43    0.59
  -4  -1   3   10.53    0.49
  -4  -1   3   10.77    0.60
  -4  -1   3   10.43    0.54
   3   1  -3  122.96    4.16
   3   1  -3  122.34    4.15
  -3  -1   3  123.15    4.21
  -3  -1   3  124.20    4.17
  -3  -1   3  122.53    4.16
  -3  -1   3  122.34    4.22
  -3  -1   3  118.89    4.12
   2   1  -3  352.81   11.42
   2   1  -3  341.84   11.38
   2   1  -3  332.50   11.37
   2   1  -3  344.25   11.43
  -2  -1   3  351.17   11.43
  -2  -1   3  353.06   11.40
  -2  -1   3  336.70   11.47
  -2  -1   3  341.85   11.43
  -2  -1   3  336.35   11.44
   1   1  -3  144.31    4.76
   1   1  -3  144.93    4.81
   1   1  -3  141.38    4.78
   1   1  -3  138.60    4.77
   1   1  -3  141.48    4.77
  -1  -1   3  149.24    4.77
  -1  -1   3  144.96    4.75
  -1  -1   3  142.42    4.79
  -1  -1   3  145.23    4.77
  -1  -1   3  141.70    4.79
  -1  -1   3  138.11    4.82
   0   1  -3   62.25    2.32
   0   1  -3   61.58    2.34
   0   1  -3   71.15    2.31
   0  -1   3   72.67    2.31
   0  -1   3   70.41    2.30
   0  -1   3   68.46    2.32
   0  -1   3   70.63    2.31
  -1   1  -3  237.79    7.89
  -1   1  -3  231.61    7.90
  -1   1  -3  235.64    7.91
  -1   1  -3  241.17    7.88
  -1   1  -3  240.33    7.88
  -1   1  -3  242.15    7.90
   1  -1   3  215.51    7.92
   1  -1   3  238.01    7.89
   1  -1   3  249.71    7.90
  -2   1  -3  207.54    6.64
  -2   1  -3  196.15    6.64
  -2   1  -3  195.28    6.66
  -2   1  -3  193.39    6.62
  -2   1  -3  205.86    6.73
  -2   1  -3  209.82    6.62
   2  -1   3  196.25    6.64
   2  -1   3  205.32    6.66
   2  -1   3  185.27    6.65
   2  -1   3  193.64    6.73
  -3   1  -3  114.18    4.00
  -3   1  -3  123.57    3.98
  -3   1  -3  116.51    4.01
  -3   1  -3  121.99    4.13
  -3   1  -3  117.43    3.93
   3  -1   3  123.05    4.00
   3  -1   3  110.87    3.99
   3  -1   3  116.43    3.98
   3  -1   3  116.59    4.13
  -4   1  -3   19.07    0.93
  -4   1  -3   18.61    0.76
  -4   1  -3   18.05    0.73
   4  -1   3   18.88    0.93
   4  -1   3   16.78    0.73
   4  -1   3   18.44    0.73
  -5   1  -3    1.00    0.22
  -5   1  -3    0.81    0.32
   5  -1   3    1.04    0.19
   5  -1   3    0.59    0.32
  -6   1  -3   -0.14    0.20
  -6   1  -3   -0.06    0.34
   6  -1   3   -0.17    0.15
   6  -1   3   -0.46    0.29
  -7   1  -3   -0.04    0.25
  -7   1  -3   -0.15    0.41
   7  -1   3    0.02    0.18
   7  -1   3    0.00    0.40
   7   0  -3    1.32    0.35
   7   0  -3    0.85    0.29
  -7   0   3    1.32    0.30
  -7   0   3    1.32    0.38
  -7   0   3    1.32    0.42
   6   0  -3    2.14    0.39
   6   0  -3    1.21    0.30
   6   0  -3    1.71    0.30
  -6   0   3    2.12    0.39
  -6   0   3    2.13    0.28
  -6   0   3    2.12    0.29
  -6   0   3    2.02    0.36
   5   0  -3    9.08    0.60
   5   0  -3    9.60    0.56
   5   0  -3    9.94    0.55
  -5   0   3    9.35    0.50
  -5   0   3    8.71    0.58
  -5   0   3    9.47    0.50
  -5   0   3    9.99    0.64
   4   0  -3   13.23    0.66
   4   0  -3   13.68    0.61
   4   0  -3   13.07    0.61
  -4   0   3   11.73    0.66
  -4   0   3   12.16    0.57
  -4   0   3   13.64    0.58
  -4   0   3   13.22    0.57
  -4   0   3   13.85    0.64
   3   0  -3    5.29    0.32
   3   0  -3    6.12    0.33
   3   0  -3    5.84    0.35
   3   0  -3    6.07    0.24
   3   0  -3    5.90    0.23
  -3   0   3    6.37    0.37
  -3   0   3    5.79    0.29
  -3   0   3    5.99    0.35
  -3   0   3    6.27    0.31
  -3   0   3    5.79    0.31
   2   0  -3   63.22    2.16
   2   0  -3   63.62    2.15
   2   0  -3   61.67    2.21
   2   0  -3   62.86    2.20
   2   0  -3   65.37    2.14
   2   0  -3   66.55    2.20
  -2   0   3   64.22    2.22
  -2   0   3   63.88    2.20
  -2   0   3   63.27    2.23
  -2   0   3   65.78    2.19
  -2   0   3   63.95    2.18
   1   0  -3  375.77   12.72
   1   0  -3  375.46   12.70
   1   0  -3  389.89   12.71
   1   0  -3  403.40   12.70
   1   0  -3  381.44   12.74
  -1   0   3  387.05   12.70
  -1   0   3  387.35   12.69
  -1   0   3  362.66   12.71
  -1   0   3  382.55   12.72
  -1   0   3  382.96   12.72
   0   0  -3  175.66    5.73
   0   0  -3  173.15    5.71
   0   0  -3  166.70    5.74
   0   0  -3  173.07    5.70
   0   0   3  174.28    5.71
   0   0   3  169.48    5.69
   0   0   3  164.02    5.70
   0   0   3  167.91    5.68
  -1   0  -3  150.63    5.01
  -1   0  -3  149.19    5.08
  -1   0  -3  151.68    5.03
  -1   0  -3  147.99    5.03
  -1   0  -3  154.11    5.05
   1   0   3  153.20    5.08
   1   0   3  149.00    5.04
   1   0   3  143.92    5.03
  -2   0  -3   41.18    1.54
  -2   0  -3   45.09    1.58
  -2   0  -3   44.72    1.50
  -2   0  -3   46.33    1.65
  -2   0  -3   44.66    1.51
  -2   0  -3   42.98    1.54
   2   0   3   45.47    1.66
   2   0   3   43.51    1.57
   2   0   3   44.11    1.55
   2   0   3   44.85    1.56
  -3   0  -3   19.39    0.89
  -3   0  -3   17.95    0.70
  -3   0  -3   19.07    0.75
  -3   0  -3   19.56    0.66
  -3   0  -3   19.21    0.75
   3   0   3   19.81    0.75
   3   0   3   19.26    0.74
   3   0   3   17.98    0.75
  -4   0  -3   13.06    0.55
  -4   0  -3   12.08    0.59
   4   0   3   12.67    0.58
   4   0   3   12.73    0.56
   4   0   3   13.59    0.76
  -5   0  -3    2.08    0.26
  -5   0  -3    1.74    0.39
   5   0   3    2.39    0.25
   5   0   3    2.85    0.45
  -6   0  -3    1.79    0.47
  -6   0  -3    1.48    0.27
   6   0   3    1.73    0.24
   6   0   3    1.99    0.47
   7  -1  -3    0.27    0.30
   7  -1  -3    0.33    0.29
  -7   1   3   -0.12    0.22
  -7   1   3    0.11    0.29
   6  -1  -3    1.77    0.32
   6  -1  -3    1.38    0.31
  -6   1   3    1.47    0.36
  -6   1   3    1.84    0.28
  -6   1   3    1.40    0.31
   5  -1  -3    0.65    0.22
   5  -1  -3    0.76    0.22
   5  -1  -3    0.63    0.10
  -5   1   3    0.99    0.23
  -5   1   3    0.86    0.27
  -5   1   3    0.54    0.16
  -5   1   3    0.97    0.20
   4  -1  -3   20.18    0.83
   4  -1  -3   19.63    0.70
   4  -1  -3   19.19    0.82
   4  -1  -3   19.42    0.70
  -4   1   3   18.85    0.89
  -4   1   3   19.40    0.77
  -4   1   3   19.61    0.78
  -4   1   3   19.62    0.82
   3  -1  -3   65.60    2.33
   3  -1  -3   65.42    2.23
   3  -1  -3   66.15    2.25
   3  -1  -3   67.81    2.31
  -3   1   3   69.23    2.29
  -3   1   3   66.35    2.30
  -3   1   3   66.06    2.32
  -3   1   3   66.14    2.28
   2  -1  -3   47.80    1.73
   2  -1  -3   48.81    1.68
   2  -1  -3   48.86    1.74
   2  -1  -3   48.58    1.68
   2  -1  -3   47.84    1.68
   2  -1  -3   51.10    1.68
  -2   1   3   49.80    1.68
  -2   1   3   49.84    1.71
  -2   1   3   50.48    1.72
  -2   1   3   50.40    1.66
   1  -1  -3  148.20    4.95
   1  -1  -3  145.94    4.98
   1  -1  -3  151.17    4.99
   1  -1  -3  146.64    4.98
   1  -1  -3  149.84    5.01
   1  -1  -3  146.23    5.01
  -1   1   3  159.92    4.99
  -1   1   3  152.05    4.99
  -1   1   3  143.32    4.98
   0  -1  -3  349.21   11.22
   0  -1  -3  326.85   11.27
   0  -1  -3  337.94   11.23
   0  -1  -3  339.15   11.21
   0   1   3  331.60   11.21
   0   1   3  330.16   11.20
   0   1   3  346.26   11.17
  -1  -1  -3  102.88    3.90
  -1  -1  -3  105.78    3.99
  -1  -1  -3  118.80    3.93
  -1  -1  -3  119.11    3.89
  -1  -1  -3  126.14    3.95
   1   1   3  121.17    3.91
   1   1   3  116.75    3.89
  -2  -1  -3   61.68    2.08
  -2  -1  -3   59.17    2.20
  -2  -1  -3   62.80    2.04
  -2  -1  -3   58.16    2.10
  -2  -1  -3   58.04    2.05
   2   1   3   61.71    2.09
   2   1   3   60.22    2.09
   2   1   3   57.89    2.05
  -3  -1  -3   26.02    0.91
  -3  -1  -3   25.39    1.13
  -3  -1  -3   24.30    0.95
   3   1   3   24.84    0.93
   3   1   3   25.93    1.12
   3   1   3   25.22    0.97
   3   1   3   26.18    0.98
  -4  -1  -3   22.67    1.10
  -4  -1  -3   21.84    0.89
   4   1   3   21.65    0.89
   4   1   3   21.95    1.09
   4   1   3   22.18    0.85
  -5  -1  -3    2.37    0.29
  -5  -1  -3    2.42    0.45
   5   1   3    1.85    0.25
   5   1   3    2.68    0.44
  -6  -1  -3    2.28    0.53
  -6  -1  -3    1.79    0.30
   6   1   3    1.88    0.47
   6   1   3    2.01    0.26
   7  -2  -3    0.25    0.31
  -7   2   3    0.15    0.29
  -7   2   3    0.16    0.25
   6  -2  -3   -0.19    0.24
   6  -2  -3    0.04    0.11
   6  -2  -3    0.20    0.23
  -6   2   3   -0.25    0.21
  -6   2   3   -0.07    0.18
   5  -2  -3    1.83    0.29
   5  -2  -3    2.20    0.28
   5  -2  -3    2.02    0.17
  -5   2   3    1.63    0.26
  -5   2   3    1.87    0.24
  -5   2   3    2.11    0.22
   4  -2  -3    3.49    0.33
   4  -2  -3    3.82    0.22
   4  -2  -3    3.89    0.21
   4  -2  -3    3.59    0.29
   4  -2  -3    4.02    0.22
  -4   2   3    3.52    0.30
  -4   2   3    3.84    0.25
  -4   2   3    4.05    0.30
   3  -2  -3   47.11    1.66
   3  -2  -3   45.91    1.70
   3  -2  -3   47.29    1.63
   3  -2  -3   46.05    1.62
   3  -2  -3   48.29    1.63
  -3   2   3   47.74    1.68
  -3   2   3   47.93    1.67
  -3   2   3   47.45    1.64
   2  -2  -3  183.35    6.07
   2  -2  -3  182.14    6.13
   2  -2  -3  175.04    6.08
   2  -2  -3  183.02    6.07
  -2   2   3  188.76    6.07
  -2   2   3  190.98    6.10
  -2   2   3  171.42    6.10
   1  -2  -3   78.71    2.62
   1  -2  -3   76.42    2.59
   1  -2  -3   74.96    2.64
   1  -2  -3   76.79    2.60
   1  -2  -3   77.79    2.61
  -1   2   3   76.86    2.60
  -1   2   3   77.29    2.60
  -1   2   3   76.35    2.61
   0  -2  -3  131.28    4.51
   0  -2  -3  138.71    4.60
   0  -2  -3  130.43    4.50
   0  -2  -3  139.95    4.51
   0   2   3  132.23    4.50
   0   2   3  134.73    4.47
   0   2   3  133.13    4.51
  -1  -2  -3  165.53    5.49
  -1  -2  -3  168.10    5.53
  -1  -2  -3  164.08    5.49
  -1  -2  -3  165.28    5.44
   1   2   3  158.04    5.46
   1   2   3  158.29    5.47
  -2  -2  -3  106.13    3.51
  -2  -2  -3  109.13    3.48
  -2  -2  -3   97.43    3.67
  -2  -2  -3  102.57    3.47
  -2  -2  -3  103.96    3.54
   2   2   3  100.95    3.52
   2   2   3  101.04    3.49
   2   2   3  104.31    3.51
  -3  -2  -3   40.97    1.51
  -3  -2  -3   43.50    1.73
   3   2   3   41.95    1.48
   3   2   3   41.01    1.51
  -4  -2  -3    6.26    0.62
  -4  -2  -3    5.87    0.38
   4   2   3    5.59    0.39
   4   2   3    6.01    0.57
  -5  -2  -3    5.47    0.65
  -5  -2  -3    5.49    0.42
   5   2   3    5.30    0.40
   5   2   3    5.75    0.63
  -6  -2  -3    2.71    0.57
  -6  -2  -3    2.02    0.31
   6   2   3    2.42    0.51
   6   2   3    1.72    0.27
   7  -3  -3    0.23    0.15
   7  -3  -3    0.35    0.34
  -7   3   3   -0.05    0.24
  -7   3   3    0.18    0.29
   6  -3  -3    6.38    0.35
   6  -3  -3    6.51    0.58
   6  -3  -3    6.42    0.51
  -6   3   3    6.59    0.52
  -6   3   3    5.12    0.44
   5  -3  -3   11.62    0.49
   5  -3  -3   10.66    0.63
   5  -3  -3   11.42    0.60
  -5   3   3   11.49    0.57
  -5   3   3   10.06    0.59
   4  -3  -3   21.86    0.82
   4  -3  -3   22.25    0.93
   4  -3  -3   21.93    0.88
   4  -3  -3   21.94    0.83
  -4   3   3   21.61    0.90
  -4   3   3   22.54    0.83
  -4   3   3   22.70    0.88
   3  -3  -3   15.81    0.62
   3  -3  -3   15.74    0.65
   3  -3  -3   16.33    0.63
   3  -3  -3   16.20    0.63
   3  -3  -3   16.43    0.70
  -3   3   3   16.44    0.62
  -3   3   3   16.14    0.67
  -3   3   3   16.98    0.60
   2  -3  -3  163.58    5.53
   2  -3  -3  162.44    5.53
   2  -3  -3  165.98    5.54
   2  -3  -3  167.69    5.58
  -2   3   3  159.76    5.54
  -2   3   3  169.36    5.52
  -2   3   3  166.04    5.53
   1  -3  -3  497.49   16.06
   1  -3  -3  477.66   16.04
   1  -3  -3  488.92   16.05
   1  -3  -3  482.27   16.04
   1  -3  -3  464.35   16.08
  -1   3   3  495.96   16.05
  -1   3   3  486.00   16.04
  -1   3   3  475.24   16.03
   0  -3  -3  217.23    7.31
   0  -3  -3  225.09    7.41
   0  -3  -3  213.55    7.32
   0  -3  -3  222.13    7.30
   0   3   3  222.94    7.28
   0   3   3  213.50    7.31
   0   3   3  218.09    7.32
  -1  -3  -3  114.50    3.75
  -1  -3  -3  104.23    3.98
  -1  -3  -3  118.60    3.87
  -1  -3  -3  117.08    3.83
  -1  -3  -3  110.97    3.81
   1   3   3  110.87    3.81
   1   3   3  109.69    3.80
  -2  -3  -3   46.03    1.72
  -2  -3  -3   52.45    1.79
  -2  -3  -3   50.35    1.75
  -2  -3  -3   46.72    1.95
   2   3   3   51.29    1.75
   2   3   3   50.40    1.73
  -3  -3  -3   50.15    2.07
  -3  -3  -3   50.06    1.81
   3   3   3   53.25    1.79
   3   3   3   49.39    1.81
  -4  -3  -3   23.21    0.95
  -4  -3  -3   23.34    1.24
   4   3   3   24.21    0.97
  -5  -3  -3    1.61    0.26
  -5  -3  -3    2.21    0.51
   5   3   3    1.86    0.45
   5   3   3    1.71    0.28
  -6  -3  -3    0.94    0.50
  -6  -3  -3    0.53    0.25
   6   3   3    0.46    0.22
   6   3   3    0.47    0.44
   7  -4  -3    0.54    0.18
   7  -4  -3    0.28    0.34
  -7   4   3    0.55    0.30
  -7   4   3    0.36    0.27
   6  -4  -3    0.09    0.15
   6  -4  -3    0.17    0.27
  -6   4   3   -0.05    0.20
  -6   4   3   -0.04    0.22
   5  -4  -3    0.33    0.18
   5  -4  -3    0.28    0.14
   5  -4  -3    0.03    0.21
  -5   4   3    0.22    0.19
  -5   4   3    0.32    0.19
   4  -4  -3    6.97    0.46
   4  -4  -3    6.84    0.37
   4  -4  -3    7.17    0.36
   4  -4  -3    7.43    0.42
  -4   4   3    6.36    0.42
   3  -4  -3   64.84    2.35
   3  -4  -3   64.40    2.28
   3  -4  -3   64.24    2.30
   3  -4  -3   65.80    2.28
  -3   4   3   67.71    2.26
  -3   4   3   68.40    2.26
  -3   4   3   64.93    2.31
   2  -4  -3   70.10    2.44
   2  -4  -3   71.51    2.39
   2  -4  -3   69.42    2.40
   2  -4  -3   70.00    2.40
  -2   4   3   68.08    2.37
  -2   4   3   68.86    2.39
  -2   4   3   66.40    2.39
   1  -4  -3   76.27    2.65
   1  -4  -3   82.14    2.67
   1  -4  -3   76.85    2.69
   1  -4  -3   77.24    2.64
   1  -4  -3   76.33    2.67
  -1   4   3   74.50    2.65
  -1   4   3   77.36    2.66
  -1   4   3   77.34    2.64
   0  -4  -3  100.27    3.42
   0  -4  -3  101.04    3.43
   0  -4  -3  100.52    3.51
   0  -4  -3  103.13    3.38
   0   4   3  101.27    3.44
   0   4   3   96.80    3.42
  -1  -4  -3  123.57    4.16
  -1  -4  -3  120.95    4.41
  -1  -4  -3  119.47    4.21
   1   4   3  124.62    4.15
   1   4   3  123.58    4.17
  -2  -4  -3   90.66    3.09
  -2  -4  -3   92.60    3.14
  -2  -4  -3   87.80    3.07
   2   4   3   89.71    3.11
   2   4   3   89.00    3.08
  -3  -4  -3   25.56    0.95
  -3  -4  -3   21.90    1.21
   3   4   3   23.76    0.95
   3   4   3   24.64    0.93
  -4  -4  -3   13.67    0.62
  -4  -4  -3   12.34    0.92
   4   4   3   12.35    0.62
  -5  -4  -3    3.07    0.59
  -5  -4  -3    2.50    0.30
   5   4   3    2.59    0.33
   5   4   3    2.32    0.49
   7  -5  -3    0.11    0.18
   7  -5  -3   -0.23    0.31
  -7   5   3    0.32    0.29
   6  -5  -3    0.62    0.19
   6  -5  -3    0.65    0.32
  -6   5   3    0.73    0.27
   5  -5  -3    8.60    0.58
   5  -5  -3    9.03    0.53
   5  -5  -3    8.66    0.46
   5  -5  -3    8.07    0.44
  -5   5   3    7.60    0.53
   4  -5  -3    4.17    0.32
   4  -5  -3    4.58    0.32
   4  -5  -3    4.91    0.41
   4  -5  -3    4.79    0.36
  -4   5   3    4.64    0.27
  -4   5   3    4.50    0.37
   3  -5  -3   12.28    0.53
   3  -5  -3   11.88    0.56
   3  -5  -3   10.61    0.58
   3  -5  -3   11.31    0.53
  -3   5   3   12.09    0.50
  -3   5   3   12.00    0.51
  -3   5   3   11.84    0.56
   2  -5  -3   50.43    1.84
   2  -5  -3   52.51    1.85
   2  -5  -3   51.37    1.87
   2  -5  -3   52.44    1.83
  -2   5   3   51.65    1.83
  -2   5   3   51.19    1.82
   1  -5  -3   88.21    3.09
   1  -5  -3   87.89    3.08
   1  -5  -3   89.02    3.11
   1  -5  -3   90.95    3.05
   1  -5  -3   91.01    3.13
  -1   5   3   90.79    3.09
  -1   5   3   88.46    3.08
  -1   5   3   90.04    3.06
   0  -5  -3  109.09    3.70
   0  -5  -3  102.08    3.60
   0   5   3  105.77    3.63
   0   5   3  106.02    3.61
  -1  -5  -3   34.19    1.55
  -1  -5  -3   33.55    1.26
  -1  -5  -3   34.36    1.31
   1   5   3   33.81    1.27
   1   5   3   33.79    1.25
  -2  -5  -3   19.58    0.76
  -2  -5  -3   16.05    1.04
  -2  -5  -3   20.76    0.83
  -2  -5  -3   19.94    0.78
   2   5   3   19.01    0.81
   2   5   3   19.66    0.79
  -3  -5  -3   10.65    0.54
  -3  -5  -3    9.95    0.85
   3   5   3   12.70    0.56
   3   5   3   11.67    0.58
  -4  -5  -3    4.20    0.36
  -4  -5  -3    4.58    0.65
   4   5   3    4.61    0.37
  -5  -5  -3    3.58    0.66
   5   5   3    3.06    0.37
   6  -6  -3    0.37    0.30
   6  -6  -3   -0.05    0.19
  -6   6   3    0.13    0.25
   5  -6  -3   15.34    0.73
   5  -6  -3   16.43    0.79
   5  -6  -3   16.25    0.86
   5  -6  -3   17.23    0.74
  -5   6   3   16.54    0.81
   4  -6  -3   48.53    1.75
   4  -6  -3   45.95    1.82
   4  -6  -3   47.00    1.75
   4  -6  -3   48.67    1.79
  -4   6   3   48.07    1.70
  -4   6   3   47.94    1.79
   3  -6  -3   14.20    0.69
   3  -6  -3   14.35    0.65
   3  -6  -3   14.96    0.68
   3  -6  -3   14.42    0.64
  -3   6   3   13.46    0.61
  -3   6   3   13.76    0.66
   2  -6  -3   15.04    0.69
   2  -6  -3   14.56    0.65
   2  -6  -3   14.43    0.68
  -2   6   3   14.92    0.65
  -2   6   3   14.97    0.65
   1  -6  -3   62.55    2.25
   1  -6  -3   64.93    2.31
   1  -6  -3   64.75    2.30
  -1   6   3   62.93    2.26
  -1   6   3   63.08    2.25
  -1   6   3   64.19    2.23
   0  -6  -3  133.56    4.45
   0  -6  -3  123.54    4.36
   0   6   3  127.08    4.39
   0   6   3  128.01    4.37
  -1  -6  -3   96.71    3.71
  -1  -6  -3  100.38    3.42
  -1  -6  -3  104.31    3.36
  -1  -6  -3   95.62    3.37
   1   6   3   92.05    3.36
   1   6   3   95.60    3.39
  -2  -6  -3   13.50    0.60
  -2  -6  -3   11.16    0.89
   2   6   3   13.85    0.63
   2   6   3   14.88    0.66
  -3  -6  -3    4.77    0.66
   3   6   3    7.76    0.45
   3   6   3    6.60    0.46
  -4  -6  -3    6.39    0.79
   4   6   3    7.13    0.50
   6  -7  -3    0.02    0.29
   6  -7  -3   -0.11    0.20
  -6   7   3    0.29    0.27
   5  -7  -3    3.42    0.57
   5  -7  -3    3.07    0.32
   5  -7  -3    3.36    0.34
   5  -7  -3    3.31    0.42
  -5   7   3    3.78    0.40
   4  -7  -3    0.60    0.22
   4  -7  -3    0.04    0.22
   4  -7  -3    0.50    0.20
   4  -7  -3    0.38    0.20
  -4   7   3    0.53    0.23
  -4   7   3    0.41    0.16
   3  -7  -3    9.45    0.58
   3  -7  -3   10.30    0.59
   3  -7  -3   10.45    0.55
   3  -7  -3    9.63    0.54
  -3   7   3   10.66    0.53
  -3   7   3   10.44    0.57
   2  -7  -3   24.47    1.03
   2  -7  -3   24.25    0.99
   2  -7  -3   24.02    1.03
  -2   7   3   24.06    0.99
  -2   7   3   25.17    0.99
   1  -7  -3   25.43    1.13
   1  -7  -3   24.61    1.03
   1  -7  -3   25.56    1.10
  -1   7   3   26.35    1.04
  -1   7   3   27.36    1.02
   0  -7  -3   10.24    0.52
   0   7   3   10.35    0.56
   0   7   3    9.85    0.53
  -1  -7  -3   15.02    1.00
  -1  -7  -3   14.54    0.67
   1   7   3   15.35    0.71
   1   7   3   14.14    0.68
  -2  -7  -3   14.30    1.08
   2   7   3   16.86    0.74
   2   7   3   15.41    0.75
  -3  -7  -3    5.33    0.74
   3   7   3    5.86    0.48
   5  -8  -3   -0.15    0.21
   5  -8  -3    0.17    0.22
   5  -8  -3   -0.11    0.25
  -5   8   3    0.55    0.29
   4  -8  -3    2.62    0.33
   4  -8  -3    3.60    0.40
   4  -8  -3    3.38    0.40
   4  -8  -3    2.52    0.32
  -4   8   3    2.84    0.29
  -4   8   3    3.27    0.38
   3  -8  -3    7.59    0.54
   3  -8  -3    8.75    0.57
   3  -8  -3    6.91    0.50
  -3   8   3    8.40    0.54
  -3   8   3    7.51    0.48
   2  -8  -3    3.50    0.37
   2  -8  -3    3.16    0.33
   2  -8  -3    3.57    0.38
  -2   8   3    3.95    0.34
  -2   8   3    3.11    0.31
   1  -8  -3    2.41    0.28
   1  -8  -3    1.89    0.33
  -1   8   3    2.55    0.28
  -1   8   3    2.15    0.27
   0  -8  -3   10.01    0.55
   0   8   3   10.11    0.60
   0   8   3   10.40    0.58
  -1  -8  -3   14.50    0.88
  -1  -8  -3   15.29    1.06
   1   8   3   14.30    0.71
   1   8   3   13.50    0.72
  -2  -8  -3    9.63    0.95
   2   8   3   10.93    0.64
   2   8   3   10.34    0.60
   5  -9  -3   -0.13    0.23
   5  -9  -3   -0.04    0.29
  -5   9   3    0.43    0.30
   4  -9  -3    1.18    0.31
   4  -9  -3    1.25    0.29
   4  -9  -3    1.62    0.35
  -4   9   3    1.43    0.32
  -4   9   3    0.94    0.24
   3  -9  -3    4.59    0.42
   3  -9  -3    4.38    0.46
  -3   9   3    4.45    0.40
  -3   9   3    4.37    0.42
   2  -9  -3    6.84    0.52
   2  -9  -3    7.81    0.61
  -2   9   3    7.27    0.52
  -2   9   3    7.11    0.52
   1  -9  -3    4.46    0.40
  -1   9   3    4.34    0.40
   0  -9  -3   10.63    0.95
   0  -9  -3    9.62    0.58
   0   9   3   10.73    0.62
  -1  -9  -3   10.94    0.98
   1   9   3   10.92    0.64
   1   9   3   10.55    0.66
   3 -10  -3   -0.05    0.24
   3 -10  -3    0.06    0.29
  -3  10   3   -0.33    0.22
  -3  10   3    0.12    0.26
   2 -10  -3    3.40    0.45
   2 -10  -3    3.76    0.41
  -2  10   3    3.12    0.47
  -2  10   3    3.84    0.41
   1 -10  -3    7.08    0.55
  -1  10   3    7.27    0.56
   1  10  -4   -0.01    0.23
   1  10  -4    0.11    0.24
  -1 -10   4    0.11    0.29
   0  10  -4    0.21    0.25
   0  10  -4   -0.27    0.22
   0 -10   4    0.33    0.32
   0 -10   4    0.21    0.27
  -1  10  -4    0.14    0.23
   1 -10   4    0.22    0.20
   1 -10   4    0.18    0.30
  -2  10  -4    0.14    0.23
   2 -10   4    0.63    0.24
   2 -10   4   -0.07    0.31
  -3  10  -4    2.53    0.33
   3 -10   4    3.52    0.38
   3 -10   4    4.20    0.54
  -4  10  -4    2.86    0.35
   4 -10   4    3.45    0.40
   4 -10   4    3.74    0.54
   2   9  -4    1.26    0.28
  -2  -9   4    1.54    0.37
   1   9  -4    0.59    0.24
   1   9  -4    0.37    0.22
  -1  -9   4    0.65    0.28
  -1  -9   4    0.80    0.33
   0   9  -4    1.57    0.26
   0   9  -4    1.34    0.27
   0  -9   4    0.73    0.30
   0  -9   4    1.18    0.30
   0  -9   4    1.31    0.21
  -1   9  -4   -0.08    0.19
   1  -9   4   -0.19    0.19
   1  -9   4    0.02    0.17
   1  -9   4    0.06    0.26
  -2   9  -4    0.07    0.19
   2  -9   4    0.16    0.20
   2  -9   4   -0.16    0.26
   2  -9   4    0.26    0.21
  -3   9  -4    1.01    0.25
   3  -9   4    0.84    0.24
   3  -9   4    1.07    0.34
  -4   9  -4    2.14    0.29
   4  -9   4    1.71    0.41
   4  -9   4    2.09    0.32
  -5   9  -4    1.70    0.37
   5  -9   4    2.24    0.48
   5  -9   4    1.98    0.33
   3   8  -4    1.95    0.27
  -3  -8   4    1.98    0.39
  -3  -8   4    2.06    0.36
   2   8  -4    1.45    0.24
   2   8  -4    1.52    0.25
  -2  -8   4    0.79    0.30
  -2  -8   4    0.91    0.27
   1   8  -4    0.40    0.20
   1   8  -4    0.25    0.18
  -1  -8   4    0.19    0.20
  -1  -8   4    0.25    0.24
  -1  -8   4    0.59    0.28
   0   8  -4    4.88    0.40
   0   8  -4    4.20    0.35
   0  -8   4    4.70    0.47
   0  -8   4    4.47    0.33
   0  -8   4    4.17    0.35
   0  -8   4    4.77    0.42
  -1   8  -4    3.53    0.31
  -1   8  -4    3.70    0.35
  -1   8  -4    3.85    0.33
   1  -8   4    3.38    0.30
   1  -8   4    4.14    0.37
   1  -8   4    3.85    0.44
  -2   8  -4    1.59    0.26
  -2   8  -4    1.50    0.24
   2  -8   4    1.81    0.24
   2  -8   4    1.17    0.32
   2  -8   4    1.67    0.26
  -3   8  -4    5.05    0.40
   3  -8   4    5.15    0.40
   3  -8   4    5.19    0.52
   3  -8   4    4.90    0.42
  -4   8  -4    2.59    0.28
   4  -8   4    2.82    0.44
   4  -8   4    1.61    0.27
  -5   8  -4   -0.23    0.24
   5  -8   4    0.12    0.34
   5  -8   4    0.35    0.24
   5  -8   4   -0.02    0.25
   5  -8   4    0.09    0.21
   4   7  -4    2.12    0.26
  -4  -7   4    2.18    0.38
  -4  -7   4    2.11    0.39
   3   7  -4    5.38    0.39
  -3  -7   4    4.22    0.47
  -3  -7   4    5.29    0.46
   2   7  -4   13.71    0.61
   2   7  -4   12.22    0.61
  -2  -7   4   12.65    0.72
  -2  -7   4   13.13    0.68
   1   7  -4   10.05    0.51
   1   7  -4   10.75    0.54
  -1  -7   4    9.63    0.45
  -1  -7   4    9.89    0.60
  -1  -7   4   10.03    0.64
  -1  -7   4   10.90    0.55
  -1  -7   4   10.27    0.60
   0   7  -4    0.35    0.16
   0   7  -4    0.33    0.14
   0   7  -4    0.19    0.16
   0  -7   4    0.95    0.23
   0  -7   4    0.38    0.16
   0  -7   4    0.40    0.13
   0  -7   4    0.54    0.23
  -1   7  -4    1.39    0.20
  -1   7  -4    1.02    0.21
  -1   7  -4    1.10    0.19
   1  -7   4    1.09    0.17
   1  -7   4    1.13    0.26
   1  -7   4    1.22    0.23
   1  -7   4    1.11    0.18
  -2   7  -4    0.52    0.17
  -2   7  -4    0.17    0.18
   2  -7   4    0.20    0.15
   2  -7   4    0.49    0.19
   2  -7   4    0.71    0.25
  -3   7  -4    1.61    0.23
  -3   7  -4    2.06    0.28
   3  -7   4    1.52    0.23
   3  -7   4    1.42    0.31
   3  -7   4    1.88    0.25
   3  -7   4    2.00    0.26
  -4   7  -4    7.07    0.42
   4  -7   4    6.58    0.47
   4  -7   4    7.29    0.63
   4  -7   4    7.09    0.46
  -5   7  -4   10.42    0.66
  -5   7  -4    9.91    0.73
   5  -7   4   10.50    0.80
   5  -7   4    9.70    0.58
   5  -7   4   10.22    0.60
  -6   7  -4    1.73    0.31
  -6   7  -4    1.61    0.36
   6  -7   4    2.02    0.41
   6  -7   4    1.50    0.45
   6  -7   4    2.05    0.31
   6  -7   4    1.54    0.29
   5   6  -4    0.94    0.18
  -5  -6   4    0.69    0.33
  -5  -6   4    0.52    0.33
   4   6  -4   14.17    0.61
  -4  -6   4   15.13    0.80
  -4  -6   4   12.91    0.79
   3   6  -4   65.14    2.26
  -3  -6   4   64.57    2.40
  -3  -6   4   62.20    2.40
  -3  -6   4   65.01    2.37
   2   6  -4   40.50    1.53
   2   6  -4   41.45    1.51
  -2  -6   4   42.29    1.63
  -2  -6   4   42.79    1.59
  -2  -6   4   42.99    1.63
   1   6  -4   10.82    0.50
   1   6  -4   10.93    0.48
   1   6  -4   10.67    0.52
  -1  -6   4   11.41    0.59
  -1  -6   4   11.40    0.61
  -1  -6   4   11.27    0.54
  -1  -6   4   10.61    0.56
  -1  -6   4   10.93    0.45
   0   6  -4    2.11    0.22
   0   6  -4    2.51    0.23
   0   6  -4    2.68    0.23
   0  -6   4    2.45    0.21
   0  -6   4    2.49    0.30
   0  -6   4    2.52    0.22
   0  -6   4    2.67    0.28
  -1   6  -4    4.93    0.33
  -1   6  -4    4.78    0.32
  -1   6  -4    4.70    0.32
   1  -6   4    5.22    0.36
   1  -6   4    5.48    0.42
   1  -6   4    4.52    0.31
   1  -6   4    4.60    0.27
  -2   6  -4   15.10    0.66
  -2   6  -4   15.91    0.70
  -2   6  -4   16.48    0.69
  -2   6  -4   15.73    0.62
   2  -6   4   14.52    0.66
   2  -6   4   15.54    0.68
   2  -6   4   16.00    0.79
  -3   6  -4    0.42    0.15
  -3   6  -4    0.42    0.13
  -3   6  -4    0.23    0.19
   3  -6   4    0.26    0.15
   3  -6   4    0.15    0.22
   3  -6   4   -0.02    0.14
  -4   6  -4    5.93    0.37
  -4   6  -4    5.57    0.44
  -4   6  -4    5.25    0.35
   4  -6   4    5.42    0.53
   4  -6   4    5.93    0.39
   4  -6   4    5.51    0.41
  -5   6  -4    8.35    0.52
  -5   6  -4    9.77    0.60
   5  -6   4    9.02    0.53
   5  -6   4    9.04    0.54
   5  -6   4   10.04    0.77
  -6   6  -4    2.64    0.35
  -6   6  -4    2.34    0.37
   6  -6   4    2.97    0.35
   6  -6   4    2.72    0.33
   6  -6   4    2.73    0.50
   5   5  -4    3.92    0.26
  -5  -5   4    4.19    0.46
  -5  -5   4    4.64    0.51
  -5  -5   4    3.51    0.59
   4   5  -4    2.09    0.20
  -4  -5   4    1.97    0.31
  -4  -5   4    2.07    0.33
  -4  -5   4    1.79    0.32
   3   5  -4    7.41    0.37
  -3  -5   4    7.47    0.49
  -3  -5   4    6.85    0.49
  -3  -5   4    6.71    0.48
   2   5  -4   25.63    1.00
   2   5  -4   26.14    0.96
   2   5  -4   26.28    0.98
  -2  -5   4   26.59    1.05
  -2  -5   4   26.30    1.07
  -2  -5   4   25.65    1.05
   1   5  -4   14.85    0.60
   1   5  -4   13.87    0.57
   1   5  -4   13.20    0.58
  -1  -5   4   14.35    0.61
  -1  -5   4   14.33    0.63
  -1  -5   4   13.47    0.64
  -1  -5   4   13.99    0.54
  -1  -5   4   14.44    0.67
   0   5  -4    8.91    0.43
   0   5  -4    9.27    0.44
   0   5  -4    9.58    0.45
   0  -5   4    9.94    0.42
   0  -5   4   10.17    0.44
   0  -5   4    9.93    0.46
   0  -5   4   10.25    0.53
   0  -5   4    9.19    0.48
  -1   5  -4    0.37    0.11
  -1   5  -4    0.40    0.13
  -1   5  -4    0.43    0.07
  -1   5  -4    0.38    0.13
   1  -5   4    0.67    0.11
   1  -5   4    0.56    0.13
   1  -5   4    0.43    0.17
   1  -5   4    0.44    0.12
  -2   5  -4    1.14    0.16
  -2   5  -4    1.13    0.19
  -2   5  -4    1.19    0.16
  -2   5  -4    1.38    0.13
   2  -5   4    1.33    0.24
   2  -5   4    1.61    0.17
   2  -5   4    1.38    0.11
   2  -5   4    1.32    0.17
  -3   5  -4    6.32    0.34
  -3   5  -4    6.53    0.43
  -3   5  -4    6.58    0.36
   3  -5   4    6.46    0.51
   3  -5   4    7.50    0.40
   3  -5   4    6.88    0.38
  -4   5  -4    7.65    0.48
  -4   5  -4    8.03    0.51
  -4   5  -4    7.84    0.39
  -4   5  -4    7.93    0.43
   4  -5   4    7.71    0.44
   4  -5   4    7.77    0.59
   4  -5   4    7.82    0.45
  -5   5  -4    0.17    0.18
  -5   5  -4    0.23    0.20
   5  -5   4    0.30    0.19
   5  -5   4    0.07    0.28
   5  -5   4    0.55    0.19
  -6   5  -4    0.63    0.27
  -6   5  -4    0.31    0.24
   6  -5   4    0.72    0.38
   6  -5   4    0.58    0.23
   6   4  -4    3.90    0.61
  -6  -4   4    4.52    0.57
  -6  -4   4    5.07    0.51
  -5  -4   4   16.48    0.86
  -5  -4   4   16.68    0.88
  -5  -4   4   17.17    0.92
   4   4  -4   17.95    0.67
  -4  -4   4   18.69    0.83
  -4  -4   4   17.97    0.87
  -4  -4   4   15.78    0.83
   3   4  -4    5.50    0.29
   3   4  -4    5.41    0.38
  -3  -4   4    5.22    0.28
  -3  -4   4    4.93    0.40
  -3  -4   4    5.43    0.40
  -3  -4   4    5.11    0.38
   2   4  -4   19.42    0.86
   2   4  -4   21.12    0.78
   2   4  -4   21.59    0.79
   2   4  -4   21.75    0.79
  -2  -4   4   21.09    0.88
  -2  -4   4   22.21    0.86
  -2  -4   4   21.58    0.86
   1   4  -4   46.44    1.70
   1   4  -4   49.23    1.75
   1   4  -4   48.06    1.71
   1   4  -4   48.00    1.69
  -1  -4   4   51.75    1.78
  -1  -4   4   50.93    1.68
  -1  -4   4   48.88    1.74
  -1  -4   4   48.97    1.77
  -1  -4   4   48.68    1.72
   0   4  -4    2.29    0.22
   0   4  -4    2.59    0.21
   0   4  -4    2.41    0.19
   0  -4   4    2.55    0.18
   0  -4   4    2.28    0.22
   0  -4   4    2.51    0.19
   0  -4   4    2.35    0.19
   0  -4   4    2.92    0.26
  -1   4  -4   23.30    0.81
  -1   4  -4   23.47    0.88
  -1   4  -4   22.40    0.86
  -1   4  -4   23.42    0.89
   1  -4   4   22.86    0.87
   1  -4   4   23.12    0.86
   1  -4   4   23.14    0.84
   1  -4   4   24.30    0.94
  -2   4  -4   32.25    1.14
  -2   4  -4   33.76    1.18
  -2   4  -4   31.26    1.20
  -2   4  -4   31.85    1.16
   2  -4   4   31.72    1.18
   2  -4   4   33.23    1.28
   2  -4   4   31.30    1.12
   2  -4   4   32.36    1.18
  -3   4  -4    1.04    0.15
  -3   4  -4    1.11    0.19
  -3   4  -4    1.00    0.15
   3  -4   4    1.05    0.16
   3  -4   4    1.01    0.16
   3  -4   4    0.81    0.22
  -4   4  -4    6.37    0.47
  -4   4  -4    7.22    0.40
  -4   4  -4    7.42    0.35
  -4   4  -4    7.50    0.44
   4  -4   4    6.91    0.56
   4  -4   4    7.75    0.41
   4  -4   4    7.09    0.41
  -5   4  -4   37.36    1.45
  -5   4  -4   37.40    1.42
  -5   4  -4   38.52    1.67
   5  -4   4   39.54    1.42
   5  -4   4   34.25    1.61
   5  -4   4   36.14    1.41
  -6   4  -4   19.51    0.92
   6  -4   4   22.21    0.91
   6  -4   4   19.79    1.16
   6   3  -4    8.96    0.81
  -6  -3   4    9.02    0.75
  -6  -3   4    9.44    0.66
  -6  -3   4    9.76    0.66
  -5  -3   4    5.84    0.54
  -5  -3   4    5.75    0.39
  -5  -3   4    6.59    0.50
  -5  -3   4    5.67    0.50
  -5  -3   4    5.59    0.50
   4   3  -4    9.81    0.50
   4   3  -4    9.33    0.47
  -4  -3   4    9.43    0.57
  -4  -3   4    8.92    0.57
  -4  -3   4    9.15    0.44
  -4  -3   4    9.03    0.54
  -4  -3   4    9.03    0.55
   3   3  -4   45.99    1.54
   3   3  -4   45.22    1.54
   3   3  -4   44.09    1.58
   3   3  -4   44.34    1.63
  -3  -3   4   44.10    1.67
  -3  -3   4   44.32    1.65
  -3  -3   4   46.02    1.68
  -3  -3   4   44.89    1.57
   2   3  -4   73.52    2.54
   2   3  -4   71.91    2.43
   2   3  -4   72.60    2.44
   2   3  -4   73.18    2.44
   2   3  -4   69.99    2.44
  -2  -3   4   70.95    2.51
  -2  -3   4   69.79    2.52
  -2  -3   4   73.50    2.50
   1   3  -4  120.69    4.05
   1   3  -4  120.66    4.04
   1   3  -4  121.53    4.05
   1   3  -4  106.21    4.10
   1   3  -4  116.25    4.03
  -1  -3   4  119.49    4.10
  -1  -3   4  126.09    4.04
  -1  -3   4  121.78    4.02
  -1  -3   4  127.95    4.10
  -1  -3   4  122.57    4.08
   0   3  -4   48.99    1.65
   0   3  -4   44.95    1.60
   0   3  -4   45.41    1.61
   0   3  -4   45.30    1.58
   0  -3   4   43.71    1.61
   0  -3   4   46.29    1.61
   0  -3   4   45.94    1.60
   0  -3   4   49.62    1.65
  -1   3  -4    0.01    0.07
  -1   3  -4    0.04    0.08
  -1   3  -4    0.04    0.06
  -1   3  -4    0.10    0.09
   1  -3   4    0.08    0.08
   1  -3   4   -0.10    0.11
   1  -3   4    0.00    0.08
   1  -3   4    0.03    0.07
  -2   3  -4    4.51    0.29
  -2   3  -4    4.10    0.31
  -2   3  -4    4.21    0.24
  -2   3  -4    4.50    0.24
  -2   3  -4    4.34    0.26
   2  -3   4    4.54    0.27
   2  -3   4    4.44    0.27
   2  -3   4    4.21    0.33
  -3   3  -4    4.14    0.24
  -3   3  -4    4.21    0.37
  -3   3  -4    3.91    0.31
  -3   3  -4    4.00    0.27
   3  -3   4    4.38    0.29
   3  -3   4    3.38    0.35
  -4   3  -4    0.04    0.09
  -4   3  -4    0.18    0.22
  -4   3  -4    0.19    0.15
  -4   3  -4    0.22    0.17
  -4   3  -4    0.34    0.14
   4  -3   4    0.03    0.22
   4  -3   4    0.18    0.14
  -5   3  -4    1.92    0.25
  -5   3  -4    2.14    0.28
  -5   3  -4    2.44    0.42
   5  -3   4    2.07    0.39
   5  -3   4    1.93    0.25
  -6   3  -4    9.41    0.59
  -6   3  -4    9.86    0.84
   6  -3   4    9.84    0.55
   6  -3   4    9.38    0.81
   6   2  -4    1.26    0.38
  -6  -2   4    1.37    0.37
  -6  -2   4    1.72    0.27
  -6  -2   4    1.12    0.29
  -6  -2   4    1.28    0.35
   5   2  -4   23.10    0.95
   5   2  -4   22.10    1.10
   5   2  -4   21.36    0.94
  -5  -2   4   21.64    1.06
  -5  -2   4   22.66    0.90
  -5  -2   4   20.80    0.97
  -5  -2   4   22.60    0.97
  -5  -2   4   22.09    1.06
   4   2  -4   30.99    1.17
   4   2  -4   29.79    1.18
  -4  -2   4   30.64    1.28
  -4  -2   4   30.38    1.13
  -4  -2   4   31.16    1.21
  -4  -2   4   30.89    1.21
  -4  -2   4   30.88    1.26
   3   2  -4   32.40    1.19
   3   2  -4   33.19    1.13
   3   2  -4   31.81    1.22
   3   2  -4   33.29    1.13
  -3  -2   4   33.55    1.24
  -3  -2   4   32.52    1.29
  -3  -2   4   31.52    1.17
  -3  -2   4   33.71    1.26
  -3  -2   4   33.25    1.24
   2   2  -4   24.36    0.92
   2   2  -4   25.27    0.87
   2   2  -4   23.69    0.85
   2   2  -4   23.02    0.85
   2   2  -4   23.78    0.85
  -2  -2   4   24.00    0.90
  -2  -2   4   23.41    0.95
  -2  -2   4   24.59    0.92
  -2  -2   4   23.90    0.92
   1   2  -4    2.80    0.25
   1   2  -4    2.54    0.18
   1   2  -4    2.58    0.17
   1   2  -4    2.85    0.18
   1   2  -4    2.84    0.17
  -1  -2   4    2.87    0.21
  -1  -2   4    2.69    0.18
  -1  -2   4    2.62    0.14
  -1  -2   4    2.74    0.14
  -1  -2   4    2.68    0.19
   0   2  -4   18.92    0.79
   0   2  -4   20.38    0.75
   0   2  -4   21.90    0.76
   0  -2   4   20.76    0.76
   0  -2   4   20.06    0.74
   0  -2   4   20.40    0.75
   0  -2   4   20.14    0.75
  -1   2  -4   10.30    0.44
  -1   2  -4   10.24    0.43
  -1   2  -4   10.98    0.44
  -1   2  -4   10.39    0.41
  -1   2  -4   10.14    0.44
   1  -2   4   10.08    0.48
   1  -2   4   11.04    0.44
   1  -2   4   10.94    0.44
  -2   2  -4    3.35    0.22
  -2   2  -4    3.36    0.25
  -2   2  -4    3.43    0.28
  -2   2  -4    3.72    0.21
  -2   2  -4    3.47    0.23
   2  -2   4    3.95    0.23
   2  -2   4    3.29    0.24
   2  -2   4    3.39    0.31
  -3   2  -4   12.76    0.51
  -3   2  -4   11.41    0.55
  -3   2  -4   11.90    0.48
  -3   2  -4   11.90    0.52
  -3   2  -4   11.64    0.63
   3  -2   4   12.49    0.54
   3  -2   4   12.11    0.65
   3  -2   4   12.54    0.54
  -4   2  -4   29.77    1.19
  -4   2  -4   30.51    1.17
  -4   2  -4   30.62    1.14
  -4   2  -4   32.27    1.35
   4  -2   4   31.23    1.17
   4  -2   4   29.89    1.16
   4  -2   4   30.54    1.34
  -5   2  -4    3.66    0.50
  -5   2  -4    3.35    0.32
   5  -2   4    3.07    0.29
   5  -2   4    4.28    0.34
   5  -2   4    3.24    0.46
  -6   2  -4    0.38    0.24
  -6   2  -4   -0.12    0.34
   6  -2   4    0.28    0.20
   6  -2   4   -0.09    0.33
  -7  -1   4    2.13    0.37
  -7  -1   4    2.19    0.34
  -7  -1   4    2.21    0.47
  -7  -1   4    1.62    0.43
   6   1  -4    1.76    0.32
   6   1  -4    1.83    0.45
   6   1  -4    1.91    0.30
  -6  -1   4    1.73    0.30
  -6  -1   4    1.84    0.28
  -6  -1   4    1.59    0.37
  -6  -1   4    1.86    0.36
   5   1  -4   12.20    0.63
   5   1  -4   12.14    0.63
   5   1  -4   12.59    0.73
  -5  -1   4   11.56    0.57
  -5  -1   4   12.00    0.62
  -5  -1   4   11.57    0.72
  -5  -1   4   12.40    0.64
  -5  -1   4   13.38    0.73
   4   1  -4   57.26    2.04
   4   1  -4   53.40    1.94
   4   1  -4   52.94    1.95
  -4  -1   4   53.04    1.94
  -4  -1   4   52.98    1.94
  -4  -1   4   52.38    1.90
  -4  -1   4   54.25    2.02
  -4  -1   4   54.44    2.01
   3   1  -4   39.25    1.33
   3   1  -4   36.79    1.40
   3   1  -4   38.94    1.39
   3   1  -4   36.12    1.32
  -3  -1   4   39.18    1.36
  -3  -1   4   38.46    1.46
  -3  -1   4   38.86    1.40
  -3  -1   4   39.45    1.43
  -3  -1   4   37.58    1.39
   2   1  -4   45.78    1.59
   2   1  -4   46.12    1.53
   2   1  -4   46.28    1.57
   2   1  -4   40.84    1.54
   2   1  -4   45.74    1.52
  -2  -1   4   44.74    1.58
  -2  -1   4   44.44    1.58
  -2  -1   4   43.60    1.62
  -2  -1   4   44.59    1.58
   1   1  -4   92.58    3.13
   1   1  -4   92.91    3.19
   1   1  -4   92.37    3.15
   1   1  -4   90.84    3.14
   1   1  -4   90.31    3.15
  -1  -1   4   91.88    3.16
  -1  -1   4   94.00    3.11
  -1  -1   4   96.75    3.12
  -1  -1   4   96.37    3.16
  -1  -1   4   91.78    3.18
   0   1  -4   70.54    2.78
   0   1  -4   84.18    2.72
   0   1  -4   82.54    2.75
   0   1  -4   70.13    2.76
   0   1  -4   85.39    2.76
   0  -1   4   84.22    2.75
   0  -1   4   86.70    2.75
   0  -1   4   83.96    2.74
  -1   1  -4    4.98    0.25
  -1   1  -4    5.02    0.27
  -1   1  -4    4.93    0.28
  -1   1  -4    5.06    0.28
  -1   1  -4    4.68    0.28
   1  -1   4    4.27    0.26
   1  -1   4    5.07    0.28
   1  -1   4    4.87    0.29
  -2   1  -4   44.97    1.57
  -2   1  -4   43.88    1.51
  -2   1  -4   44.99    1.62
  -2   1  -4   44.64    1.53
  -2   1  -4   42.91    1.53
  -2   1  -4   42.36    1.55
   2  -1   4   44.25    1.56
   2  -1   4   42.95    1.62
   2  -1   4   40.51    1.54
  -3   1  -4    7.80    0.34
  -3   1  -4    7.83    0.51
  -3   1  -4    7.03    0.39
  -3   1  -4    7.89    0.32
   3  -1   4    7.55    0.39
   3  -1   4    7.09    0.50
   3  -1   4    7.50    0.40
  -4   1  -4    1.24    0.30
  -4   1  -4    0.89    0.24
  -4   1  -4    1.04    0.19
   4  -1   4    1.01    0.29
   4  -1   4    1.17    0.19
   4  -1   4    0.97    0.18
  -5   1  -4    3.10    0.31
  -5   1  -4    3.17    0.47
   5  -1   4    3.36    0.29
   5  -1   4    2.75    0.45
  -6   1  -4    7.25    0.52
  -6   1  -4    7.51    0.78
   6  -1   4    7.15    0.47
   6  -1   4    6.62    0.68
   7   0  -4    2.38    0.38
   7   0  -4    1.98    0.39
  -7   0   4    2.15    0.43
  -7   0   4    2.10    0.34
   6   0  -4   10.74    0.64
   6   0  -4   10.20    0.65
  -6   0   4   10.01    0.74
  -6   0   4   10.42    0.59
  -6   0   4   10.90    0.73
  -6   0   4   10.50    0.59
   5   0  -4   11.62    0.63
   5   0  -4   12.63    0.65
   5   0  -4   12.86    0.68
  -5   0   4   12.06    0.72
  -5   0   4   11.57    0.59
  -5   0   4   12.40    0.69
  -5   0   4   12.62    0.60
   4   0  -4   40.03    1.35
   4   0  -4   41.31    1.50
   4   0  -4   39.78    1.36
   4   0  -4   41.40    1.49
   4   0  -4   39.99    1.48
  -4   0   4   38.80    1.51
  -4   0   4   39.34    1.55
  -4   0   4   37.98    1.43
  -4   0   4   37.91    1.45
  -4   0   4   39.22    1.46
   3   0  -4  100.49    3.51
   3   0  -4  106.18    3.44
   3   0  -4  103.74    3.51
   3   0  -4  103.63    3.42
   3   0  -4  100.81    3.43
   3   0  -4  102.05    3.52
  -3   0   4  103.68    3.54
  -3   0   4  102.85    3.50
  -3   0   4   99.21    3.49
  -3   0   4  101.79    3.48
   2   0  -4  112.12    3.68
   2   0  -4  115.20    3.67
   2   0  -4  109.44    3.65
   2   0  -4  111.47    3.73
   2   0  -4  106.33    3.71
   2   0  -4  104.22    3.68
  -2   0   4  106.99    3.71
  -2   0   4  108.91    3.69
  -2   0   4  109.58    3.73
   1   0  -4   91.39    3.10
   1   0  -4   93.88    3.10
   1   0  -4   96.50    3.10
   1   0  -4   89.74    3.11
   1   0  -4   90.72    3.07
  -1   0   4   92.57    3.10
  -1   0   4   84.92    3.06
  -1   0   4   92.89    3.10
  -1   0   4   87.87    3.08
   0   0  -4   21.13    0.83
   0   0  -4   21.44    0.79
   0   0  -4   21.19    0.82
   0   0  -4   20.91    0.80
   0   0   4   21.14    0.80
   0   0   4   21.49    0.76
   0   0   4   20.43    0.78
   0   0   4   21.64    0.77
  -1   0  -4   85.29    2.91
  -1   0  -4   81.33    2.92
  -1   0  -4   82.06    2.97
  -1   0  -4   92.07    2.93
  -1   0  -4   87.45    2.96
   1   0   4   83.43    2.94
   1   0   4   89.11    2.96
   1   0   4   82.70    2.93
  -2   0  -4   17.86    0.70
  -2   0  -4   17.55    0.70
  -2   0  -4   17.65    0.74
  -2   0  -4   17.57    0.81
  -2   0  -4   17.47    0.63
  -2   0  -4   17.99    0.67
  -2   0  -4   19.78    0.71
   2   0   4   17.79    0.72
   2   0   4   17.83    0.79
   2   0   4   19.01    0.72
   2   0   4   17.77    0.73
  -3   0  -4    3.95    0.27
  -3   0  -4    3.92    0.42
  -3   0  -4    3.57    0.20
  -3   0  -4    3.50    0.19
   3   0   4    3.88    0.39
   3   0   4    3.68    0.30
   3   0   4    3.76    0.27
  -4   0  -4    3.44    0.44
  -4   0  -4    3.90    0.30
   4   0   4    3.13    0.27
   4   0   4    2.68    0.28
   4   0   4    3.21    0.40
  -5   0  -4    1.84    0.26
  -5   0  -4    1.72    0.41
   5   0   4    1.58    0.38
   5   0   4    1.86    0.26
  -6   0  -4   -0.28    0.35
  -6   0  -4    0.42    0.23
   6   0   4    0.10    0.19
   6   0   4    0.15    0.38
   7  -1  -4    1.06    0.35
   7  -1  -4    1.05    0.32
  -7   1   4    1.39    0.38
  -7   1   4    0.91    0.28
   6  -1  -4   21.74    0.96
   6  -1  -4   19.70    0.95
  -6   1   4   17.72    0.88
  -6   1   4   18.85    0.88
  -6   1   4   19.85    0.98
   5  -1  -4   71.18    2.52
   5  -1  -4   69.65    2.53
   5  -1  -4   73.02    2.37
   5  -1  -4   69.62    2.54
   5  -1  -4   71.43    2.37
  -5   1   4   65.54    2.46
  -5   1   4   65.82    2.53
  -5   1   4   70.12    2.47
   4  -1  -4   65.36    2.19
   4  -1  -4   66.22    2.28
   4  -1  -4   68.06    2.33
   4  -1  -4   63.79    2.31
   4  -1  -4   64.24    2.19
  -4   1   4   64.47    2.32
  -4   1   4   65.04    2.27
  -4   1   4   62.62    2.26
  -4   1   4   61.48    2.24
   3  -1  -4   88.13    2.89
   3  -1  -4   86.46    2.99
   3  -1  -4   85.44    2.92
   3  -1  -4   87.88    2.90
   3  -1  -4   85.48    2.90
   3  -1  -4   83.72    2.98
  -3   1   4   86.16    2.95
  -3   1   4   85.92    2.98
  -3   1   4   84.14    2.92
   2  -1  -4  103.59    3.49
   2  -1  -4  106.87    3.49
   2  -1  -4  103.68    3.48
   2  -1  -4  103.74    3.54
   2  -1  -4  102.11    3.45
   2  -1  -4  106.12    3.54
  -2   1   4  109.54    3.53
  -2   1   4  100.23    3.48
  -2   1   4   97.38    3.47
  -2   1   4  103.83    3.52
   1  -1  -4  299.46    9.88
   1  -1  -4  297.33    9.89
   1  -1  -4  293.15    9.91
   1  -1  -4  285.60    9.86
  -1   1   4  308.23    9.89
  -1   1   4  295.63    9.88
  -1   1   4  298.30    9.87
   0  -1  -4  213.21    7.00
   0  -1  -4  211.85    7.01
   0  -1  -4  210.04    7.05
   0  -1  -4  210.40    6.99
   0   1   4  200.19    6.98
   0   1   4  211.37    6.99
   0   1   4  205.10    6.94
  -1  -1  -4    1.54    0.15
  -1  -1  -4    1.12    0.16
  -1  -1  -4    0.78    0.13
  -1  -1  -4    0.68    0.18
  -1  -1  -4    0.70    0.12
   1   1   4    0.93    0.12
   1   1   4    0.84    0.13
  -2  -1  -4   10.30    0.43
  -2  -1  -4   10.13    0.45
  -2  -1  -4    9.85    0.58
  -2  -1  -4   10.59    0.50
  -2  -1  -4    9.03    0.45
  -2  -1  -4   10.72    0.43
   2   1   4   10.24    0.48
   2   1   4   10.29    0.47
   2   1   4   10.73    0.56
   2   1   4    9.53    0.44
  -3  -1  -4    0.97    0.10
  -3  -1  -4    1.07    0.15
  -3  -1  -4    0.97    0.28
  -3  -1  -4    1.04    0.17
   3   1   4    0.70    0.17
   3   1   4    1.10    0.15
   3   1   4    1.08    0.25
  -4  -1  -4    0.71    0.30
  -4  -1  -4    0.85    0.20
   4   1   4    1.25    0.32
   4   1   4    0.60    0.18
   4   1   4    0.49    0.15
  -5  -1  -4    1.56    0.26
  -5  -1  -4    1.87    0.47
   5   1   4    0.93    0.35
   5   1   4    0.75    0.22
  -6  -1  -4    0.76    0.46
  -6  -1  -4    0.89    0.26
   6   1   4    1.42    0.27
   6   1   4    0.90    0.42
   7  -2  -4    3.21    0.44
   7  -2  -4    3.63    0.47
  -7   2   4    4.04    0.50
  -7   2   4    3.66    0.40
   6  -2  -4    5.03    0.48
   6  -2  -4    4.43    0.46
   6  -2  -4    4.84    0.29
  -6   2   4    3.95    0.38
  -6   2   4    4.74    0.46
   5  -2  -4   13.93    0.72
   5  -2  -4   14.43    0.57
   5  -2  -4   13.62    0.65
  -5   2   4   14.24    0.66
  -5   2   4   14.26    0.62
  -5   2   4   13.88    0.70
   4  -2  -4   51.95    1.83
   4  -2  -4   51.52    1.81
   4  -2  -4   56.05    1.84
   4  -2  -4   51.41    1.87
   4  -2  -4   52.80    1.94
  -4   2   4   53.69    1.87
  -4   2   4   52.45    1.92
   3  -2  -4  115.14    3.89
   3  -2  -4  117.64    3.97
   3  -2  -4  117.71    3.89
   3  -2  -4  115.42    3.97
   3  -2  -4  114.22    3.88
   3  -2  -4  117.06    3.89
  -3   2   4  116.14    3.91
  -3   2   4  115.12    3.86
  -3   2   4  109.83    3.94
   2  -2  -4  156.80    5.31
   2  -2  -4  157.83    5.22
   2  -2  -4  159.99    5.29
   2  -2  -4  156.78    5.24
   2  -2  -4  157.31    5.25
   2  -2  -4  153.65    5.25
  -2   2   4  152.32    5.27
  -2   2   4  156.23    5.20
  -2   2   4  155.05    5.26
  -2   2   4  158.65    5.25
  -2   2   4  158.17    5.28
   1  -2  -4   85.82    3.00
   1  -2  -4   87.77    2.99
   1  -2  -4   86.27    3.04
   1  -2  -4   91.20    3.01
  -1   2   4   89.25    2.99
  -1   2   4   89.69    3.00
  -1   2   4   87.63    2.98
   0  -2  -4  104.76    3.50
   0  -2  -4   99.59    3.48
   0  -2  -4  106.77    3.57
   0  -2  -4  101.50    3.48
   0   2   4  104.31    3.47
   0   2   4   98.53    3.48
   0   2   4  102.61    3.42
  -1  -2  -4   42.44    1.41
  -1  -2  -4   40.80    1.43
  -1  -2  -4   40.86    1.45
  -1  -2  -4   38.50    1.49
  -1  -2  -4   37.52    1.55
   1   2   4   40.28    1.43
   1   2   4   39.10    1.41
  -2  -2  -4    1.98    0.20
  -2  -2  -4    2.14    0.17
  -2  -2  -4    2.22    0.24
  -2  -2  -4    1.62    0.30
  -2  -2  -4    1.94    0.17
   2   2   4    1.82    0.19
   2   2   4    1.83    0.17
  -3  -2  -4    0.60    0.28
  -3  -2  -4    0.23    0.15
  -3  -2  -4    0.20    0.17
   3   2   4    0.46    0.13
   3   2   4    0.47    0.16
  -4  -2  -4    0.19    0.30
  -4  -2  -4    0.05    0.16
   4   2   4    0.17    0.14
   4   2   4    0.04    0.17
   4   2   4    0.04    0.25
  -5  -2  -4    0.11    0.20
  -5  -2  -4    0.00    0.36
   5   2   4    0.38    0.20
   5   2   4   -0.05    0.32
  -6  -2  -4    1.50    0.52
  -6  -2  -4    1.20    0.28
   6   2   4    1.18    0.44
   6   2   4    1.00    0.25
   7  -3  -4    1.38    0.20
   7  -3  -4    1.46    0.38
   7  -3  -4    1.94    0.41
  -7   3   4    1.53    0.32
  -7   3   4    1.34    0.36
   6  -3  -4    9.97    0.67
  -6   3   4    9.39    0.58
  -6   3   4   10.23    0.64
   5  -3  -4   26.35    1.08
   5  -3  -4   26.08    1.12
  -5   3   4   26.51    1.10
   4  -3  -4   58.38    2.07
   4  -3  -4   58.72    2.11
   4  -3  -4   59.74    2.18
  -4   3   4   62.21    2.09
  -4   3   4   60.17    2.15
   3  -3  -4   58.47    2.06
   3  -3  -4   59.93    2.06
   3  -3  -4   58.78    2.14
   3  -3  -4   59.19    2.13
   3  -3  -4   60.92    2.08
  -3   3   4   57.75    2.10
  -3   3   4   62.03    2.08
  -3   3   4   59.47    2.04
   2  -3  -4   60.91    2.08
   2  -3  -4   59.79    2.05
   2  -3  -4   59.77    2.10
   2  -3  -4   56.55    2.04
   2  -3  -4   59.21    2.03
  -2   3   4   59.90    2.05
  -2   3   4   59.07    2.03
  -2   3   4   56.82    2.05
   1  -3  -4   40.74    1.46
   1  -3  -4   40.75    1.52
   1  -3  -4   41.72    1.47
   1  -3  -4   42.45    1.46
   1  -3  -4   40.30    1.47
  -1   3   4   43.14    1.48
  -1   3   4   41.15    1.45
  -1   3   4   41.59    1.46
   0  -3  -4   27.81    1.05
   0  -3  -4   30.37    1.16
   0  -3  -4   29.00    1.06
   0  -3  -4   28.81    1.06
   0   3   4   28.65    1.05
   0   3   4   28.37    1.00
   0   3   4   28.15    1.06
  -1  -3  -4   42.27    1.52
  -1  -3  -4   44.53    1.46
  -1  -3  -4   43.59    1.53
  -1  -3  -4   38.00    1.57
  -1  -3  -4   42.03    1.69
   1   3   4   42.39    1.51
   1   3   4   40.78    1.49
  -2  -3  -4    2.21    0.20
  -2  -3  -4    2.19    0.37
  -2  -3  -4    2.58    0.23
  -2  -3  -4    2.73    0.28
   2   3   4    1.89    0.19
   2   3   4    1.98    0.21
  -3  -3  -4    3.05    0.28
  -3  -3  -4    3.12    0.47
  -3  -3  -4    3.51    0.33
   3   3   4    3.26    0.26
   3   3   4    3.04    0.28
  -4  -3  -4    5.54    0.41
  -4  -3  -4    5.14    0.65
   4   3   4    6.11    0.61
   4   3   4    6.01    0.45
  -5  -3  -4    0.89    0.45
  -5  -3  -4    1.27    0.27
   5   3   4    1.72    0.45
   5   3   4    1.05    0.26
   7  -4  -4    1.35    0.40
   7  -4  -4    1.53    0.24
  -7   4   4    1.72    0.36
   6  -4  -4    1.57    0.35
  -6   4   4    1.72    0.32
   5  -4  -4   30.08    1.29
   5  -4  -4   32.18    1.17
  -5   4   4   30.19    1.25
   4  -4  -4  118.40    4.06
   4  -4  -4  120.54    4.05
   4  -4  -4  118.76    4.15
   4  -4  -4  117.89    4.03
  -4   4   4  117.72    4.10
   3  -4  -4  133.99    4.80
   3  -4  -4  139.14    4.73
   3  -4  -4  137.31    4.72
   3  -4  -4  140.17    4.74
  -3   4   4  141.51    4.70
  -3   4   4  145.15    4.73
  -3   4   4  140.03    4.76
   2  -4  -4   47.27    1.70
   2  -4  -4   48.09    1.68
   2  -4  -4   48.62    1.69
   2  -4  -4   47.16    1.74
   2  -4  -4   46.47    1.70
  -2   4   4   48.04    1.68
  -2   4   4   47.10    1.69
  -2   4   4   48.13    1.70
   1  -4  -4   64.07    2.25
   1  -4  -4   64.25    2.24
   1  -4  -4   62.96    2.24
   1  -4  -4   65.12    2.23
   1  -4  -4   66.11    2.30
  -1   4   4   65.14    2.22
  -1   4   4   63.31    2.25
  -1   4   4   63.90    2.24
   0  -4  -4   72.94    2.62
   0  -4  -4   74.54    2.51
   0  -4  -4   70.22    2.52
   0  -4  -4   71.85    2.53
   0   4   4   72.11    2.52
   0   4   4   71.86    2.47
   0   4   4   76.44    2.54
  -1  -4  -4   23.35    1.08
  -1  -4  -4   27.19    1.04
  -1  -4  -4   28.25    1.26
   1   4   4   27.99    0.97
   1   4   4   25.19    1.02
   1   4   4   28.02    1.01
  -2  -4  -4    6.62    0.36
  -2  -4  -4    7.47    0.46
  -2  -4  -4    5.38    0.61
  -2  -4  -4    6.75    0.39
   2   4   4    7.23    0.41
   2   4   4    6.25    0.38
  -3  -4  -4    0.11    0.18
  -3  -4  -4    0.04    0.31
  -3  -4  -4    0.18    0.16
   3   4   4    0.73    0.18
   3   4   4    0.33    0.17
  -4  -4  -4    0.09    0.19
  -4  -4  -4   -0.14    0.35
   4   4   4   -0.08    0.18
  -5  -4  -4    0.58    0.24
  -5  -4  -4    0.63    0.46
   5   4   4    0.35    0.24
   5   4   4    0.21    0.36
   7  -5  -4    3.34    0.51
  -7   5   4    3.35    0.45
   6  -5  -4    8.38    0.65
   6  -5  -4    8.28    0.48
  -6   5   4    7.79    0.59
   5  -5  -4    7.19    0.42
   5  -5  -4    7.25    0.56
   5  -5  -4    7.33    0.42
  -5   5   4    6.99    0.50
   4  -5  -4    4.23    0.34
   4  -5  -4    4.31    0.32
   4  -5  -4    4.12    0.33
   4  -5  -4    4.05    0.39
  -4   5   4    4.67    0.30
  -4   5   4    4.52    0.37
   3  -5  -4   31.16    1.25
   3  -5  -4   31.82    1.18
   3  -5  -4   30.55    1.18
   3  -5  -4   30.09    1.19
  -3   5   4   30.39    1.20
  -3   5   4   32.91    1.18
  -3   5   4   31.70    1.15
   2  -5  -4   65.12    2.43
   2  -5  -4   67.77    2.39
   2  -5  -4   67.97    2.39
   2  -5  -4   67.95    2.39
   2  -5  -4   69.89    2.39
  -2   5   4   69.68    2.38
  -2   5   4   68.17    2.38
   1  -5  -4   34.82    1.31
   1  -5  -4   35.55    1.34
   1  -5  -4   35.93    1.39
   1  -5  -4   35.86    1.29
   1  -5  -4   36.16    1.33
  -1   5   4   36.09    1.29
  -1   5   4   34.53    1.31
  -1   5   4   36.11    1.33
   0  -5  -4   28.93    1.17
   0  -5  -4   27.08    1.07
   0   5   4   28.82    1.03
   0   5   4   28.47    1.10
   0   5   4   28.39    1.08
  -1  -5  -4    8.51    0.45
  -1  -5  -4    8.97    0.70
  -1  -5  -4    6.65    0.49
   1   5   4    8.40    0.43
   1   5   4    8.46    0.46
  -2  -5  -4    1.59    0.41
  -2  -5  -4    1.51    0.19
  -2  -5  -4    1.31    0.21
  -2  -5  -4    1.96    0.28
   2   5   4    1.80    0.24
   2   5   4    1.56    0.21
  -3  -5  -4    0.11    0.17
  -3  -5  -4    0.03    0.33
  -3  -5  -4   -0.09    0.18
   3   5   4    0.12    0.18
   3   5   4    0.09    0.16
  -4  -5  -4    0.27    0.41
  -4  -5  -4    0.58    0.22
   4   5   4    0.41    0.22
   6  -6  -4    1.39    0.36
   6  -6  -4    1.30    0.25
  -6   6   4    0.58    0.29
   5  -6  -4    1.95    0.25
   5  -6  -4    1.63    0.25
   5  -6  -4    1.50    0.33
  -5   6   4    1.84    0.30
   4  -6  -4   19.03    0.83
   4  -6  -4   17.53    0.88
   4  -6  -4   18.34    0.79
  -4   6   4   18.99    0.75
  -4   6   4   18.46    0.85
   3  -6  -4   38.75    1.48
   3  -6  -4   39.62    1.50
   3  -6  -4   40.77    1.50
   3  -6  -4   39.39    1.55
   3  -6  -4   37.73    1.50
  -3   6   4   39.79    1.46
  -3   6   4   42.19    1.51
   2  -6  -4   58.06    2.05
   2  -6  -4   56.41    2.01
   2  -6  -4   55.59    2.08
   2  -6  -4   54.58    2.03
   2  -6  -4   57.68    2.03
  -2   6   4   58.01    2.02
  -2   6   4   53.94    2.01
   1  -6  -4   12.48    0.68
   1  -6  -4   12.38    0.58
   1  -6  -4   12.80    0.62
  -1   6   4   11.61    0.57
  -1   6   4   14.67    0.82
  -1   6   4   11.67    0.54
   0  -6  -4    1.22    0.19
   0  -6  -4    1.44    0.27
   0   6   4    1.48    0.22
   0   6   4    1.72    0.23
   0   6   4    1.30    0.19
  -1  -6  -4    1.16    0.21
  -1  -6  -4    1.28    0.25
  -1  -6  -4    1.43    0.39
   1   6   4    1.19    0.21
   1   6   4    1.32    0.23
  -2  -6  -4    6.46    0.72
  -2  -6  -4    5.76    0.40
   2   6   4    5.50    0.44
   2   6   4    5.54    0.40
  -3  -6  -4    1.26    0.48
   3   6   4    1.51    0.27
   3   6   4    1.21    0.24
  -4  -6  -4    4.32    0.73
   4   6   4    4.66    0.43
   6  -7  -4    3.63    0.48
  -6   7   4    3.80    0.44
   5  -7  -4    5.93    0.45
   5  -7  -4    5.58    0.52
  -5   7   4    5.69    0.48
   4  -7  -4   17.01    0.88
   4  -7  -4   17.11    0.79
  -4   7   4   17.86    0.84
  -4   7   4   17.32    0.74
   3  -7  -4   31.86    1.23
   3  -7  -4   29.20    1.20
   3  -7  -4   29.49    1.25
   3  -7  -4   30.86    1.20
   3  -7  -4   27.91    1.18
  -3   7   4   30.12    1.17
  -3   7   4   30.76    1.21
   2  -7  -4   25.85    1.07
   2  -7  -4   24.31    1.08
   2  -7  -4   26.59    1.04
  -2   7   4   25.42    1.02
  -2   7   4   24.03    1.01
   1  -7  -4   32.57    1.44
   1  -7  -4   34.52    1.32
  -1   7   4   33.22    1.32
  -1   7   4   36.56    1.30
   0  -7  -4   21.60    0.88
   0  -7  -4   20.31    0.95
   0   7   4   21.54    0.89
   0   7   4   19.65    0.89
  -1  -7  -4    8.14    0.50
  -1  -7  -4    8.07    0.80
   1   7   4    7.71    0.49
   1   7   4    7.79    0.52
  -2  -7  -4    1.49    0.49
   2   7   4    1.81    0.30
   2   7   4    1.36    0.25
  -3  -7  -4    0.31    0.45
   3   7   4    0.01    0.23
   3   7   4   -0.29    0.20
   5  -8  -4    8.99    0.69
   5  -8  -4    9.25    0.58
   5  -8  -4    9.12    0.62
  -5   8   4    8.74    0.65
   4  -8  -4    4.00    0.41
   4  -8  -4    4.90    0.48
   4  -8  -4    4.97    0.40
   4  -8  -4    4.02    0.40
  -4   8   4    5.36    0.45
  -4   8   4    4.43    0.36
   3  -8  -4   10.11    0.62
   3  -8  -4    8.92    0.63
   3  -8  -4   10.18    0.59
  -3   8   4   10.19    0.57
  -3   8   4   10.69    0.61
   2  -8  -4   16.65    0.87
   2  -8  -4   17.66    0.85
   2  -8  -4   16.94    0.80
  -2   8   4   17.37    0.79
  -2   8   4   16.72    0.79
   1  -8  -4   18.78    0.84
  -1   8   4   18.18    0.84
   0  -8  -4   12.23    0.64
   0   8   4   12.20    0.65
  -1  -8  -4    1.51    0.50
   1   8   4    0.75    0.25
   1   8   4    1.00    0.24
  -2  -8  -4    1.55    0.54
   2   8   4    1.14    0.30
   2   8   4    1.06    0.26
   4  -9  -4    7.33    0.63
   4  -9  -4    9.29    0.61
  -4   9   4    9.10    0.64
  -4   9   4    8.14    0.55
   3  -9  -4    6.88    0.56
  -3   9   4    7.16    0.56
  -3   9   4    7.36    0.53
   2  -9  -4   14.82    0.85
   2  -9  -4   16.12    0.80
  -2   9   4   16.44    0.79
  -2   9   4   14.54    0.78
   1  -9  -4   13.55    0.72
  -1   9   4   13.31    0.72
   0  -9  -4    6.56    0.82
   0  -9  -4    5.97    0.49
   0   9   4    6.27    0.51
  -1  -9  -4    0.86    0.49
   1   9   4    0.52    0.25
   2 -10  -4    6.97    0.57
  -2  10   4    7.18    0.57
   1  10  -5    2.92    0.38
   1  10  -5    2.24    0.34
  -1 -10   5    3.20    0.45
   0  10  -5    2.31    0.37
   0  10  -5    2.54    0.34
   0 -10   5    2.21    0.45
   0 -10   5    2.88    0.41
  -1  10  -5    0.77    0.26
   1 -10   5    0.29    0.27
   1 -10   5    1.14    0.24
   1 -10   5    0.59    0.35
  -2  10  -5    1.85    0.31
   2 -10   5    1.78    0.43
   2 -10   5    2.13    0.31
  -3  10  -5    5.10    0.45
   3 -10   5    4.59    0.58
   3 -10   5    5.00    0.46
   2   9  -5    0.08    0.23
  -2  -9   5    0.04    0.30
  -2  -9   5    0.13    0.26
   1   9  -5    1.22    0.25
   1   9  -5    1.46    0.27
  -1  -9   5    1.09    0.28
  -1  -9   5    1.83    0.35
  -1  -9   5    1.59    0.40
   0   9  -5    8.82    0.56
   0   9  -5    8.19    0.55
   0  -9   5    8.34    0.48
   0  -9   5    9.57    0.62
   0  -9   5    7.72    0.68
  -1   9  -5   22.74    0.99
   1  -9   5   22.62    1.15
   1  -9   5   21.94    0.95
   1  -9   5   23.17    1.03
  -2   9  -5   10.39    0.61
  -2   9  -5   10.53    0.60
   2  -9   5   10.70    0.60
   2  -9   5   10.59    0.77
   2  -9   5   10.13    0.62
  -3   9  -5    4.73    0.40
   3  -9   5    4.84    0.55
   3  -9   5    4.13    0.40
  -4   9  -5    4.71    0.41
   4  -9   5    3.96    0.41
   4  -9   5    5.59    0.62
   3   8  -5    0.05    0.19
  -3  -8   5    0.33    0.28
  -3  -8   5    0.08    0.30
   2   8  -5    1.64    0.26
   2   8  -5    2.09    0.27
  -2  -8   5    1.30    0.33
  -2  -8   5    1.85    0.32
   1   8  -5    0.43    0.19
   1   8  -5    0.34    0.19
  -1  -8   5    0.27    0.21
  -1  -8   5    0.46    0.25
  -1  -8   5    0.30    0.27
   0   8  -5    9.63    0.55
   0   8  -5    8.90    0.52
   0  -8   5    8.68    0.48
   0  -8   5   10.42    0.69
   0  -8   5    9.49    0.60
   0  -8   5    9.65    0.51
  -1   8  -5   18.91    0.84
  -1   8  -5   18.81    0.85
  -1   8  -5   18.65    0.83
   1  -8   5   18.24    0.81
   1  -8   5   20.12    0.90
   1  -8   5   20.00    0.99
  -2   8  -5   13.88    0.69
  -2   8  -5   12.81    0.66
   2  -8   5   14.86    0.73
   2  -8   5   13.11    0.66
   2  -8   5   13.66    0.81
  -3   8  -5    1.91    0.31
  -3   8  -5    2.32    0.28
   3  -8   5    1.56    0.36
   3  -8   5    2.65    0.33
   3  -8   5    2.14    0.29
  -4   8  -5    3.87    0.35
   4  -8   5    4.61    0.55
   4  -8   5    4.72    0.40
  -5   8  -5    7.78    0.65
   5  -8   5    9.75    0.60
   5  -8   5    8.47    0.81
   4   7  -5   -0.09    0.16
  -4  -7   5   -0.36    0.27
  -4  -7   5    0.04    0.27
   3   7  -5    1.14    0.22
  -3  -7   5    0.94    0.32
  -3  -7   5    0.64    0.27
   2   7  -5    8.11    0.47
   2   7  -5    7.82    0.45
  -2  -7   5    7.83    0.53
  -2  -7   5    7.45    0.58
   1   7  -5   11.53    0.59
   1   7  -5   13.48    0.59
  -1  -7   5   12.61    0.62
  -1  -7   5   12.33    0.72
  -1  -7   5   11.18    0.65
   0   7  -5   17.11    0.76
   0   7  -5   17.88    0.79
   0   7  -5   18.03    0.76
   0  -7   5   18.02    0.76
   0  -7   5   18.14    0.84
   0  -7   5   18.86    0.90
   0  -7   5   18.10    0.74
  -1   7  -5    9.26    0.50
  -1   7  -5    9.93    0.52
  -1   7  -5    9.28    0.51
   1  -7   5    9.17    0.48
   1  -7   5    9.22    0.61
   1  -7   5    9.80    0.56
  -2   7  -5   18.99    0.83
  -2   7  -5   20.26    0.87
   2  -7   5   19.83    0.97
   2  -7   5   19.76    0.84
   2  -7   5   20.78    0.90
  -3   7  -5   31.78    1.26
  -3   7  -5   29.60    1.18
   3  -7   5   29.42    1.20
   3  -7   5   30.98    1.35
  -4   7  -5   11.14    0.69
  -4   7  -5   10.49    0.56
   4  -7   5   12.80    0.63
   4  -7   5   11.65    0.63
   4  -7   5   11.32    0.79
  -5   7  -5    2.69    0.38
   5  -7   5    2.37    0.32
   5  -7   5    2.56    0.35
   5  -7   5    3.18    0.50
  -6   7  -5    0.33    0.29
   6  -7   5    0.38    0.25
   6  -7   5    0.09    0.39
   6  -7   5    0.29    0.24
   5   6  -5    2.47    0.23
  -5  -6   5    3.06    0.43
  -5  -6   5    2.75    0.45
   4   6  -5    0.24    0.16
  -4  -6   5    0.05    0.25
  -4  -6   5   -0.01    0.25
   3   6  -5    7.06    0.43
  -3  -6   5    8.50    0.54
  -3  -6   5    8.55    0.58
   2   6  -5   15.07    0.63
   2   6  -5   14.62    0.65
  -2  -6   5   14.85    0.75
  -2  -6   5   14.75    0.72
   1   6  -5    6.69    0.38
   1   6  -5    6.65    0.39
   1   6  -5    6.55    0.37
  -1  -6   5    6.12    0.40
  -1  -6   5    6.67    0.32
  -1  -6   5    6.34    0.48
  -1  -6   5    6.51    0.46
   0   6  -5   22.88    0.92
   0   6  -5   23.61    0.91
   0   6  -5   22.94    0.92
   0  -6   5   22.79    0.90
   0  -6   5   22.49    0.88
   0  -6   5   25.24    1.03
   0  -6   5   22.09    0.97
  -1   6  -5  113.99    3.91
  -1   6  -5  117.03    3.93
  -1   6  -5  114.54    3.90
   1  -6   5  110.34    3.86
   1  -6   5  111.68    4.00
   1  -6   5  111.80    3.89
   1  -6   5  117.94    3.97
  -2   6  -5  113.79    3.83
  -2   6  -5  109.44    3.79
   2  -6   5  109.54    3.91
   2  -6   5  109.72    3.79
   2  -6   5  109.19    3.81
  -3   6  -5   47.51    1.71
  -3   6  -5   46.39    1.66
  -3   6  -5   47.36    1.78
   3  -6   5   46.81    1.73
   3  -6   5   47.82    1.88
   3  -6   5   47.43    1.75
  -4   6  -5   13.06    0.59
  -4   6  -5   13.75    0.71
  -4   6  -5   12.62    0.59
   4  -6   5   12.18    0.81
   4  -6   5   13.47    0.65
   4  -6   5   12.58    0.65
  -5   6  -5   12.73    0.70
  -5   6  -5   11.28    0.61
   5  -6   5   11.42    0.85
   5  -6   5   12.61    0.65
   5  -6   5   12.18    0.66
  -6   6  -5   14.15    0.77
   6  -6   5   14.92    0.77
   6  -6   5   14.77    0.76
   6  -6   5   15.37    1.03
   5   5  -5    2.96    0.24
  -5  -5   5    2.68    0.41
  -5  -5   5    3.05    0.42
   4   5  -5    1.57    0.18
  -4  -5   5    1.15    0.29
  -4  -5   5    1.16    0.29
   3   5  -5    1.00    0.16
  -3  -5   5    1.06    0.25
  -3  -5   5    0.71    0.24
   2   5  -5    6.52    0.43
   2   5  -5    7.45    0.36
   2   5  -5    7.40    0.38
  -2  -5   5    7.73    0.47
  -2  -5   5    7.60    0.45
  -2  -5   5    7.19    0.41
   1   5  -5   14.21    0.62
   1   5  -5   12.90    0.58
   1   5  -5   13.91    0.56
  -1  -5   5   13.34    0.66
  -1  -5   5   13.26    0.66
  -1  -5   5   13.91    0.53
  -1  -5   5   13.67    0.57
  -1  -5   5   13.82    0.61
   0   5  -5    1.01    0.15
   0   5  -5    1.33    0.19
   0   5  -5    1.57    0.18
   0  -5   5    1.11    0.20
   0  -5   5    1.55    0.23
   0  -5   5    1.54    0.16
   0  -5   5    1.47    0.17
  -1   5  -5   20.75    0.81
  -1   5  -5   20.93    0.83
  -1   5  -5   19.23    0.71
   1  -5   5   20.13    0.79
   1  -5   5   19.89    0.76
   1  -5   5   19.40    0.80
   1  -5   5   20.56    0.88
  -2   5  -5   74.89    2.63
  -2   5  -5   78.96    2.74
  -2   5  -5   75.41    2.68
  -2   5  -5   78.64    2.71
   2  -5   5   76.53    2.63
   2  -5   5   80.42    2.72
   2  -5   5   77.31    2.81
   2  -5   5   79.13    2.70
  -3   5  -5   52.08    1.80
  -3   5  -5   51.73    1.89
  -3   5  -5   48.48    1.81
   3  -5   5   51.74    1.86
   3  -5   5   51.07    1.99
   3  -5   5   50.92    1.84
  -4   5  -5   19.14    0.81
  -4   5  -5   18.38    0.85
  -4   5  -5   17.26    0.72
  -4   5  -5   17.38    0.75
   4  -5   5   18.20    0.78
   4  -5   5   16.33    0.93
   4  -5   5   16.91    0.78
  -5   5  -5    2.96    0.31
  -5   5  -5    3.70    0.37
   5  -5   5    3.84    0.35
   5  -5   5    3.75    0.36
   5  -5   5    3.00    0.48
  -6   5  -5    3.93    0.40
   6  -5   5    4.53    0.41
   6  -5   5    4.16    0.59
   6  -5   5    3.44    0.38
  -6  -4   5    0.16    0.30
  -6  -4   5   -0.03    0.28
  -5  -4   5    0.86    0.28
  -5  -4   5    0.36    0.26
   4   4  -5    0.42    0.12
   4   4  -5    0.58    0.23
  -4  -4   5    0.69    0.24
  -4  -4   5    0.34    0.21
  -4  -4   5    0.15    0.22
   3   4  -5    0.70    0.13
   3   4  -5    0.80    0.22
  -3  -4   5    0.45    0.19
  -3  -4   5    0.55    0.18
  -3  -4   5    0.62    0.21
   2   4  -5    0.91    0.14
   2   4  -5    0.98    0.20
   2   4  -5    0.96    0.13
  -2  -4   5    0.63    0.18
  -2  -4   5    1.08    0.16
  -2  -4   5    0.73    0.18
   1   4  -5   55.50    1.97
   1   4  -5   59.13    1.98
   1   4  -5   56.98    1.91
   1   4  -5   56.58    1.96
   1   4  -5   51.42    2.02
  -1  -4   5   54.97    2.00
  -1  -4   5   58.75    1.94
  -1  -4   5   55.56    2.04
  -1  -4   5   58.88    1.95
  -1  -4   5   58.17    2.04
   0   4  -5  159.80    5.43
   0   4  -5  155.15    5.42
   0   4  -5  166.73    5.48
   0   4  -5  162.07    5.38
   0  -4   5  163.06    5.41
   0  -4   5  165.43    5.49
   0  -4   5  165.30    5.49
   0  -4   5  156.97    5.42
   0  -4   5  157.04    5.43
  -1   4  -5   41.95    1.49
  -1   4  -5   40.72    1.45
  -1   4  -5   39.15    1.43
  -1   4  -5   39.58    1.38
   1  -4   5   39.84    1.44
   1  -4   5   41.29    1.51
   1  -4   5   40.88    1.45
   1  -4   5   38.84    1.41
  -2   4  -5   15.25    0.65
  -2   4  -5   16.34    0.63
  -2   4  -5   16.30    0.67
  -2   4  -5   16.12    0.71
   2  -4   5   16.86    0.68
   2  -4   5   16.24    0.77
   2  -4   5   17.32    0.69
   2  -4   5   16.81    0.63
  -3   4  -5   31.96    1.27
  -3   4  -5   32.13    1.20
  -3   4  -5   33.94    1.20
   3  -4   5   29.44    1.34
   3  -4   5   33.58    1.25
   3  -4   5   35.31    1.25
  -4   4  -5   38.33    1.39
  -4   4  -5   38.25    1.51
  -4   4  -5   40.93    1.64
  -4   4  -5   39.25    1.44
  -4   4  -5   40.98    1.48
   4  -4   5   36.96    1.46
   4  -4   5   35.44    1.61
   4  -4   5   41.28    1.48
  -5   4  -5   15.00    0.93
  -5   4  -5   13.37    0.69
  -5   4  -5   13.72    0.68
   5  -4   5   15.60    0.71
   5  -4   5   13.02    0.88
   5  -4   5   13.41    0.69
  -6   4  -5    0.35    0.23
  -6   4  -5    0.40    0.39
   6  -4   5    0.28    0.37
   6  -4   5    0.29    0.22
  -6  -3   5    0.93    0.31
  -6  -3   5    0.85    0.32
   5   3  -5    3.47    0.36
  -5  -3   5    3.42    0.38
  -5  -3   5    3.86    0.31
  -5  -3   5    2.88    0.40
  -5  -3   5    4.22    0.46
  -5  -3   5    3.58    0.40
   4   3  -5    3.87    0.22
   4   3  -5    4.53    0.36
   4   3  -5    3.93    0.22
  -4  -3   5    3.94    0.29
  -4  -3   5    3.86    0.40
  -4  -3   5    3.95    0.38
  -4  -3   5    3.69    0.35
  -4  -3   5    3.94    0.39
   3   3  -5    0.43    0.16
   3   3  -5    0.40    0.12
   3   3  -5    0.25    0.09
   3   3  -5    0.41    0.10
  -3  -3   5    0.39    0.16
  -3  -3   5    0.49    0.18
  -3  -3   5    0.18    0.15
   2   3  -5   37.22    1.28
   2   3  -5   35.28    1.39
   2   3  -5   35.64    1.27
   2   3  -5   36.69    1.27
   2   3  -5   35.45    1.28
  -2  -3   5   37.31    1.30
  -2  -3   5   36.42    1.34
  -2  -3   5   35.61    1.36
   1   3  -5   14.95    0.58
   1   3  -5   14.93    0.66
   1   3  -5   14.43    0.58
   1   3  -5   14.70    0.58
   1   3  -5   14.86    0.59
  -1  -3   5   14.45    0.61
  -1  -3   5   14.43    0.64
  -1  -3   5   15.21    0.55
  -1  -3   5   15.37    0.62
   0   3  -5    7.38    0.40
   0   3  -5    7.52    0.33
   0   3  -5    6.74    0.33
   0   3  -5    6.87    0.35
   0  -3   5    7.18    0.33
   0  -3   5    7.49    0.35
   0  -3   5    7.31    0.38
   0  -3   5    7.38    0.34
  -1   3  -5   59.21    2.02
  -1   3  -5   61.29    2.10
  -1   3  -5   57.41    2.05
  -1   3  -5   58.03    2.05
  -1   3  -5   58.94    2.07
   1  -3   5   58.41    2.05
   1  -3   5   59.82    2.07
   1  -3   5   59.43    2.11
   1  -3   5   59.99    2.06
  -2   3  -5  111.08    3.89
  -2   3  -5  119.61    3.97
  -2   3  -5  113.62    3.90
  -2   3  -5  116.36    3.92
  -2   3  -5  114.43    3.96
   2  -3   5  118.33    3.93
   2  -3   5  117.88    3.94
   2  -3   5  110.79    4.01
  -3   3  -5  107.86    3.92
  -3   3  -5  110.30    3.84
  -3   3  -5  119.34    4.01
  -3   3  -5  116.18    3.87
   3  -3   5  101.62    3.98
   3  -3   5  116.06    3.90
   3  -3   5  122.94    3.90
  -4   3  -5   35.78    1.24
  -4   3  -5   35.35    1.49
  -4   3  -5   32.56    1.35
  -4   3  -5   34.32    1.31
  -4   3  -5   35.37    1.30
   4  -3   5   33.55    1.32
   4  -3   5   38.71    1.34
   4  -3   5   32.24    1.46
  -5   3  -5    9.18    0.74
  -5   3  -5    8.10    0.52
   5  -3   5    8.76    0.52
   5  -3   5    8.46    0.69
  -6   3  -5    3.11    0.56
  -6   3  -5    3.46    0.37
   6  -3   5    2.49    0.51
   6  -3   5    3.18    0.35
   6   2  -5    1.55    0.31
  -6  -2   5    1.35    0.30
  -6  -2   5    1.75    0.39
  -6  -2   5    1.52    0.26
  -6  -2   5    1.27    0.36
   5   2  -5    1.72    0.27
   5   2  -5    1.67    0.34
   5   2  -5    1.16    0.24
  -5  -2   5    1.26    0.30
  -5  -2   5    1.33    0.27
  -5  -2   5    0.98    0.30
  -5  -2   5    1.22    0.27
  -5  -2   5    1.58    0.22
   4   2  -5    1.46    0.21
   4   2  -5    1.25    0.22
  -4  -2   5    1.65    0.26
  -4  -2   5    1.02    0.22
  -4  -2   5    1.50    0.24
  -4  -2   5    1.39    0.29
  -4  -2   5    1.02    0.17
   3   2  -5   10.05    0.42
   3   2  -5   10.08    0.52
   3   2  -5   10.59    0.43
   3   2  -5   11.13    0.49
   3   2  -5   10.42    0.42
  -3  -2   5   10.86    0.53
  -3  -2   5   10.58    0.53
  -3  -2   5   10.97    0.52
  -3  -2   5   12.02    0.59
   2   2  -5    2.03    0.18
   2   2  -5    2.25    0.19
   2   2  -5    2.30    0.17
   2   2  -5    2.10    0.16
   2   2  -5    2.14    0.22
  -2  -2   5    1.96    0.20
  -2  -2   5    2.45    0.23
  -2  -2   5    2.28    0.18
  -2  -2   5    2.97    0.28
   1   2  -5   54.19    1.96
   1   2  -5   58.45    2.02
   1   2  -5   55.40    1.93
   1   2  -5   56.22    1.93
  -1  -2   5   56.21    1.97
  -1  -2   5   55.58    1.93
  -1  -2   5   56.99    1.90
  -1  -2   5   53.40    1.95
   0   2  -5   55.03    1.89
   0   2  -5   52.80    1.89
   0   2  -5   47.54    1.93
   0   2  -5   54.51    1.91
   0  -2   5   55.55    1.88
   0  -2   5   53.63    1.90
   0  -2   5   57.09    1.89
   0  -2   5   58.29    1.90
  -1   2  -5   35.37    1.26
  -1   2  -5   37.13    1.29
  -1   2  -5   36.67    1.31
  -1   2  -5   35.78    1.26
   1  -2   5   35.25    1.27
   1  -2   5   33.13    1.31
   1  -2   5   34.20    1.28
  -2   2  -5   17.45    0.68
  -2   2  -5   17.60    0.68
  -2   2  -5   16.82    0.72
  -2   2  -5   17.93    0.75
  -2   2  -5   16.85    0.72
  -2   2  -5   17.63    0.70
   2  -2   5   17.74    0.71
   2  -2   5   16.98    0.77
   2  -2   5   18.05    0.72
  -3   2  -5   29.17    1.18
  -3   2  -5   27.59    1.01
  -3   2  -5   27.79    1.05
  -3   2  -5   26.76    1.08
  -3   2  -5   28.30    1.02
   3  -2   5   26.25    1.06
   3  -2   5   28.45    1.07
   3  -2   5   27.21    1.17
  -4   2  -5   28.63    1.12
  -4   2  -5   28.34    1.15
  -4   2  -5   29.59    1.30
   4  -2   5   28.32    1.12
   4  -2   5   29.01    1.29
   4  -2   5   27.63    1.12
  -5   2  -5    8.24    0.50
  -5   2  -5    7.37    0.71
   5  -2   5    7.48    0.48
   5  -2   5    8.57    0.69
   5  -2   5    8.50    0.51
  -6   2  -5    4.46    0.65
  -6   2  -5    3.54    0.39
   6  -2   5    3.72    0.37
   6  -2   5    4.33    0.58
  -7  -1   5    1.85    0.46
  -7  -1   5    1.34    0.33
  -7  -1   5    1.44    0.30
  -7  -1   5    1.76    0.43
   6   1  -5    7.68    0.56
   6   1  -5    8.83    0.59
  -6  -1   5    8.56    0.52
  -6  -1   5    8.91    0.69
  -6  -1   5    7.96    0.67
  -6  -1   5    7.55    0.55
   5   1  -5   21.46    0.91
   5   1  -5   21.40    0.93
  -5  -1   5   19.84    0.85
  -5  -1   5   20.45    0.90
  -5  -1   5   20.59    0.99
  -5  -1   5   20.50    0.91
  -5  -1   5   19.78    1.00
   4   1  -5    8.49    0.38
   4   1  -5    8.94    0.38
   4   1  -5   10.35    0.54
   4   1  -5    8.85    0.50
   4   1  -5    9.72    0.49
  -4  -1   5    9.02    0.49
  -4  -1   5    9.33    0.45
  -4  -1   5    9.29    0.54
  -4  -1   5    9.14    0.50
  -4  -1   5    9.01    0.57
   3   1  -5    0.11    0.13
   3   1  -5    0.10    0.10
   3   1  -5    0.14    0.12
   3   1  -5    0.31    0.07
   3   1  -5    0.06    0.09
  -3  -1   5    0.07    0.12
  -3  -1   5    0.07    0.13
  -3  -1   5    0.24    0.13
  -3  -1   5    0.47    0.17
   2   1  -5    1.55    0.14
   2   1  -5    1.78    0.16
   2   1  -5    1.78    0.17
   2   1  -5    1.46    0.15
  -2  -1   5    1.38    0.20
  -2  -1   5    1.62    0.18
  -2  -1   5    1.82    0.18
   1   1  -5    0.20    0.09
   1   1  -5    0.13    0.13
   1   1  -5    0.23    0.09
   1   1  -5    0.23    0.11
   1   1  -5    0.08    0.09
  -1  -1   5    0.14    0.10
  -1  -1   5    0.24    0.06
  -1  -1   5    0.26    0.08
  -1  -1   5    0.25    0.11
  -1  -1   5    0.14    0.07
  -1  -1   5    0.18    0.10
   0   1  -5   22.52    0.84
   0   1  -5   21.61    0.79
   0   1  -5   22.71    0.88
   0   1  -5   21.86    0.86
   0   1  -5   20.66    0.82
   0  -1   5   22.86    0.83
   0  -1   5   21.74    0.81
   0  -1   5   22.38    0.82
  -1   1  -5   71.22    2.50
  -1   1  -5   73.29    2.48
  -1   1  -5   75.67    2.51
  -1   1  -5   72.05    2.46
  -1   1  -5   70.98    2.48
   1  -1   5   69.92    2.49
   1  -1   5   66.87    2.47
   1  -1   5   71.95    2.49
  -2   1  -5   84.81    2.86
  -2   1  -5   82.01    2.92
  -2   1  -5   82.69    2.96
  -2   1  -5   84.42    2.90
  -2   1  -5   84.41    2.88
  -2   1  -5   88.59    2.89
   2  -1   5   80.56    2.91
   2  -1   5   81.31    2.89
   2  -1   5   84.96    2.97
  -3   1  -5   18.63    0.70
  -3   1  -5   18.47    0.76
  -3   1  -5   18.64    0.89
  -3   1  -5   18.21    0.69
  -3   1  -5   20.21    0.79
   3  -1   5   19.38    0.78
   3  -1   5   17.91    0.87
   3  -1   5   16.91    0.77
  -4   1  -5   22.47    0.93
  -4   1  -5   23.18    1.12
  -4   1  -5   21.96    0.94
   4  -1   5   20.90    0.93
   4  -1   5   23.61    1.09
   4  -1   5   24.36    0.94
  -5   1  -5   13.20    0.66
  -5   1  -5   12.72    0.87
   5  -1   5   12.16    0.64
   5  -1   5   11.84    0.81
  -6   1  -5    1.22    0.46
  -6   1  -5    0.67    0.26
   6  -1   5    1.29    0.27
   6  -1   5    0.41    0.35
   7   0  -5    1.94    0.38
   7   0  -5    2.11    0.38
  -7   0   5    2.31    0.34
  -7   0   5    2.62    0.46
   6   0  -5    4.41    0.44
   6   0  -5    4.78    0.45
  -6   0   5    4.59    0.51
  -6   0   5    4.85    0.42
  -6   0   5    3.60    0.36
   5   0  -5    3.61    0.36
   5   0  -5    3.78    0.37
  -5   0   5    3.83    0.34
  -5   0   5    4.45    0.45
  -5   0   5    3.74    0.32
  -5   0   5    4.32    0.36
   4   0  -5   15.11    0.69
   4   0  -5   16.31    0.74
   4   0  -5   15.76    0.72
   4   0  -5   17.80    0.63
   4   0  -5   16.02    0.61
  -4   0   5   16.63    0.71
  -4   0   5   16.28    0.69
  -4   0   5   16.95    0.78
   3   0  -5   10.91    0.52
   3   0  -5   11.55    0.47
   3   0  -5   10.76    0.53
   3   0  -5   11.42    0.43
   3   0  -5   10.88    0.46
   3   0  -5   11.32    0.46
  -3   0   5   11.00    0.54
  -3   0   5   11.13    0.51
  -3   0   5   10.93    0.48
   2   0  -5    4.93    0.31
   2   0  -5    4.80    0.30
   2   0  -5    5.40    0.28
   2   0  -5    5.07    0.24
   2   0  -5    5.32    0.28
  -2   0   5    5.38    0.21
  -2   0   5    4.86    0.31
  -2   0   5    4.72    0.26
   1   0  -5    2.04    0.17
   1   0  -5    2.48    0.21
   1   0  -5    2.00    0.20
   1   0  -5    2.09    0.19
  -1   0   5    1.76    0.19
  -1   0   5    1.97    0.17
  -1   0   5    2.26    0.19
  -1   0   5    1.96    0.16
   0   0  -5   12.84    0.60
   0   0  -5   13.98    0.60
   0   0  -5   14.38    0.56
   0   0  -5   13.03    0.57
   0   0  -5   14.81    0.59
   0   0   5   12.91    0.55
   0   0   5   12.98    0.53
   0   0   5   13.97    0.57
  -1   0  -5   24.38    0.98
  -1   0  -5   24.01    0.95
  -1   0  -5   26.14    0.96
  -1   0  -5   22.85    0.98
  -1   0  -5   23.02    0.93
   1   0   5   25.46    0.94
   1   0   5   26.46    0.97
   1   0   5   26.82    0.97
  -2   0  -5   63.47    2.19
  -2   0  -5   66.10    2.20
  -2   0  -5   65.63    2.17
  -2   0  -5   58.34    2.29
  -2   0  -5   62.55    2.24
  -2   0  -5   62.04    2.20
   2   0   5   60.48    2.27
   2   0   5   63.82    2.22
   2   0   5   61.36    2.20
  -3   0  -5   57.87    1.91
  -3   0  -5   53.71    2.03
  -3   0  -5   59.86    2.17
  -3   0  -5   52.87    1.97
  -3   0  -5   54.78    1.98
   3   0   5   52.72    1.99
   3   0   5   55.89    1.99
   3   0   5   55.41    2.11
  -4   0  -5   13.35    0.85
  -4   0  -5   13.08    0.63
  -4   0  -5   13.26    0.62
   4   0   5   13.91    0.80
   4   0   5   14.21    0.63
   4   0   5   11.69    0.64
  -5   0  -5    8.89    0.57
  -5   0  -5   11.19    0.84
   5   0   5   10.19    0.77
   5   0   5    9.00    0.56
  -6   0  -5    5.92    0.48
  -6   0  -5    5.19    0.71
   6   0   5    4.60    0.42
   6   0   5    5.09    0.65
   7  -1  -5    2.83    0.43
   7  -1  -5    3.14    0.44
  -7   1   5    3.64    0.50
  -7   1   5    3.20    0.38
   6  -1  -5    2.64    0.19
   6  -1  -5    2.17    0.35
   6  -1  -5    2.40    0.35
  -6   1   5    2.00    0.28
  -6   1   5    2.77    0.32
  -6   1   5    2.44    0.38
   5  -1  -5    1.96    0.30
   5  -1  -5    2.00    0.17
   5  -1  -5    2.31    0.30
  -5   1   5    1.75    0.24
  -5   1   5    1.80    0.29
   4  -1  -5    0.44    0.18
   4  -1  -5    0.82    0.12
   4  -1  -5    0.50    0.13
   4  -1  -5    0.58    0.11
   4  -1  -5    0.42    0.18
  -4   1   5    0.88    0.15
  -4   1   5    0.71    0.16
  -4   1   5    0.59    0.19
   3  -1  -5   12.64    0.48
   3  -1  -5   11.76    0.57
   3  -1  -5   11.60    0.49
   3  -1  -5   12.61    0.50
   3  -1  -5   12.85    0.58
   3  -1  -5   12.80    0.47
  -3   1   5   12.17    0.54
  -3   1   5   11.85    0.50
  -3   1   5   12.74    0.57
   2  -1  -5    0.07    0.07
   2  -1  -5    0.08    0.11
   2  -1  -5    0.16    0.12
   2  -1  -5    0.25    0.09
   2  -1  -5    0.09    0.08
  -2   1   5    0.31    0.08
  -2   1   5    0.17    0.11
  -2   1   5    0.07    0.10
  -2   1   5    0.03    0.07
   1  -1  -5  106.20    3.76
   1  -1  -5  113.99    3.80
   1  -1  -5  110.62    3.78
   1  -1  -5  108.37    3.81
  -1   1   5  115.58    3.78
  -1   1   5  113.74    3.79
  -1   1   5  110.26    3.76
   0  -1  -5  157.18    4.90
   0  -1  -5  143.12    4.87
   0  -1  -5  136.59    4.87
   0   1   5  144.34    4.81
   0   1   5  141.10    4.87
   0   1   5  139.85    4.85
   0   1   5  143.68    4.84
  -1  -1  -5   67.50    2.32
  -1  -1  -5   68.13    2.32
  -1  -1  -5   56.99    2.35
  -1  -1  -5   66.55    2.30
  -1  -1  -5   67.51    2.42
   1   1   5   64.17    2.30
   1   1   5   70.44    2.36
   1   1   5   68.91    2.34
  -2  -1  -5   18.27    0.77
  -2  -1  -5   21.13    0.78
  -2  -1  -5   20.86    0.81
  -2  -1  -5   20.13    0.86
  -2  -1  -5   18.47    0.93
   2   1   5   20.09    0.89
   2   1   5   21.04    0.84
   2   1   5   19.72    0.79
  -3  -1  -5   53.48    1.79
  -3  -1  -5   49.90    2.06
  -3  -1  -5   52.63    1.93
  -3  -1  -5   52.59    1.84
  -3  -1  -5   51.85    1.87
   3   1   5   50.67    1.86
   3   1   5   50.14    2.01
   3   1   5   51.79    1.89
  -4  -1  -5   44.26    1.68
  -4  -1  -5   43.11    1.93
   4   1   5   47.10    1.70
   4   1   5   45.50    1.87
   4   1   5   45.60    1.68
  -5  -1  -5   11.07    0.65
  -5  -1  -5   11.99    0.94
   5   1   5   10.96    0.83
   5   1   5   12.21    0.65
  -6  -1  -5    2.83    0.38
  -6  -1  -5    2.30    0.58
   6   1   5    2.13    0.49
   6   1   5    1.75    0.30
   7  -2  -5    9.44    0.72
   7  -2  -5    9.56    0.44
   7  -2  -5    9.17    0.70
  -7   2   5    9.64    0.74
   6  -2  -5    3.44    0.26
   6  -2  -5    2.93    0.41
   6  -2  -5    3.43    0.42
  -6   2   5    3.04    0.40
   5  -2  -5   12.19    0.67
   5  -2  -5   11.56    0.66
   5  -2  -5   12.84    0.53
  -5   2   5   12.76    0.59
  -5   2   5   11.74    0.66
   4  -2  -5   27.27    1.08
   4  -2  -5   26.33    0.96
   4  -2  -5   25.74    0.97
  -4   2   5   26.36    1.06
  -4   2   5   25.83    1.01
   3  -2  -5   10.63    0.52
   3  -2  -5   10.30    0.42
   3  -2  -5    9.83    0.44
   3  -2  -5    9.60    0.43
   3  -2  -5   10.24    0.40
  -3   2   5    8.93    0.38
  -3   2   5   10.32    0.47
  -3   2   5    9.63    0.39
  -3   2   5    9.83    0.48
   2  -2  -5    2.04    0.18
   2  -2  -5    1.86    0.21
   2  -2  -5    1.98    0.22
   2  -2  -5    2.00    0.17
   2  -2  -5    1.78    0.18
  -2   2   5    1.83    0.17
  -2   2   5    2.02    0.22
  -2   2   5    2.09    0.13
  -2   2   5    2.09    0.18
  -2   2   5    1.88    0.18
   1  -2  -5    5.15    0.29
   1  -2  -5    5.69    0.31
   1  -2  -5    5.08    0.28
  -1   2   5    5.56    0.26
  -1   2   5    4.75    0.28
  -1   2   5    4.44    0.28
   0  -2  -5   14.36    0.60
   0  -2  -5   15.03    0.67
   0  -2  -5   14.10    0.60
   0  -2  -5   13.32    0.59
   0   2   5   13.91    0.51
   0   2   5   14.12    0.59
   0   2   5   13.16    0.57
  -1  -2  -5   49.86    1.75
  -1  -2  -5   49.35    1.71
  -1  -2  -5   50.30    1.71
  -1  -2  -5   41.77    1.77
  -1  -2  -5   49.12    1.85
   1   2   5   47.92    1.72
   1   2   5   47.66    1.70
  -2  -2  -5   57.58    2.33
  -2  -2  -5   62.27    2.17
  -2  -2  -5   68.15    2.25
  -2  -2  -5   53.60    2.12
  -2  -2  -5   63.48    2.12
   2   2   5   60.76    2.14
   2   2   5   61.13    2.18
  -3  -2  -5   24.12    1.04
  -3  -2  -5   26.83    0.94
  -3  -2  -5   21.02    1.17
  -3  -2  -5   24.04    0.99
   3   2   5   25.13    1.14
   3   2   5   25.70    1.03
   3   2   5   24.68    0.97
  -4  -2  -5   20.95    1.22
  -4  -2  -5   23.49    0.97
   4   2   5   21.76    0.93
   4   2   5   22.22    1.16
   4   2   5   25.15    1.00
  -5  -2  -5   10.93    0.94
  -5  -2  -5   11.36    0.64
   5   2   5    9.73    0.83
   5   2   5   10.51    0.63
   7  -3  -5    0.75    0.19
   7  -3  -5    0.61    0.34
   7  -3  -5    0.68    0.34
  -7   3   5    0.98    0.34
   6  -3  -5    7.70    0.62
   6  -3  -5    7.61    0.59
   6  -3  -5    7.84    0.42
  -6   3   5    7.51    0.57
   5  -3  -5    3.57    0.29
   5  -3  -5    4.25    0.42
   5  -3  -5    4.10    0.41
  -5   3   5    4.20    0.39
   4  -3  -5    3.92    0.26
   4  -3  -5    3.78    0.36
   4  -3  -5    4.13    0.28
  -4   3   5    3.31    0.31
  -4   3   5    3.92    0.28
   3  -3  -5    0.59    0.11
   3  -3  -5    0.54    0.18
   3  -3  -5    0.68    0.13
   3  -3  -5    0.66    0.14
   3  -3  -5    0.79    0.18
  -3   3   5    0.56    0.12
  -3   3   5    0.74    0.16
  -3   3   5    0.56    0.15
   2  -3  -5    0.35    0.09
   2  -3  -5    0.24    0.11
   2  -3  -5    0.33    0.11
   2  -3  -5    0.13    0.12
   2  -3  -5    0.16    0.13
  -2   3   5    0.35    0.13
  -2   3   5    0.30    0.12
  -2   3   5    0.47    0.11
   1  -3  -5    7.45    0.37
   1  -3  -5    7.46    0.37
   1  -3  -5    6.91    0.43
   1  -3  -5    6.42    0.35
  -1   3   5    7.21    0.35
  -1   3   5    6.91    0.33
  -1   3   5    7.22    0.37
   0  -3  -5   26.70    1.01
   0  -3  -5   27.90    1.11
   0  -3  -5   26.54    1.02
   0  -3  -5   27.48    1.02
   0   3   5   27.79    1.02
   0   3   5   25.79    1.00
   0   3   5   25.70    0.94
  -1  -3  -5   13.18    0.56
  -1  -3  -5   12.53    0.72
  -1  -3  -5   11.71    0.50
  -1  -3  -5    9.77    0.61
   1   3   5   12.72    0.53
   1   3   5   11.85    0.55
  -2  -3  -5   28.81    1.10
  -2  -3  -5   27.98    1.06
  -2  -3  -5   26.94    1.30
  -2  -3  -5   29.74    1.18
   2   3   5   27.65    1.10
   2   3   5   27.31    1.07
  -3  -3  -5   19.38    1.15
  -3  -3  -5   23.15    1.00
  -3  -3  -5   24.14    0.94
   3   3   5   21.06    0.94
   3   3   5   23.13    0.90
  -4  -3  -5    8.99    0.53
  -4  -3  -5    7.63    0.81
   4   3   5    8.99    0.73
   4   3   5    8.93    0.57
  -5  -3  -5    5.71    0.47
  -5  -3  -5    5.72    0.77
   5   3   5    5.67    0.47
   5   3   5    5.82    0.69
   7  -4  -5    6.02    0.62
   7  -4  -5    5.82    0.61
   7  -4  -5    5.41    0.41
  -7   4   5    5.41    0.57
   6  -4  -5   12.01    0.59
   6  -4  -5   11.98    0.75
   6  -4  -5   12.00    0.77
  -6   4   5   11.87    0.72
   5  -4  -5    1.08    0.28
   5  -4  -5    1.28    0.28
   5  -4  -5    0.84    0.19
  -5   4   5    1.01    0.25
   4  -4  -5    6.01    0.37
   4  -4  -5    6.43    0.46
   4  -4  -5    5.61    0.45
   4  -4  -5    7.02    0.36
  -4   4   5    6.11    0.43
  -4   4   5    5.93    0.35
   3  -4  -5    0.12    0.13
   3  -4  -5    0.06    0.12
   3  -4  -5    0.06    0.15
   3  -4  -5    0.24    0.12
   3  -4  -5    0.32    0.18
  -3   4   5    0.27    0.14
  -3   4   5    0.25    0.15
  -3   4   5    0.25    0.11
   2  -4  -5    9.00    0.49
   2  -4  -5    8.96    0.43
   2  -4  -5    8.56    0.44
   2  -4  -5    8.38    0.43
   2  -4  -5    8.42    0.40
  -2   4   5    8.14    0.41
  -2   4   5    7.89    0.42
   1  -4  -5    0.62    0.14
   1  -4  -5    0.21    0.12
   1  -4  -5    0.27    0.13
   1  -4  -5    0.48    0.19
  -1   4   5    0.35    0.11
  -1   4   5    0.44    0.14
  -1   4   5    0.28    0.12
   0  -4  -5   71.38    2.55
   0  -4  -5   75.85    2.64
   0  -4  -5   68.42    2.53
   0  -4  -5   73.92    2.53
   0   4   5   72.59    2.53
   0   4   5   73.33    2.47
   0   4   5   73.12    2.55
  -1  -4  -5  137.69    4.71
  -1  -4  -5  144.74    4.95
  -1  -4  -5  125.43    4.78
   1   4   5  142.20    4.72
   1   4   5  138.36    4.69
  -2  -4  -5   25.69    1.10
  -2  -4  -5   24.74    1.01
  -2  -4  -5   25.83    1.27
  -2  -4  -5   25.32    0.97
   2   4   5   23.91    1.02
   2   4   5   25.66    1.00
  -3  -4  -5    4.81    0.63
  -3  -4  -5    5.44    0.41
  -3  -4  -5    5.23    0.46
   3   4   5    5.49    0.39
   3   4   5    5.27    0.42
  -4  -4  -5    7.53    0.52
  -4  -4  -5    6.59    0.77
   4   4   5    7.51    0.72
   4   4   5    7.07    0.54
  -5  -4  -5   13.48    0.76
  -5  -4  -5   12.55    1.14
   5   4   5   14.66    1.04
   5   4   5   14.46    0.78
   6  -5  -5    3.96    0.35
   6  -5  -5    4.04    0.49
   6  -5  -5    3.51    0.47
  -6   5   5    4.00    0.44
   5  -5  -5   18.89    0.94
   5  -5  -5   18.97    0.83
   5  -5  -5   19.22    0.95
   5  -5  -5   19.76    0.81
  -5   5   5   19.56    0.91
   4  -5  -5   25.16    1.09
   4  -5  -5   24.80    0.98
   4  -5  -5   25.14    0.99
   4  -5  -5   23.21    1.04
  -4   5   5   25.21    1.04
   3  -5  -5    7.18    0.42
   3  -5  -5    8.04    0.42
   3  -5  -5    8.77    0.52
   3  -5  -5    7.17    0.45
   3  -5  -5    7.25    0.43
  -3   5   5    7.63    0.40
  -3   5   5    8.13    0.46
   2  -5  -5   -0.07    0.12
   2  -5  -5    0.30    0.18
   2  -5  -5    0.03    0.13
   2  -5  -5    0.05    0.14
   2  -5  -5   -0.10    0.13
  -2   5   5   -0.24    0.12
  -2   5   5    0.06    0.13
   1  -5  -5    1.41    0.20
   1  -5  -5    1.24    0.20
   1  -5  -5    1.31    0.18
   1  -5  -5    1.31    0.28
  -1   5   5    1.38    0.17
  -1   5   5    1.41    0.21
  -1   5   5    1.48    0.19
   0  -5  -5    0.76    0.22
   0  -5  -5    1.46    0.20
   0   5   5    0.93    0.19
   0   5   5    1.04    0.18
  -1  -5  -5    1.37    0.28
  -1  -5  -5    1.64    0.39
  -1  -5  -5    1.73    0.24
   1   5   5    2.12    0.24
   1   5   5    1.91    0.25
  -2  -5  -5   13.56    0.75
  -2  -5  -5   13.83    0.68
  -2  -5  -5   15.09    0.64
  -2  -5  -5   14.61    0.98
   2   5   5   14.22    0.70
   2   5   5   14.73    0.68
  -3  -5  -5   12.58    0.98
  -3  -5  -5   12.16    0.69
  -3  -5  -5   11.87    0.62
   3   5   5   11.61    0.61
   3   5   5   10.56    0.63
  -4  -5  -5    6.78    0.50
  -4  -5  -5    4.59    0.72
   4   5   5    6.34    0.53
   6  -6  -5    3.72    0.48
   6  -6  -5    3.71    0.36
   6  -6  -5    3.80    0.48
  -6   6   5    3.20    0.42
   5  -6  -5    6.53    0.56
   5  -6  -5    6.75    0.48
   5  -6  -5    6.49    0.44
   5  -6  -5    6.55    0.58
  -5   6   5    7.73    0.55
   4  -6  -5    7.29    0.56
   4  -6  -5    7.62    0.47
   4  -6  -5    7.57    0.51
   4  -6  -5    7.15    0.45
  -4   6   5    7.99    0.52
  -4   6   5    7.53    0.41
   3  -6  -5    1.54    0.24
   3  -6  -5    1.90    0.25
   3  -6  -5    1.98    0.30
   3  -6  -5    1.57    0.25
  -3   6   5    1.93    0.23
  -3   6   5    2.08    0.27
   2  -6  -5    2.18    0.26
   2  -6  -5    1.93    0.25
   2  -6  -5    2.12    0.26
   2  -6  -5    1.93    0.24
   2  -6  -5    2.17    0.31
  -2   6   5    2.40    0.26
  -2   6   5    2.11    0.24
   1  -6  -5    0.11    0.16
   1  -6  -5    0.12    0.23
  -1   6   5    0.14    0.15
  -1   6   5    0.36    0.15
   0  -6  -5    0.68    0.23
   0  -6  -5    0.67    0.18
   0   6   5    0.65    0.20
   0   6   5    0.58    0.18
  -1  -6  -5    1.98    0.27
  -1  -6  -5    1.75    0.31
  -1  -6  -5    2.39    0.47
   1   6   5    2.37    0.28
   1   6   5    2.09    0.29
  -2  -6  -5   11.57    0.61
  -2  -6  -5   12.67    0.97
  -2  -6  -5   10.55    0.67
   2   6   5   11.53    0.65
   2   6   5   11.26    0.61
  -3  -6  -5    2.78    0.59
   3   6   5    3.49    0.38
   3   6   5    3.22    0.34
   6  -7  -5    4.80    0.55
   6  -7  -5    6.58    0.53
   6  -7  -5    7.15    0.65
  -6   7   5    6.22    0.57
   5  -7  -5   11.19    0.62
   5  -7  -5   10.90    0.70
   5  -7  -5   10.50    0.73
   5  -7  -5   11.26    0.64
  -5   7   5   11.30    0.70
   4  -7  -5    7.65    0.59
   4  -7  -5    6.89    0.52
   4  -7  -5    6.29    0.49
   4  -7  -5    7.62    0.49
  -4   7   5    7.44    0.44
  -4   7   5    8.98    0.57
   3  -7  -5    1.22    0.24
   3  -7  -5    1.33    0.24
   3  -7  -5    1.14    0.24
   3  -7  -5    1.49    0.31
  -3   7   5    1.40    0.23
  -3   7   5    1.36    0.25
   2  -7  -5   -0.04    0.22
   2  -7  -5   -0.11    0.18
   2  -7  -5    0.08    0.19
  -2   7   5    0.24    0.19
  -2   7   5    0.24    0.18
   1  -7  -5    2.54    0.38
   1  -7  -5    1.81    0.26
  -1   7   5    1.77    0.25
   0  -7  -5    0.21    0.23
   0  -7  -5    0.00    0.17
   0   7   5    0.17    0.18
  -1  -7  -5    6.15    0.72
  -1  -7  -5    4.71    0.42
   1   7   5    5.67    0.48
   1   7   5    6.01    0.45
  -2  -7  -5    8.47    0.90
   2   7   5    7.27    0.57
   2   7   5    8.47    0.55
  -3  -7  -5    4.82    0.76
   3   7   5    5.80    0.51
   3   7   5    6.66    0.52
   5  -8  -5    3.30    0.37
   5  -8  -5    3.06    0.38
   5  -8  -5    2.94    0.41
   5  -8  -5    2.46    0.41
  -5   8   5    3.08    0.41
   4  -8  -5    5.14    0.52
   4  -8  -5    5.94    0.47
  -4   8   5    5.50    0.48
  -4   8   5    4.78    0.39
   3  -8  -5   11.65    0.65
   3  -8  -5   10.16    0.71
  -3   8   5   12.43    0.65
  -3   8   5   10.77    0.62
   2  -8  -5    1.87    0.37
   2  -8  -5    2.32    0.31
  -2   8   5    2.67    0.31
  -2   8   5    1.98    0.30
   1  -8  -5    0.46    0.22
  -1   8   5    0.36    0.21
   0  -8  -5   -0.10    0.36
   0  -8  -5   -0.06    0.20
   0   8   5   -0.01    0.20
  -1  -8  -5    0.13    0.40
   1   8   5    0.36    0.23
  -2  -8  -5    0.53    0.49
   2   8   5    0.37    0.25
   2   8   5    0.01    0.26
   4  -9  -5    4.74    0.53
   4  -9  -5    4.76    0.47
  -4   9   5    5.16    0.49
  -4   9   5    5.27    0.43
   3  -9  -5    2.38    0.35
  -3   9   5    1.75    0.32
  -3   9   5    1.73    0.30
   2  -9  -5    2.53    0.35
  -2   9   5    2.35    0.34
   1  -9  -5    0.32    0.24
  -1   9   5    0.20    0.23
   0  -9  -5    0.10    0.24
   0  -9  -5    0.84    0.51
   0   9   5    0.03    0.24
   1  10  -6    0.17    0.25
   1  10  -6    0.58    0.27
  -1 -10   6    0.72    0.39
  -1 -10   6    0.54    0.32
   0  10  -6    2.66    0.36
   0 -10   6    2.77    0.42
   0 -10   6    3.01    0.49
  -1  10  -6    7.44    0.56
   1 -10   6    7.98    0.75
   1 -10   6    8.70    0.54
   1 -10   6    7.49    0.63
  -2  10  -6    2.31    0.34
   2 -10   6    2.99    0.49
   2 -10   6    3.03    0.36
   2 -10   6    3.50    0.45
  -3  10  -6    0.24    0.25
   3 -10   6    0.16    0.24
   3 -10   6    0.76    0.39
   2   9  -6    6.63    0.51
  -2  -9   6    6.07    0.59
  -2  -9   6    7.12    0.57
   1   9  -6   13.74    0.74
   1   9  -6   15.20    0.74
  -1  -9   6   14.50    0.76
  -1  -9   6   13.76    0.84
  -1  -9   6   15.30    0.93
   0   9  -6    7.08    0.51
   0   9  -6    6.68    0.53
   0  -9   6    6.80    0.64
   0  -9   6    6.82    0.58
   0  -9   6    7.64    0.47
  -1   9  -6    3.52    0.37
   1  -9   6    3.14    0.40
   1  -9   6    3.54    0.33
   1  -9   6    3.89    0.50
  -2   9  -6    1.95    0.30
  -2   9  -6    2.14    0.32
   2  -9   6    2.21    0.42
   2  -9   6    2.33    0.37
   2  -9   6    1.70    0.28
  -3   9  -6    2.92    0.34
  -3   9  -6    2.54    0.37
   3  -9   6    2.93    0.49
   3  -9   6    2.73    0.34
   3  -9   6    3.15    0.41
  -4   9  -6    1.17    0.26
   4  -9   6    1.11    0.41
   4  -9   6    0.91    0.27
   3   8  -6   14.69    0.73
  -3  -8   6   15.41    0.86
  -3  -8   6   15.77    0.92
   2   8  -6   30.20    1.30
   2   8  -6   28.98    1.18
  -2  -8   6   29.18    1.31
  -2  -8   6   28.24    1.23
   1   8  -6   25.68    1.04
   1   8  -6   25.09    1.06
  -1  -8   6   25.76    1.08
  -1  -8   6   24.77    1.15
  -1  -8   6   25.59    1.21
   0   8  -6   15.66    0.73
   0   8  -6   15.20    0.71
   0  -8   6   14.63    0.86
   0  -8   6   14.62    0.66
   0  -8   6   14.30    0.69
   0  -8   6   15.44    0.81
  -1   8  -6   15.55    0.74
  -1   8  -6   16.23    1.04
  -1   8  -6   14.80    0.73
   1  -8   6   15.59    0.81
   1  -8   6   17.13    0.92
   1  -8   6   15.77    0.72
  -2   8  -6   29.41    1.24
  -2   8  -6   29.25    1.21
   2  -8   6   31.69    1.30
   2  -8   6   31.12    1.38
   2  -8   6   30.45    1.21
  -3   8  -6   18.37    0.83
  -3   8  -6   18.23    0.90
   3  -8   6   19.94    0.87
   3  -8   6   16.70    1.00
  -4   8  -6    4.42    0.47
  -4   8  -6    4.58    0.38
   4  -8   6    4.49    0.42
   4  -8   6    4.51    0.56
  -5   8  -6   -0.42    0.26
   5  -8   6    0.19    0.38
   5  -8   6   -0.13    0.24
   4   7  -6    0.04    0.18
  -4  -7   6    0.28    0.30
  -4  -7   6    0.11    0.29
   3   7  -6    3.28    0.31
  -3  -7   6    3.36    0.40
  -3  -7   6    3.02    0.43
   2   7  -6   19.07    0.81
   2   7  -6   18.86    0.83
  -2  -7   6   19.39    0.95
  -2  -7   6   19.67    0.89
   1   7  -6   21.66    0.94
   1   7  -6   24.09    0.94
  -1  -7   6   23.73    0.97
  -1  -7   6   22.49    1.04
  -1  -7   6   22.83    1.08
   0   7  -6   18.79    0.82
   0   7  -6   19.39    0.84
   0   7  -6   19.42    0.84
   0  -7   6   20.52    0.92
   0  -7   6   18.77    0.79
   0  -7   6   20.27    0.97
   0  -7   6   19.87    0.82
  -1   7  -6    8.78    0.50
  -1   7  -6    7.47    0.48
  -1   7  -6    8.48    0.48
   1  -7   6    8.14    0.60
   1  -7   6    8.16    0.46
   1  -7   6    8.87    0.56
  -2   7  -6   10.71    0.56
  -2   7  -6   11.31    0.60
   2  -7   6   10.67    0.70
   2  -7   6   10.40    0.56
  -3   7  -6    8.62    0.58
  -3   7  -6    8.01    0.50
   3  -7   6   10.02    0.54
   3  -7   6    8.35    0.67
  -4   7  -6    1.01    0.22
  -4   7  -6    1.48    0.32
   4  -7   6    1.22    0.38
   4  -7   6    0.97    0.25
  -5   7  -6    0.84    0.29
   5  -7   6    1.04    0.40
   5  -7   6    0.49    0.25
   5  -7   6    0.47    0.24
   5   6  -6    6.87    0.38
  -5  -6   6    6.87    0.62
  -5  -6   6    7.12    0.64
   4   6  -6   17.56    0.73
  -4  -6   6   17.46    0.93
  -4  -6   6   16.66    0.90
   3   6  -6    5.72    0.37
  -3  -6   6    4.39    0.46
  -3  -6   6    5.35    0.46
   2   6  -6    7.02    0.46
   2   6  -6    6.88    0.41
   2   6  -6    7.23    0.39
  -2  -6   6    6.52    0.50
  -2  -6   6    6.95    0.48
   1   6  -6   31.57    1.23
   1   6  -6   34.59    1.27
   1   6  -6   32.27    1.21
  -1  -6   6   33.13    1.17
  -1  -6   6   31.72    1.25
  -1  -6   6   31.81    1.32
  -1  -6   6   32.33    1.34
   0   6  -6   66.75    2.38
   0   6  -6   63.85    2.34
   0   6  -6   67.34    2.33
   0  -6   6   66.17    2.33
   0  -6   6   67.65    2.45
   0  -6   6   65.36    2.31
   0  -6   6   67.04    2.43
  -1   6  -6   41.01    1.47
  -1   6  -6   40.23    1.46
  -1   6  -6   37.97    1.48
   1  -6   6   40.06    1.54
   1  -6   6   37.90    1.44
   1  -6   6   38.89    1.56
   1  -6   6   38.94    1.42
  -2   6  -6    1.76    0.27
  -2   6  -6    2.22    0.24
   2  -6   6    1.85    0.23
   2  -6   6    1.79    0.32
  -3   6  -6    2.54    0.26
  -3   6  -6    2.19    0.31
  -3   6  -6    1.95    0.22
   3  -6   6    1.86    0.26
   3  -6   6    1.91    0.36
   3  -6   6    1.85    0.27
  -4   6  -6    2.33    0.25
  -4   6  -6    1.61    0.23
  -4   6  -6    2.62    0.36
   4  -6   6    1.94    0.30
   4  -6   6    1.82    0.27
   4  -6   6    1.80    0.39
  -5   6  -6   -0.10    0.22
  -5   6  -6   -0.17    0.19
   5  -6   6   -0.14    0.20
   5  -6   6   -0.35    0.19
   5  -6   6   -0.38    0.31
  -6   6  -6    1.18    0.30
   6  -6   6    1.42    0.31
   6  -6   6    1.42    0.31
   6  -6   6    0.76    0.42
   5   5  -6    0.80    0.15
  -5  -5   6    0.91    0.31
  -5  -5   6    1.34    0.33
   4   5  -6    1.62    0.19
  -4  -5   6    1.54    0.32
  -4  -5   6    1.32    0.29
   3   5  -6   15.38    0.63
   3   5  -6   15.54    0.75
  -3  -5   6   15.34    0.75
  -3  -5   6   13.64    0.76
   2   5  -6   40.90    1.67
   2   5  -6   46.16    1.59
   2   5  -6   45.35    1.60
  -2  -5   6   43.82    1.70
  -2  -5   6   46.51    1.68
   1   5  -6   93.69    3.28
   1   5  -6   91.36    3.22
   1   5  -6   93.89    3.21
  -1  -5   6   93.59    3.25
  -1  -5   6   91.96    3.30
  -1  -5   6   94.82    3.30
  -1  -5   6   95.30    3.17
   0   5  -6   58.28    2.07
   0   5  -6   63.34    2.14
   0   5  -6   56.76    2.08
   0  -5   6   58.29    2.05
   0  -5   6   57.12    2.07
   0  -5   6   59.21    2.16
   0  -5   6   58.88    2.16
  -1   5  -6   35.90    1.29
  -1   5  -6   33.07    1.24
  -1   5  -6   32.00    1.15
   1  -5   6   31.89    1.22
   1  -5   6   33.21    1.20
   1  -5   6   32.10    1.32
  -2   5  -6   20.54    0.80
  -2   5  -6   22.10    0.92
  -2   5  -6   20.61    0.85
   2  -5   6   20.94    0.80
   2  -5   6   22.10    0.87
   2  -5   6   21.60    0.98
   2  -5   6   21.84    0.88
  -3   5  -6   13.06    0.61
  -3   5  -6   14.33    0.71
  -3   5  -6   13.49    0.58
   3  -5   6   14.81    0.66
   3  -5   6   13.89    0.65
   3  -5   6   12.33    0.76
  -4   5  -6   18.19    0.88
  -4   5  -6   18.53    0.75
  -4   5  -6   19.11    0.78
   4  -5   6   16.02    0.96
   4  -5   6   18.20    0.82
   4  -5   6   18.13    0.82
  -5   5  -6    4.62    0.39
   5  -5   6    4.24    0.40
   5  -5   6    4.68    0.41
   5  -5   6    4.36    0.55
  -6   5  -6    0.34    0.26
   6  -5   6   -0.12    0.23
   6  -5   6    0.08    0.35
   6  -5   6    0.24    0.25
  -6  -4   6    0.15    0.31
  -6  -4   6   -0.06    0.27
  -5  -4   6    3.89    0.45
  -5  -4   6    4.65    0.45
   4   4  -6    9.67    0.43
   4   4  -6   10.00    0.61
  -4  -4   6    9.85    0.61
  -4  -4   6    9.79    0.59
   3   4  -6   14.62    0.73
   3   4  -6   14.05    0.58
  -3  -4   6   13.59    0.70
  -3  -4   6   13.46    0.69
   2   4  -6   17.16    0.77
   2   4  -6   16.76    0.65
   2   4  -6   16.41    0.66
  -2  -4   6   15.31    0.75
  -2  -4   6   16.80    0.74
   1   4  -6   27.24    1.20
   1   4  -6   31.22    1.10
   1   4  -6   31.79    1.14
   1   4  -6   30.56    1.14
  -1  -4   6   31.37    1.19
  -1  -4   6   30.93    1.17
  -1  -4   6   31.03    1.22
  -1  -4   6   32.71    1.10
   0   4  -6   72.07    2.60
   0   4  -6   78.33    2.68
   0   4  -6   75.29    2.57
   0   4  -6   74.63    2.61
   0  -4   6   71.83    2.61
   0  -4   6   77.75    2.67
   0  -4   6   75.05    2.59
   0  -4   6   78.00    2.68
  -1   4  -6   50.77    1.81
  -1   4  -6   52.06    1.83
  -1   4  -6   51.51    1.76
  -1   4  -6   54.07    1.88
   1  -4   6   50.78    1.83
   1  -4   6   46.40    1.87
   1  -4   6   51.03    1.80
   1  -4   6   52.22    1.82
  -2   4  -6   38.38    1.36
  -2   4  -6   38.45    1.42
  -2   4  -6   39.49    1.46
  -2   4  -6   38.27    1.39
   2  -4   6   37.54    1.41
   2  -4   6   38.89    1.38
   2  -4   6   39.56    1.43
   2  -4   6   35.96    1.50
  -3   4  -6    8.29    0.50
  -3   4  -6    7.07    0.39
  -3   4  -6    7.22    0.40
   3  -4   6    7.56    0.45
   3  -4   6    7.78    0.45
   3  -4   6    6.33    0.53
  -4   4  -6    0.10    0.13
  -4   4  -6    0.21    0.26
  -4   4  -6    0.53    0.19
  -4   4  -6    0.17    0.17
  -4   4  -6   -0.02    0.20
   4  -4   6   -0.01    0.25
   4  -4   6    0.46    0.20
   4  -4   6    0.04    0.17
  -5   4  -6   -0.11    0.31
  -5   4  -6   -0.02    0.20
   5  -4   6   -0.14    0.29
   5  -4   6   -0.06    0.20
   5  -4   6   -0.11    0.20
  -6   4  -6    0.72    0.28
  -6   4  -6    0.88    0.45
   6  -4   6    0.60    0.39
   6  -4   6    0.76    0.25
  -6  -3   6   -0.36    0.25
  -6  -3   6   -0.15    0.25
   5   3  -6    0.28    0.22
  -5  -3   6   -0.27    0.24
  -5  -3   6    0.30    0.23
  -5  -3   6   -0.02    0.22
   4   3  -6    7.79    0.35
   4   3  -6    7.15    0.50
  -4  -3   6    7.18    0.49
  -4  -3   6    7.41    0.51
  -4  -3   6    7.81    0.57
   3   3  -6   34.86    1.33
   3   3  -6   33.27    1.22
   3   3  -6   33.30    1.19
  -3  -3   6   31.71    1.28
  -3  -3   6   34.53    1.26
  -3  -3   6   31.17    1.29
   2   3  -6   56.88    1.96
   2   3  -6   53.07    1.93
   2   3  -6   57.26    1.93
   2   3  -6   54.91    2.05
   2   3  -6   55.68    1.93
  -2  -3   6   55.68    2.01
  -2  -3   6   52.60    1.98
  -2  -3   6   55.67    1.91
   1   3  -6   52.76    1.96
   1   3  -6   53.92    1.88
   1   3  -6   52.40    1.88
   1   3  -6   53.62    1.88
   1   3  -6   53.09    1.87
  -1  -3   6   52.94    1.91
  -1  -3   6   53.96    1.90
  -1  -3   6   53.94    1.94
  -1  -3   6   54.75    1.84
   0   3  -6   74.78    2.93
   0   3  -6   84.41    2.88
   0   3  -6   86.34    2.89
   0   3  -6   85.43    2.88
   0  -3   6   84.52    2.91
   0  -3   6   85.37    2.88
   0  -3   6   84.97    2.87
   0  -3   6   84.18    2.89
  -1   3  -6   83.67    2.75
  -1   3  -6   80.98    2.80
  -1   3  -6   81.92    2.84
  -1   3  -6   78.96    2.77
  -1   3  -6   82.31    2.79
   1  -3   6   81.35    2.79
   1  -3   6   73.76    2.82
   1  -3   6   79.86    2.79
   1  -3   6   81.86    2.79
  -2   3  -6   24.35    0.91
  -2   3  -6   23.78    0.98
  -2   3  -6   23.85    0.91
  -2   3  -6   24.75    0.98
  -2   3  -6   24.93    0.95
   2  -3   6   22.53    1.01
   2  -3   6   23.94    0.95
  -3   3  -6   12.88    0.57
  -3   3  -6   14.18    0.71
  -3   3  -6   13.67    0.59
  -3   3  -6   12.82    0.65
   3  -3   6   13.74    0.64
   3  -3   6   13.71    0.63
   3  -3   6   12.97    0.72
  -4   3  -6    5.47    0.32
  -4   3  -6    5.03    0.44
  -4   3  -6    5.14    0.53
  -4   3  -6    5.05    0.39
   4  -3   6    5.52    0.42
   4  -3   6    5.83    0.54
   4  -3   6    6.08    0.43
  -5   3  -6    1.54    0.41
  -5   3  -6    1.98    0.28
   5  -3   6    1.84    0.29
   5  -3   6    0.88    0.24
   5  -3   6    1.92    0.40
  -6   3  -6    0.29    0.25
  -6   3  -6    0.15    0.38
   6  -3   6   -0.06    0.22
   6  -3   6    0.35    0.34
   6   2  -6    1.61    0.32
  -6  -2   6    1.61    0.40
  -6  -2   6    1.25    0.31
  -6  -2   6    1.74    0.34
   5   2  -6    2.38    0.37
   5   2  -6    2.42    0.33
  -5  -2   6    2.05    0.37
  -5  -2   6    2.34    0.35
  -5  -2   6    2.12    0.31
  -5  -2   6    2.51    0.33
   4   2  -6    7.60    0.38
   4   2  -6    7.79    0.34
   4   2  -6    7.36    0.48
   4   2  -6    7.23    0.43
  -4  -2   6    7.70    0.49
  -4  -2   6    6.93    0.53
  -4  -2   6    7.20    0.47
  -4  -2   6    7.80    0.50
   3   2  -6   23.01    0.86
   3   2  -6   23.51    0.91
   3   2  -6   24.28    0.98
   3   2  -6   23.97    0.87
   3   2  -6   23.56    0.87
  -3  -2   6   22.76    0.95
  -3  -2   6   22.56    1.00
  -3  -2   6   22.51    0.94
  -3  -2   6   23.68    0.93
   2   2  -6   64.58    2.34
   2   2  -6   67.54    2.36
   2   2  -6   65.75    2.34
   2   2  -6   72.24    2.36
   2   2  -6   68.46    2.45
  -2  -2   6   67.66    2.39
  -2  -2   6   69.98    2.40
   1   2  -6  125.30    4.23
   1   2  -6  122.89    4.18
   1   2  -6  124.52    4.20
   1   2  -6  112.01    4.18
   1   2  -6  127.38    4.28
  -1  -2   6  121.18    4.22
  -1  -2   6  129.21    4.24
  -1  -2   6  127.63    4.18
  -1  -2   6  125.38    4.15
  -1  -2   6  121.34    4.17
   0   2  -6   60.81    2.39
   0   2  -6   65.91    2.43
   0   2  -6   70.55    2.38
   0  -2   6   72.74    2.38
   0  -2   6   70.11    2.36
   0  -2   6   71.07    2.40
   0  -2   6   67.59    2.37
  -1   2  -6  120.56    3.98
  -1   2  -6  122.09    4.01
  -1   2  -6  116.87    3.98
  -1   2  -6  115.19    4.04
  -1   2  -6  120.48    4.03
   1  -2   6  117.81    4.01
   1  -2   6  114.89    4.02
   1  -2   6  109.14    3.99
  -2   2  -6   80.73    2.77
  -2   2  -6   82.94    2.84
  -2   2  -6   77.78    2.78
  -2   2  -6   82.04    2.85
  -2   2  -6   80.92    2.80
  -2   2  -6   79.04    2.83
   2  -2   6   80.22    2.87
   2  -2   6   82.54    2.82
   2  -2   6   78.00    2.80
  -3   2  -6   19.68    0.94
  -3   2  -6   20.58    0.87
  -3   2  -6   19.60    0.77
  -3   2  -6   20.78    0.83
  -3   2  -6   19.96    0.78
   3  -2   6   20.23    0.85
   3  -2   6   19.55    0.84
   3  -2   6   20.51    0.94
  -4   2  -6    6.00    0.34
  -4   2  -6    5.81    0.44
  -4   2  -6    5.74    0.41
  -4   2  -6    5.98    0.56
   4  -2   6    4.94    0.40
   4  -2   6    5.01    0.41
   4  -2   6    4.22    0.47
  -5   2  -6    1.68    0.42
  -5   2  -6    1.00    0.26
   5  -2   6    1.37    0.28
   5  -2   6    1.14    0.24
   5  -2   6    1.65    0.39
  -6   2  -6    2.15    0.54
  -6   2  -6    2.87    0.37
   6  -2   6    1.63    0.44
   6  -2   6    2.70    0.34
   6   1  -6    0.36    0.26
   6   1  -6    0.44    0.24
  -6  -1   6    0.49    0.31
  -6  -1   6    0.21    0.23
  -6  -1   6    0.53    0.25
   5   1  -6   17.96    0.85
   5   1  -6   17.31    0.81
  -5  -1   6   17.42    0.81
  -5  -1   6   17.64    0.82
  -5  -1   6   17.67    0.92
   4   1  -6   40.04    1.49
   4   1  -6   41.31    1.46
   4   1  -6   38.06    1.36
   4   1  -6   33.90    1.35
  -4  -1   6   39.84    1.45
  -4  -1   6   37.21    1.45
  -4  -1   6   37.95    1.53
   3   1  -6   54.87    1.92
   3   1  -6   54.63    1.90
   3   1  -6   54.87    1.96
   3   1  -6   55.19    2.00
   3   1  -6   56.28    1.93
  -3  -1   6   55.55    2.03
  -3  -1   6   53.53    1.98
  -3  -1   6   54.34    1.96
   2   1  -6   51.28    1.84
   2   1  -6   50.77    1.88
   2   1  -6   53.31    1.84
   2   1  -6   51.26    1.83
   2   1  -6   52.40    1.82
  -2  -1   6   52.07    1.85
  -2  -1   6   50.82    1.86
  -2  -1   6   52.88    1.89
  -2  -1   6   52.10    1.75
   1   1  -6  181.06    6.23
   1   1  -6  180.22    6.26
   1   1  -6  182.34    6.17
   1   1  -6  182.24    6.19
   1   1  -6  183.02    6.19
  -1  -1   6  188.21    6.19
  -1  -1   6  181.42    6.11
  -1  -1   6  191.52    6.21
  -1  -1   6  185.04    6.14
  -1  -1   6  180.76    6.16
   0   1  -6  335.02   11.47
   0   1  -6  349.86   11.51
   0   1  -6  334.34   11.44
   0   1  -6  369.15   11.54
   0   1  -6  336.69   11.48
   0  -1   6  340.81   11.48
   0  -1   6  344.36   11.47
   0  -1   6  342.02   11.45
  -1   1  -6  113.54    3.87
  -1   1  -6  113.58    3.89
  -1   1  -6  106.88    3.89
  -1   1  -6  109.14    3.84
  -1   1  -6  110.31    3.87
   1  -1   6  109.89    3.85
   1  -1   6  117.52    3.88
   1  -1   6  120.83    3.88
  -2   1  -6   59.87    2.16
  -2   1  -6   60.23    2.14
  -2   1  -6   56.56    2.18
  -2   1  -6   61.41    2.09
  -2   1  -6   61.21    2.11
   2  -1   6   61.48    2.18
   2  -1   6   55.80    2.13
   2  -1   6   59.94    2.12
  -3   1  -6   35.01    1.27
  -3   1  -6   37.85    1.36
  -3   1  -6   34.72    1.47
  -3   1  -6   35.70    1.33
   3  -1   6   35.65    1.44
   3  -1   6   37.61    1.35
   3  -1   6   30.69    1.33
  -4   1  -6   19.80    0.86
  -4   1  -6   19.56    0.85
  -4   1  -6   18.43    1.02
   4  -1   6   18.34    0.85
   4  -1   6   18.10    0.97
   4  -1   6   20.36    0.85
  -5   1  -6    4.67    0.59
  -5   1  -6    4.86    0.42
   5  -1   6    3.94    0.39
   5  -1   6    3.94    0.51
   5  -1   6    3.91    0.37
  -6   1  -6   -0.38    0.38
  -6   1  -6   -0.08    0.25
   6  -1   6   -0.11    0.22
   6  -1   6   -0.58    0.31
   7   0  -6    0.26    0.28
   7   0  -6    0.56    0.30
  -7   0   6    0.63    0.36
   6   0  -6   -0.05    0.23
   6   0  -6   -0.06    0.22
  -6   0   6   -0.10    0.27
  -6   0   6   -0.06    0.21
   5   0  -6    1.58    0.18
   5   0  -6    1.23    0.25
   5   0  -6    1.00    0.26
  -5   0   6    1.16    0.23
  -5   0   6    1.22    0.24
  -5   0   6    1.56    0.32
   4   0  -6    9.79    0.54
   4   0  -6    8.56    0.50
   4   0  -6    8.74    0.43
  -4   0   6    8.56    0.55
  -4   0   6    8.10    0.47
  -4   0   6    8.91    0.46
   3   0  -6   44.31    1.58
   3   0  -6   47.03    1.67
   3   0  -6   46.21    1.69
   3   0  -6   41.31    1.60
   3   0  -6   44.86    1.62
  -3   0   6   46.88    1.70
  -3   0   6   46.72    1.66
  -3   0   6   46.69    1.63
   2   0  -6  112.26    3.90
   2   0  -6  113.15    3.88
   2   0  -6  114.73    3.88
   2   0  -6  113.71    3.85
   2   0  -6  110.23    3.91
  -2   0   6  111.56    3.91
  -2   0   6  115.03    3.91
  -2   0   6  119.30    3.87
   1   0  -6   85.63    2.93
   1   0  -6   86.04    2.94
   1   0  -6   86.87    2.99
   1   0  -6   85.33    2.98
  -1   0   6   88.74    2.93
  -1   0   6   76.19    2.95
  -1   0   6   88.43    2.93
  -1   0   6   81.87    2.90
   0   0  -6  173.81    5.93
   0   0  -6  184.31    5.95
   0   0  -6  167.46    5.96
   0   0  -6  168.20    5.91
   0   0  -6  175.89    5.96
   0   0   6  181.67    5.89
   0   0   6  179.97    5.93
   0   0   6  171.48    5.91
  -1   0  -6  158.81    5.13
  -1   0  -6  149.07    5.11
  -1   0  -6  130.06    5.15
  -1   0  -6  145.15    5.17
  -1   0  -6  141.51    5.14
   1   0   6  165.63    5.14
   1   0   6  165.61    5.15
   1   0   6  151.17    5.11
  -2   0  -6   77.46    2.57
  -2   0  -6   71.23    2.52
  -2   0  -6   74.52    2.61
  -2   0  -6   64.67    2.64
  -2   0  -6   74.98    2.56
   2   0   6   73.07    2.57
   2   0   6   72.82    2.62
   2   0   6   72.82    2.55
  -3   0  -6   32.50    1.18
  -3   0  -6   32.52    1.24
  -3   0  -6   33.51    1.24
  -3   0  -6   33.12    1.31
  -3   0  -6   28.92    1.38
   3   0   6   32.56    1.26
   3   0   6   31.60    1.35
   3   0   6   32.95    1.24
  -4   0  -6   11.06    0.59
  -4   0  -6   11.42    0.58
  -4   0  -6    9.22    0.76
   4   0   6   11.66    0.58
   4   0   6   10.78    0.61
   4   0   6   11.19    0.74
  -5   0  -6    7.16    0.78
  -5   0  -6    9.23    0.56
   5   0   6    7.29    0.54
   5   0   6    7.67    0.71
  -6   0  -6    0.69    0.29
  -6   0  -6    1.46    0.51
   6   0   6    0.71    0.28
   6   0   6    0.90    0.41
   7  -1  -6    0.74    0.32
   7  -1  -6    1.35    0.36
  -7   1   6    0.75    0.38
   6  -1  -6    1.83    0.21
   6  -1  -6    2.03    0.36
   6  -1  -6    2.20    0.35
  -6   1   6    2.17    0.30
  -6   1   6    1.48    0.34
   5  -1  -6    3.70    0.27
   5  -1  -6    4.20    0.39
   5  -1  -6    3.89    0.40
  -5   1   6    3.26    0.32
  -5   1   6    4.10    0.42
   4  -1  -6   20.41    0.91
   4  -1  -6   21.22    0.90
   4  -1  -6   19.64    0.79
  -4   1   6   20.21    0.85
  -4   1   6   20.49    0.81
  -4   1   6   21.11    0.90
   3  -1  -6   37.50    1.33
   3  -1  -6   36.33    1.40
   3  -1  -6   35.85    1.30
   3  -1  -6   37.74    1.41
  -3   1   6   36.88    1.39
  -3   1   6   38.73    1.39
  -3   1   6   35.61    1.32
   2  -1  -6  103.28    3.55
   2  -1  -6  105.01    3.51
   2  -1  -6  102.31    3.52
   2  -1  -6   99.41    3.48
   2  -1  -6  104.11    3.56
  -2   1   6  100.54    3.52
  -2   1   6  104.64    3.48
  -2   1   6  103.27    3.55
  -2   1   6  101.97    3.48
   1  -1  -6  143.20    4.83
   1  -1  -6  137.52    4.84
   1  -1  -6  139.72    4.80
   1  -1  -6  137.04    4.87
  -1   1   6  142.35    4.79
  -1   1   6  147.11    4.80
  -1   1   6  146.67    4.83
   0  -1  -6   80.05    2.80
   0  -1  -6   83.47    2.83
   0  -1  -6   79.37    2.82
   0  -1  -6   82.09    2.86
   0   1   6   80.22    2.77
   0   1   6   77.89    2.79
   0   1   6   81.75    2.74
   0   1   6   80.31    2.82
  -1  -1  -6  109.74    3.59
  -1  -1  -6  108.76    3.69
  -1  -1  -6   92.98    3.63
  -1  -1  -6  105.86    3.56
  -1  -1  -6   94.11    3.57
   1   1   6  102.90    3.57
   1   1   6  110.28    3.62
   1   1   6  106.06    3.60
  -2  -1  -6   58.02    2.16
  -2  -1  -6   60.42    2.10
  -2  -1  -6   55.60    2.22
  -2  -1  -6   62.91    2.08
  -2  -1  -6   52.83    2.04
   2   1   6   56.62    2.16
   2   1   6   57.21    2.10
   2   1   6   61.14    2.09
  -3  -1  -6   27.11    1.13
  -3  -1  -6   27.13    0.98
  -3  -1  -6   26.57    1.03
  -3  -1  -6   26.85    1.06
  -3  -1  -6   22.69    1.21
   3   1   6   27.05    1.06
   3   1   6   25.14    1.17
   3   1   6   25.67    1.07
  -4  -1  -6    2.23    0.47
  -4  -1  -6    2.41    0.30
   4   1   6    3.16    0.33
   4   1   6    2.59    0.42
   4   1   6    3.22    0.32
  -5  -1  -6    0.41    0.24
  -5  -1  -6    0.20    0.39
   5   1   6    0.33    0.32
   5   1   6    0.26    0.23
   7  -2  -6    0.14    0.32
   7  -2  -6    0.57    0.33
   7  -2  -6    0.03    0.16
  -7   2   6    0.28    0.32
   6  -2  -6    1.56    0.20
   6  -2  -6    1.45    0.34
   6  -2  -6    1.77    0.33
  -6   2   6    1.83    0.35
   5  -2  -6    0.73    0.26
   5  -2  -6    0.26    0.22
   5  -2  -6    0.36    0.14
  -5   2   6    0.24    0.22
  -5   2   6    0.58    0.18
   4  -2  -6   66.78    2.43
   4  -2  -6   68.71    2.33
   4  -2  -6   68.37    2.31
   4  -2  -6   65.77    2.43
  -4   2   6   66.24    2.41
  -4   2   6   64.78    2.37
   3  -2  -6  171.18    5.90
   3  -2  -6  173.29    5.91
   3  -2  -6  173.36    5.83
   3  -2  -6  171.91    5.81
  -3   2   6  180.10    5.88
  -3   2   6  163.29    5.77
  -3   2   6  177.55    5.87
   2  -2  -6   68.93    2.44
   2  -2  -6   69.75    2.46
   2  -2  -6   72.01    2.52
   2  -2  -6   70.64    2.50
  -2   2   6   72.96    2.45
  -2   2   6   72.16    2.41
  -2   2   6   68.78    2.46
   1  -2  -6   54.03    1.92
   1  -2  -6   51.46    1.96
   1  -2  -6   54.04    1.88
   1  -2  -6   53.61    1.90
  -1   2   6   53.77    1.85
  -1   2   6   52.40    1.88
  -1   2   6   53.33    1.90
   0  -2  -6  121.55    4.21
   0  -2  -6  120.63    4.20
   0  -2  -6  127.00    4.27
   0  -2  -6  127.28    4.21
   0   2   6  119.52    4.18
   0   2   6  119.83    4.19
   0   2   6  122.74    4.11
  -1  -2  -6  200.26    6.42
  -1  -2  -6  172.52    6.41
  -1  -2  -6  183.51    6.51
  -1  -2  -6  199.78    6.57
   1   2   6  191.75    6.45
   1   2   6  193.12    6.42
  -2  -2  -6  124.56    4.02
  -2  -2  -6  122.78    4.26
  -2  -2  -6  111.75    4.02
  -2  -2  -6  114.47    4.14
  -2  -2  -6  120.27    4.07
   2   2   6  117.52    4.04
   2   2   6  111.74    4.08
   2   2   6  117.49    4.14
  -3  -2  -6   17.07    0.69
  -3  -2  -6   15.53    0.97
  -3  -2  -6   17.45    0.78
  -3  -2  -6   17.28    0.85
   3   2   6   15.81    0.88
   3   2   6   17.14    0.80
   3   2   6   17.53    0.76
  -4  -2  -6    3.66    0.56
  -4  -2  -6    4.99    0.42
   4   2   6    5.02    0.40
   4   2   6    4.75    0.42
   4   2   6    4.45    0.53
  -5  -2  -6    1.59    0.51
  -5  -2  -6    1.66    0.31
   5   2   6    1.62    0.30
   5   2   6    1.55    0.42
   7  -3  -6   -0.57    0.27
   7  -3  -6    0.03    0.33
   7  -3  -6    0.08    0.18
  -7   3   6    0.33    0.32
   6  -3  -6    2.10    0.25
   6  -3  -6    1.58    0.35
   6  -3  -6    1.89    0.37
  -6   3   6    2.03    0.36
   5  -3  -6    1.20    0.28
   5  -3  -6    0.82    0.26
   5  -3  -6    1.00    0.19
  -5   3   6    1.75    0.30
   4  -3  -6    1.50    0.27
   4  -3  -6    2.21    0.21
   4  -3  -6    1.59    0.28
   4  -3  -6    1.81    0.21
  -4   3   6    1.32    0.24
  -4   3   6    2.06    0.23
   3  -3  -6    5.93    0.34
   3  -3  -6    6.10    0.36
   3  -3  -6    6.24    0.44
   3  -3  -6    5.32    0.40
  -3   3   6    6.34    0.33
  -3   3   6    5.52    0.37
  -3   3   6    6.36    0.40
   2  -3  -6   73.14    2.50
   2  -3  -6   74.57    2.53
   2  -3  -6   69.78    2.54
   2  -3  -6   69.50    2.58
  -2   3   6   72.93    2.50
  -2   3   6   72.13    2.50
   1  -3  -6   89.81    3.17
   1  -3  -6   95.71    3.18
   1  -3  -6   90.18    3.15
   1  -3  -6   92.67    3.26
  -1   3   6   91.49    3.11
  -1   3   6   89.75    3.16
  -1   3   6   91.02    3.15
   0  -3  -6   80.44    2.78
   0  -3  -6   79.76    2.85
   0  -3  -6   74.87    2.77
   0  -3  -6   83.07    2.77
   0   3   6   77.58    2.75
   0   3   6   82.08    2.77
   0   3   6   76.42    2.67
  -1  -3  -6   29.04    1.23
  -1  -3  -6   30.10    1.12
  -1  -3  -6   30.07    1.30
  -1  -3  -6   25.02    1.07
   1   3   6   29.39    1.13
   1   3   6   30.17    1.11
  -2  -3  -6   29.26    1.15
  -2  -3  -6   28.84    1.34
  -2  -3  -6   29.96    1.09
  -2  -3  -6   25.52    1.20
   2   3   6   27.34    1.13
   2   3   6   28.13    1.10
  -3  -3  -6   18.87    0.91
  -3  -3  -6   18.00    1.08
  -3  -3  -6   18.75    0.84
   3   3   6   17.29    0.96
   3   3   6   16.78    0.84
   3   3   6   18.60    0.80
  -4  -3  -6    5.78    0.45
  -4  -3  -6    3.76    0.62
   4   3   6    4.23    0.42
   4   3   6    4.78    0.56
   4   3   6    5.74    0.44
  -5  -3  -6    3.47    0.40
  -5  -3  -6    3.38    0.65
   5   3   6    3.54    0.57
   5   3   6    3.03    0.37
   6  -4  -6   -0.01    0.28
   6  -4  -6   -0.07    0.18
   6  -4  -6   -0.32    0.27
  -6   4   6    0.40    0.27
   5  -4  -6    0.53    0.26
   5  -4  -6    0.50    0.19
   5  -4  -6    0.40    0.25
  -5   4   6    0.79    0.24
   4  -4  -6    5.27    0.38
   4  -4  -6    5.43    0.48
   4  -4  -6    5.94    0.37
   4  -4  -6    5.80    0.45
  -4   4   6    6.50    0.45
  -4   4   6    6.49    0.40
   3  -4  -6   12.56    0.63
   3  -4  -6   12.59    0.67
   3  -4  -6   13.14    0.58
   3  -4  -6   12.57    0.59
  -3   4   6   11.38    0.61
  -3   4   6   12.59    0.56
  -3   4   6   13.44    0.61
   2  -4  -6   53.17    1.86
   2  -4  -6   50.54    1.86
   2  -4  -6   50.77    1.92
   2  -4  -6   52.64    1.84
  -2   4   6   51.71    1.83
  -2   4   6   49.06    1.83
   1  -4  -6   57.02    2.00
   1  -4  -6   55.36    2.12
   1  -4  -6   58.03    2.02
   1  -4  -6   54.26    2.00
  -1   4   6   54.95    1.99
  -1   4   6   55.69    1.95
   0  -4  -6   23.27    1.02
   0  -4  -6   23.67    0.90
   0  -4  -6   21.87    0.92
   0   4   6   22.29    0.91
   0   4   6   22.29    0.93
  -1  -4  -6   15.66    0.82
  -1  -4  -6   16.78    0.93
  -1  -4  -6   16.13    0.72
   1   4   6   15.53    0.70
   1   4   6   16.13    0.73
  -2  -4  -6   20.25    0.89
  -2  -4  -6   19.41    0.96
  -2  -4  -6   20.40    0.83
  -2  -4  -6   20.01    1.12
   2   4   6   19.92    0.85
   2   4   6   20.27    0.89
  -3  -4  -6   25.32    1.39
  -3  -4  -6   24.81    1.08
  -3  -4  -6   26.10    1.17
   3   4   6   24.63    1.10
   3   4   6   26.17    1.06
  -4  -4  -6    1.00    0.28
  -4  -4  -6    1.15    0.50
   4   4   6    1.05    0.29
   4   4   6    1.03    0.39
   6  -5  -6    0.32    0.30
   6  -5  -6    0.48    0.30
   6  -5  -6   -0.04    0.20
  -6   5   6    0.48    0.29
   5  -5  -6    0.55    0.26
   5  -5  -6    0.74    0.21
   5  -5  -6    0.93    0.20
   5  -5  -6    0.48    0.27
  -5   5   6    1.09    0.27
   4  -5  -6    1.33    0.29
   4  -5  -6    1.08    0.20
   4  -5  -6    0.86    0.21
   4  -5  -6    1.16    0.26
  -4   5   6    0.85    0.23
   3  -5  -6   21.89    0.93
   3  -5  -6   21.24    0.98
   3  -5  -6   20.34    0.88
   3  -5  -6   20.96    0.90
  -3   5   6   22.45    0.90
  -3   5   6   21.30    0.86
   2  -5  -6   40.62    1.53
   2  -5  -6   41.95    1.55
   2  -5  -6   40.71    1.62
   2  -5  -6   40.88    1.54
  -2   5   6   40.87    1.52
  -2   5   6   41.96    1.51
   1  -5  -6   50.98    2.07
   1  -5  -6   54.00    1.94
   1  -5  -6   53.08    1.92
  -1   5   6   54.03    1.88
  -1   5   6   54.91    1.94
   0  -5  -6   35.44    1.38
   0  -5  -6   36.16    1.46
   0   5   6   35.79    1.36
   0   5   6   36.37    1.40
  -1  -5  -6   32.71    1.30
  -1  -5  -6   31.78    1.39
  -1  -5  -6   34.03    1.55
   1   5   6   35.07    1.33
   1   5   6   32.21    1.28
  -2  -5  -6   21.36    0.94
  -2  -5  -6   22.29    0.89
  -2  -5  -6   22.42    1.24
  -2  -5  -6   19.75    1.02
   2   5   6   21.25    0.93
   2   5   6   21.40    0.96
  -3  -5  -6    9.21    0.58
  -3  -5  -6    9.88    0.67
  -3  -5  -6    9.41    0.88
   3   5   6    9.24    0.56
   3   5   6    8.01    0.59
  -4  -5  -6    7.18    0.86
  -4  -5  -6    7.55    0.55
   4   5   6    6.37    0.56
   4   5   6    5.96    0.69
   6  -6  -6   -0.15    0.28
   6  -6  -6    0.35    0.23
   6  -6  -6    0.40    0.32
  -6   6   6   -0.22    0.26
   5  -6  -6    3.87    0.46
   5  -6  -6    3.37    0.35
   5  -6  -6    4.05    0.35
   5  -6  -6    2.91    0.40
  -5   6   6    3.18    0.39
   4  -6  -6    2.49    0.30
   4  -6  -6    2.32    0.36
   4  -6  -6    1.77    0.26
   4  -6  -6    2.16    0.32
  -4   6   6    2.41    0.32
   3  -6  -6    2.92    0.32
   3  -6  -6    3.57    0.35
   3  -6  -6    3.14    0.31
   3  -6  -6    3.37    0.40
  -3   6   6    3.40    0.30
  -3   6   6    3.81    0.34
   2  -6  -6    8.06    0.48
   2  -6  -6    7.91    0.49
   2  -6  -6    7.81    0.58
  -2   6   6    7.77    0.47
  -2   6   6    8.68    0.47
   1  -6  -6   24.98    1.01
   1  -6  -6   23.03    1.14
  -1   6   6   24.79    1.01
   0  -6  -6   42.36    1.63
   0  -6  -6   38.92    1.53
   0   6   6   39.02    1.52
  -1  -6  -6   16.64    1.06
  -1  -6  -6   15.75    0.76
  -1  -6  -6   15.30    0.85
   1   6   6   16.49    0.76
   1   6   6   16.54    0.80
  -2  -6  -6    9.43    0.59
  -2  -6  -6   10.20    0.70
  -2  -6  -6   11.67    0.95
   2   6   6   10.40    0.65
   2   6   6   10.27    0.60
  -3  -6  -6    3.36    0.39
  -3  -6  -6    4.87    0.73
   3   6   6    4.04    0.44
   3   6   6    3.66    0.39
   5  -7  -6    0.16    0.30
   5  -7  -6    0.15    0.21
   5  -7  -6    0.35    0.28
   5  -7  -6    0.11    0.23
  -5   7   6    0.52    0.29
   4  -7  -6    1.95    0.37
   4  -7  -6    2.38    0.34
   4  -7  -6    1.97    0.30
   4  -7  -6    2.57    0.32
  -4   7   6    2.70    0.35
   3  -7  -6    3.75    0.36
   3  -7  -6    4.21    0.47
  -3   7   6    4.06    0.35
  -3   7   6    4.33    0.38
   2  -7  -6   12.79    0.68
   2  -7  -6   12.58    0.79
  -2   7   6   13.62    0.69
  -2   7   6   12.95    0.66
   1  -7  -6   18.37    0.84
   1  -7  -6   18.40    0.96
  -1   7   6   17.21    0.82
   0  -7  -6   27.23    1.43
   0  -7  -6   25.37    1.11
   0  -7  -6   26.73    1.19
   0   7   6   25.32    1.10
  -1  -7  -6    9.97    0.63
  -1  -7  -6   14.16    1.01
   1   7   6   11.86    0.66
  -2  -7  -6    3.03    0.62
   2   7   6    2.70    0.39
   2   7   6    2.81    0.35
   4  -8  -6    1.01    0.33
   4  -8  -6    0.86    0.26
  -4   8   6    1.05    0.30
   3  -8  -6    4.34    0.41
   3  -8  -6    3.98    0.49
  -3   8   6    4.29    0.41
  -3   8   6    4.15    0.39
   2  -8  -6   12.27    0.68
   2  -8  -6    9.87    0.79
  -2   8   6   11.04    0.64
   1  -8  -6   12.76    0.70
   1  -8  -6   11.41    0.86
  -1   8   6   12.78    0.69
   0  -8  -6    8.29    0.89
   0  -8  -6    5.89    0.50
   0   8   6    7.05    0.54
  -1  -8  -6   12.95    1.05
   1   8   6   11.77    0.71
   3  -9  -6    2.64    0.56
   3  -9  -6    3.04    0.39
  -3   9   6    2.84    0.36
   2  -9  -6    3.75    0.42
  -2   9   6    3.81    0.41
   1  -9  -6   10.99    0.69
  -1   9   6   10.79    0.68
   0  10  -7    1.71    0.32
   0 -10   7    1.64    0.39
   0 -10   7    1.56    0.43
  -1  10  -7    0.07    0.24
   1 -10   7   -0.34    0.32
   1 -10   7   -0.11    0.28
   1 -10   7   -0.04    0.20
  -2  10  -7    0.29    0.27
   2 -10   7    0.70    0.32
   2 -10   7    0.58    0.27
   2 -10   7    0.16    0.36
   2   9  -7    0.15    0.23
  -2  -9   7    0.43    0.29
  -2  -9   7    0.64    0.34
   1   9  -7    0.66    0.25
   1   9  -7    0.37    0.25
  -1  -9   7    0.22    0.25
  -1  -9   7    0.35    0.33
  -1  -9   7    0.28    0.30
   0   9  -7    0.14    0.22
   0   9  -7    0.16    0.23
   0  -9   7    0.14    0.30
   0  -9   7   -0.10    0.26
  -1   9  -7    0.08    0.22
   1  -9   7    0.13    0.27
   1  -9   7    0.07    0.32
   1  -9   7    0.12    0.20
  -2   9  -7    0.36    0.23
  -2   9  -7    0.36    0.26
   2  -9   7    0.28    0.22
   2  -9   7    0.32    0.33
   2  -9   7    0.70    0.29
  -3   9  -7    1.58    0.29
  -3   9  -7    1.64    0.36
   3  -9   7    1.37    0.36
   3  -9   7    2.37    0.34
   3  -9   7    1.96    0.44
  -4   9  -7    2.15    0.31
  -4   9  -7    2.24    0.41
   4  -9   7    2.04    0.48
   4  -9   7    1.71    0.34
   3   8  -7    1.91    0.29
  -3  -8   7    3.51    0.49
  -3  -8   7    2.51    0.40
   2   8  -7   -0.02    0.20
  -2  -8   7    0.09    0.28
  -2  -8   7    0.32    0.25
   1   8  -7   -0.14    0.19
   1   8  -7   -0.29    0.18
  -1  -8   7    0.29    0.28
  -1  -8   7   -0.06    0.21
  -1  -8   7    0.07    0.28
   0   8  -7    0.63    0.22
   0   8  -7    0.32    0.21
   0   8  -7    0.70    0.22
   0  -8   7    0.55    0.28
   0  -8   7    0.72    0.30
   0  -8   7    0.96    0.20
  -1   8  -7    0.48    0.22
  -1   8  -7    0.46    0.23
   1  -8   7    0.53    0.20
   1  -8   7    0.64    0.32
   1  -8   7    0.40    0.27
  -2   8  -7    5.88    0.51
  -2   8  -7    5.44    0.43
   2  -8   7    5.29    0.43
   2  -8   7    6.25    0.56
   2  -8   7    5.17    0.55
  -3   8  -7   10.84    0.63
  -3   8  -7   10.83    0.69
   3  -8   7   10.79    0.81
   3  -8   7   11.73    0.65
  -4   8  -7    5.31    0.53
  -4   8  -7    5.23    0.42
   4  -8   7    5.02    0.45
   4  -8   7    4.89    0.60
   4   7  -7    2.86    0.29
  -4  -7   7    2.86    0.43
  -4  -7   7    2.52    0.44
   3   7  -7    2.19    0.27
  -3  -7   7    2.59    0.36
  -3  -7   7    2.30    0.40
   2   7  -7    2.73    0.28
   2   7  -7    3.15    0.31
  -2  -7   7    2.92    0.35
  -2  -7   7    3.32    0.40
   1   7  -7    2.98    0.30
   1   7  -7    3.24    0.30
   1   7  -7    3.19    0.34
  -1  -7   7    3.14    0.40
  -1  -7   7    3.04    0.32
  -1  -7   7    3.98    0.43
   0   7  -7   11.13    0.60
   0   7  -7   10.33    0.56
   0   7  -7   10.21    0.55
   0  -7   7   10.90    0.54
   0  -7   7    9.79    0.51
   0  -7   7    9.83    0.65
   0  -7   7   10.18    0.68
  -1   7  -7    2.40    0.28
  -1   7  -7    2.46    0.32
  -1   7  -7    2.33    0.28
   1  -7   7    2.26    0.35
   1  -7   7    2.10    0.36
   1  -7   7    1.80    0.24
  -2   7  -7    2.68    0.30
  -2   7  -7    2.86    0.35
   2  -7   7    2.45    0.40
   2  -7   7    2.16    0.28
  -3   7  -7    6.60    0.55
  -3   7  -7    7.13    0.47
   3  -7   7    5.69    0.57
   3  -7   7    6.64    0.48
  -4   7  -7    2.84    0.41
  -4   7  -7    1.94    0.27
   4  -7   7    1.94    0.31
   4  -7   7    2.25    0.45
  -5   7  -7    0.17    0.27
   5  -7   7    0.08    0.36
   5  -7   7    0.20    0.25
   4   6  -7    3.85    0.31
  -4  -6   7    3.97    0.48
  -4  -6   7    4.11    0.46
   3   6  -7    8.28    0.46
  -3  -6   7    8.01    0.57
  -3  -6   7    7.29    0.59
   2   6  -7    9.84    0.49
   2   6  -7   10.22    0.51
   2   6  -7    8.64    0.57
  -2  -6   7    9.47    0.62
  -2  -6   7   10.23    0.59
   1   6  -7    0.76    0.18
   1   6  -7    0.66    0.18
   1   6  -7    0.63    0.22
  -1  -6   7    0.78    0.20
  -1  -6   7    0.46    0.13
  -1  -6   7    0.69    0.24
  -1  -6   7    0.40    0.23
   0   6  -7    4.20    0.34
   0   6  -7    5.49    0.42
   0   6  -7    4.86    0.35
   0  -6   7    5.50    0.36
   0  -6   7    4.68    0.43
   0  -6   7    4.90    0.46
   0  -6   7    4.69    0.32
  -1   6  -7    0.61    0.22
  -1   6  -7    0.53    0.19
  -1   6  -7    0.71    0.18
   1  -6   7    0.86    0.26
   1  -6   7    0.63    0.24
   1  -6   7    0.43    0.16
   1  -6   7    0.15    0.14
  -2   6  -7    0.32    0.17
  -2   6  -7   -0.03    0.20
   2  -6   7    0.21    0.16
   2  -6   7    0.04    0.23
  -3   6  -7    0.18    0.23
  -3   6  -7    0.02    0.16
   3  -6   7   -0.04    0.18
   3  -6   7   -0.11    0.25
  -4   6  -7    9.87    0.50
  -4   6  -7    7.90    0.49
  -4   6  -7    8.89    0.64
   4  -6   7    7.67    0.70
   4  -6   7    8.28    0.55
   4  -6   7    8.52    0.56
  -5   6  -7   11.65    0.64
  -5   6  -7   12.03    0.76
   5  -6   7   10.54    0.87
   5  -6   7   11.68    0.69
   5  -6   7   10.66    0.67
   5   5  -7    1.86    0.19
  -5  -5   7    1.50    0.36
  -5  -5   7    1.35    0.34
   4   5  -7    5.91    0.35
  -4  -5   7    4.26    0.47
  -4  -5   7    5.50    0.49
   3   5  -7   11.83    0.67
   3   5  -7   11.26    0.53
  -3  -5   7   11.12    0.65
  -3  -5   7   11.61    0.69
   2   5  -7    6.30    0.47
   2   5  -7    6.05    0.36
   2   5  -7    5.97    0.37
  -2  -5   7    5.59    0.44
  -2  -5   7    6.47    0.49
   1   5  -7   10.05    0.52
   1   5  -7   10.39    0.60
   1   5  -7   11.42    0.52
  -1  -5   7   10.45    0.61
  -1  -5   7   10.85    0.46
  -1  -5   7   10.26    0.59
  -1  -5   7   11.45    0.56
   0   5  -7    8.21    0.43
   0   5  -7    8.16    0.45
   0   5  -7    7.79    0.51
   0  -5   7    8.03    0.44
   0  -5   7    8.21    0.51
   0  -5   7    7.98    0.41
  -1   5  -7    0.26    0.16
  -1   5  -7    0.37    0.10
  -1   5  -7    0.33    0.16
  -1   5  -7    0.56    0.21
   1  -5   7    0.44    0.21
   1  -5   7    0.05    0.13
   1  -5   7    0.54    0.15
  -2   5  -7    4.66    0.41
  -2   5  -7    3.70    0.26
  -2   5  -7    4.07    0.32
   2  -5   7    2.87    0.37
   2  -5   7    3.95    0.28
   2  -5   7    3.96    0.33
  -3   5  -7   12.78    0.57
  -3   5  -7   13.35    0.69
  -3   5  -7   12.28    0.58
   3  -5   7   10.03    0.72
   3  -5   7   12.09    0.63
   3  -5   7   12.42    0.63
  -4   5  -7    5.41    0.39
  -4   5  -7    4.82    0.46
  -4   5  -7    4.63    0.36
   4  -5   7    4.75    0.41
   4  -5   7    5.10    0.44
   4  -5   7    4.02    0.50
  -5   5  -7    2.73    0.41
  -5   5  -7    2.83    0.33
   5  -5   7    2.53    0.35
   5  -5   7    2.24    0.33
   5  -5   7    2.60    0.48
   5   4  -7    5.50    0.30
  -5  -4   7    4.93    0.50
  -5  -4   7    5.61    0.49
   4   4  -7    9.27    0.61
   4   4  -7    8.23    0.41
  -4  -4   7    7.45    0.56
  -4  -4   7    8.50    0.58
   3   4  -7   24.67    0.96
   3   4  -7   25.99    1.12
  -3  -4   7   24.72    1.09
  -3  -4   7   26.12    1.07
   2   4  -7   34.70    1.31
   2   4  -7   31.44    1.17
   2   4  -7   30.81    1.18
  -2  -4   7   30.55    1.23
  -2  -4   7   30.61    1.27
   1   4  -7    6.45    0.39
   1   4  -7    7.05    0.38
   1   4  -7    7.22    0.48
   1   4  -7    6.12    0.34
  -1  -4   7    6.69    0.45
  -1  -4   7    6.87    0.33
  -1  -4   7    6.44    0.41
  -1  -4   7    7.38    0.42
   0   4  -7    3.53    0.29
   0   4  -7    3.06    0.25
   0   4  -7    2.83    0.25
   0   4  -7    2.98    0.33
   0  -4   7    2.95    0.24
   0  -4   7    3.70    0.33
   0  -4   7    3.01    0.27
  -1   4  -7    3.82    0.31
  -1   4  -7    3.03    0.25
  -1   4  -7    2.79    0.31
  -1   4  -7    3.33    0.24
  -1   4  -7    2.91    0.27
   1  -4   7    3.58    0.28
   1  -4   7    3.80    0.31
   1  -4   7    3.15    0.28
   1  -4   7    2.89    0.31
  -2   4  -7    5.39    0.32
  -2   4  -7    5.70    0.36
   2  -4   7    5.55    0.40
   2  -4   7    5.71    0.39
   2  -4   7    5.83    0.36
   2  -4   7    5.34    0.46
  -3   4  -7   -0.10    0.14
  -3   4  -7    0.22    0.21
  -3   4  -7    0.21    0.15
  -3   4  -7    0.51    0.22
   3  -4   7   -0.08    0.16
   3  -4   7   -0.04    0.17
   3  -4   7    0.32    0.24
  -4   4  -7    5.67    0.51
  -4   4  -7    6.61    0.59
  -4   4  -7    5.47    0.42
  -4   4  -7    5.92    0.37
   4  -4   7    5.41    0.55
   4  -4   7    5.83    0.47
   4  -4   7    6.10    0.48
  -5   4  -7    2.15    0.37
  -5   4  -7    2.25    0.47
  -5   4  -7    2.25    0.32
   5  -4   7    2.23    0.34
   5  -4   7    2.09    0.33
   5  -4   7    2.63    0.46
  -6   4  -7    0.50    0.43
  -6   4  -7    0.32    0.28
   6  -4   7    0.59    0.29
   6  -4   7    0.49    0.33
   6  -4   7    0.84    0.41
  -6  -3   7    2.70    0.40
  -6  -3   7    2.89    0.43
   5   3  -7   18.52    0.90
   5   3  -7   16.96    0.66
  -5  -3   7   17.47    0.89
  -5  -3   7   17.45    0.88
   4   3  -7   42.13    1.64
   4   3  -7   41.51    1.47
  -4  -3   7   40.71    1.60
  -4  -3   7   40.92    1.62
   3   3  -7   27.46    1.06
   3   3  -7   27.40    1.01
   3   3  -7   27.16    1.16
  -3  -3   7   25.69    1.10
  -3  -3   7   26.45    1.10
   2   3  -7   42.92    1.62
   2   3  -7   40.87    1.49
   2   3  -7   40.65    1.48
   2   3  -7   40.71    1.52
  -2  -3   7   40.80    1.54
  -2  -3   7   41.20    1.56
   1   3  -7   48.66    1.77
   1   3  -7   50.16    1.78
   1   3  -7   52.59    1.87
   1   3  -7   47.41    1.77
  -1  -3   7   49.91    1.72
  -1  -3   7   46.32    1.77
  -1  -3   7   51.30    1.84
  -1  -3   7   50.79    1.80
   0   3  -7   31.33    1.29
   0   3  -7   35.11    1.30
   0   3  -7   36.23    1.29
   0   3  -7   32.03    1.35
   0  -3   7   37.69    1.32
   0  -3   7   37.67    1.28
   0  -3   7   33.98    1.30
  -1   3  -7    7.18    0.43
  -1   3  -7    7.24    0.38
  -1   3  -7    7.35    0.48
  -1   3  -7    7.93    0.41
  -1   3  -7    8.01    0.43
   1  -3   7    7.65    0.42
   1  -3   7    6.83    0.45
   1  -3   7    7.21    0.41
   1  -3   7    8.18    0.43
  -2   3  -7    2.00    0.25
  -2   3  -7    1.43    0.20
  -2   3  -7    1.53    0.24
  -2   3  -7    2.27    0.27
  -2   3  -7    2.27    0.23
   2  -3   7    2.06    0.25
   2  -3   7    2.28    0.30
  -3   3  -7    0.06    0.20
  -3   3  -7   -0.03    0.15
  -3   3  -7    0.03    0.19
  -3   3  -7   -0.10    0.12
   3  -3   7    0.17    0.18
   3  -3   7   -0.08    0.16
   3  -3   7   -0.12    0.20
  -4   3  -7    0.42    0.14
  -4   3  -7    0.45    0.29
  -4   3  -7    0.15    0.23
  -4   3  -7    0.16    0.19
   4  -3   7    0.38    0.22
   4  -3   7    0.59    0.28
   4  -3   7   -0.27    0.18
  -5   3  -7    1.08    0.40
  -5   3  -7    1.53    0.32
  -5   3  -7    1.85    0.31
   5  -3   7    1.43    0.29
   5  -3   7    1.96    0.41
   5  -3   7    1.82    0.32
  -6   3  -7    0.98    0.31
  -6   3  -7    1.11    0.46
   6  -3   7    0.82    0.30
   6  -3   7    1.12    0.41
   6   2  -7    3.57    0.43
  -6  -2   7    4.44    0.53
  -6  -2   7    2.88    0.39
  -6  -2   7    2.82    0.40
   5   2  -7    5.16    0.48
   5   2  -7    5.47    0.29
  -5  -2   7    5.00    0.51
  -5  -2   7    5.09    0.45
  -5  -2   7    6.02    0.48
   4   2  -7   26.74    1.15
   4   2  -7   28.19    1.10
   4   2  -7   26.63    1.01
  -4  -2   7   28.90    1.14
  -4  -2   7   28.28    1.21
  -4  -2   7   25.50    1.13
   3   2  -7   52.17    1.89
   3   2  -7   52.37    2.00
   3   2  -7   54.89    1.88
   3   2  -7   53.03    1.92
  -3  -2   7   56.38    2.02
  -3  -2   7   54.07    1.96
  -3  -2   7   52.52    1.96
   2   2  -7   36.74    1.40
   2   2  -7   38.00    1.51
   2   2  -7   37.68    1.38
   2   2  -7   37.13    1.41
  -2  -2   7   40.61    1.45
  -2  -2   7   39.50    1.31
  -2  -2   7   37.96    1.44
   1   2  -7   39.00    1.38
   1   2  -7   35.63    1.35
   1   2  -7   37.79    1.42
   1   2  -7   34.94    1.33
  -1  -2   7   33.45    1.29
  -1  -2   7   36.42    1.38
  -1  -2   7   37.88    1.38
  -1  -2   7   36.15    1.29
   0   2  -7   23.22    0.93
   0   2  -7   24.77    1.00
   0   2  -7   24.66    0.96
   0   2  -7   23.44    0.97
   0  -2   7   23.38    0.92
   0  -2   7   23.54    0.96
   0  -2   7   24.60    0.93
  -1   2  -7   28.07    1.17
  -1   2  -7   28.90    1.09
  -1   2  -7   30.55    1.12
  -1   2  -7   31.13    1.18
  -1   2  -7   30.63    1.14
   1  -2   7   30.60    1.15
   1  -2   7   28.86    1.13
   1  -2   7   26.32    1.11
  -2   2  -7    1.73    0.26
  -2   2  -7    2.06    0.23
  -2   2  -7    2.26    0.28
  -2   2  -7    1.78    0.27
  -2   2  -7    1.77    0.20
   2  -2   7    2.18    0.28
   2  -2   7    2.09    0.24
   2  -2   7    1.69    0.24
  -3   2  -7    3.71    0.35
  -3   2  -7    3.50    0.31
  -3   2  -7    3.45    0.28
  -3   2  -7    3.07    0.38
   3  -2   7    3.33    0.32
   3  -2   7    3.17    0.37
   3  -2   7    3.46    0.33
  -4   2  -7    0.99    0.25
  -4   2  -7    1.16    0.22
  -4   2  -7    0.68    0.31
  -4   2  -7    0.87    0.23
   4  -2   7    1.13    0.25
   4  -2   7    1.10    0.24
   4  -2   7    1.02    0.31
  -5   2  -7    1.05    0.29
  -5   2  -7    1.01    0.28
  -5   2  -7    1.00    0.40
   5  -2   7    1.19    0.26
   5  -2   7    0.84    0.35
   5  -2   7    1.18    0.28
  -6   2  -7    0.28    0.43
  -6   2  -7    0.68    0.30
   6  -2   7    0.52    0.37
   6  -2   7    0.52    0.27
   6   1  -7   10.97    0.93
   6   1  -7   11.20    0.71
  -6  -1   7    9.53    0.65
  -6  -1   7   11.04    0.79
   5   1  -7   12.98    0.73
   5   1  -7   13.26    0.56
   5   1  -7   13.51    0.69
  -5  -1   7   12.48    0.78
  -5  -1   7   13.52    0.71
  -5  -1   7   13.41    0.69
   4   1  -7   10.67    0.61
   4   1  -7   11.08    0.51
   4   1  -7   11.31    0.59
  -4  -1   7   11.62    0.60
  -4  -1   7   11.08    0.57
  -4  -1   7   10.54    0.66
   3   1  -7   44.51    1.63
   3   1  -7   46.76    1.72
   3   1  -7   46.43    1.68
   3   1  -7   42.55    1.61
  -3  -1   7   47.27    1.67
  -3  -1   7   45.55    1.69
  -3  -1   7   44.76    1.73
   2   1  -7   77.80    2.70
   2   1  -7   77.17    2.68
   2   1  -7   75.52    2.72
   2   1  -7   75.45    2.77
  -2  -1   7   79.77    2.72
  -2  -1   7   78.17    2.62
  -2  -1   7   78.41    2.74
  -2  -1   7   77.42    2.74
   1   1  -7   35.53    1.38
   1   1  -7   37.01    1.32
   1   1  -7   35.53    1.37
   1   1  -7   37.38    1.30
  -1  -1   7   33.10    1.33
  -1  -1   7   34.31    1.27
  -1  -1   7   33.63    1.21
   0   1  -7    1.10    0.15
   0   1  -7    1.16    0.19
   0   1  -7    1.05    0.19
   0   1  -7    1.15    0.17
   0   1  -7    1.37    0.21
   0  -1   7    1.18    0.18
   0  -1   7    1.22    0.17
   0  -1   7    1.24    0.15
  -1   1  -7    1.19    0.18
  -1   1  -7    0.91    0.21
  -1   1  -7    1.25    0.19
  -1   1  -7    1.50    0.23
  -1   1  -7    1.23    0.20
   1  -1   7    1.41    0.20
   1  -1   7    1.51    0.20
   1  -1   7    1.21    0.20
  -2   1  -7    5.36    0.41
  -2   1  -7    4.63    0.40
  -2   1  -7    4.61    0.38
  -2   1  -7    3.96    0.31
  -2   1  -7    4.36    0.34
   2  -1   7    3.88    0.34
   2  -1   7    4.69    0.40
   2  -1   7    5.35    0.36
  -3   1  -7    0.10    0.18
  -3   1  -7    0.12    0.13
  -3   1  -7    0.02    0.23
  -3   1  -7    0.05    0.20
  -3   1  -7    0.11    0.18
   3  -1   7   -0.07    0.16
   3  -1   7    0.13    0.21
   3  -1   7    0.13    0.17
  -4   1  -7    7.74    0.51
  -4   1  -7    6.22    0.65
  -4   1  -7    8.53    0.53
   4  -1   7    8.43    0.63
   4  -1   7    8.86    0.52
   4  -1   7    6.59    0.51
  -5   1  -7    7.81    0.55
  -5   1  -7    5.83    0.68
   5  -1   7    8.02    0.70
   5  -1   7    5.72    0.50
   5  -1   7    7.77    0.52
   6   0  -7    4.99    0.47
   6   0  -7    4.41    0.49
  -6   0   7    4.55    0.43
  -6   0   7    3.51    0.48
   5   0  -7    7.30    0.53
   5   0  -7    9.09    0.43
   5   0  -7    8.37    0.59
  -5   0   7    7.83    0.52
  -5   0   7    8.11    0.62
   4   0  -7   47.87    1.83
   4   0  -7   47.78    1.86
   4   0  -7   50.10    1.77
  -4   0   7   47.95    1.88
  -4   0   7   50.35    1.83
  -4   0   7   50.07    1.79
   3   0  -7  111.79    3.92
   3   0  -7  121.38    4.02
   3   0  -7  112.08    3.96
   3   0  -7  115.08    4.03
  -3   0   7  117.65    4.01
  -3   0   7  115.95    3.96
  -3   0   7  116.23    4.04
   2   0  -7  133.57    4.65
   2   0  -7  132.40    4.63
   2   0  -7  133.97    4.60
   2   0  -7  134.62    4.58
  -2   0   7  135.47    4.63
  -2   0   7  134.61    4.63
  -2   0   7  133.84    4.53
  -2   0   7  140.65    4.60
   1   0  -7   45.67    1.65
   1   0  -7   47.00    1.64
   1   0  -7   44.04    1.73
   1   0  -7   44.80    1.72
  -1   0   7   48.24    1.65
  -1   0   7   48.51    1.64
  -1   0   7   44.30    1.62
  -1   0   7   41.53    1.68
   0   0  -7   27.27    1.07
   0   0  -7   26.00    1.03
   0   0  -7   26.98    1.02
   0   0  -7   26.48    1.04
   0   0  -7   27.20    1.08
   0   0   7   24.93    0.97
   0   0   7   25.37    1.02
   0   0   7   28.02    1.02
  -1   0  -7    9.17    0.56
  -1   0  -7   10.50    0.56
  -1   0  -7    8.86    0.53
  -1   0  -7   10.83    0.52
  -1   0  -7   10.18    0.50
   1   0   7   11.27    0.52
   1   0   7   10.33    0.51
   1   0   7   10.86    0.53
  -2   0  -7    1.84    0.30
  -2   0  -7    1.79    0.25
  -2   0  -7    1.87    0.24
  -2   0  -7    1.87    0.22
  -2   0  -7    1.23    0.27
   2   0   7    1.47    0.21
   2   0   7    1.93    0.28
   2   0   7    1.79    0.24
  -3   0  -7    0.43    0.19
  -3   0  -7    0.82    0.22
  -3   0  -7    0.70    0.16
  -3   0  -7    0.39    0.27
  -3   0  -7    0.47    0.23
   3   0   7    0.57    0.25
   3   0   7    0.43    0.18
   3   0   7    0.75    0.21
  -4   0  -7    2.79    0.48
  -4   0  -7    2.78    0.32
  -4   0  -7    2.44    0.33
   4   0   7    2.89    0.32
   4   0   7    2.58    0.41
   4   0   7    2.29    0.32
  -5   0  -7    4.28    0.43
  -5   0  -7    3.27    0.58
   5   0   7    3.61    0.51
   5   0   7    3.98    0.40
   6  -1  -7    8.51    0.62
   6  -1  -7    9.19    0.66
   6  -1  -7    9.23    0.48
  -6   1   7    8.14    0.68
  -6   1   7    8.78    0.57
   5  -1  -7   18.44    0.91
   5  -1  -7   19.08    0.88
   5  -1  -7   18.31    0.76
  -5   1   7   16.76    0.82
  -5   1   7   18.71    0.91
   4  -1  -7   21.64    0.94
   4  -1  -7   20.56    0.84
   4  -1  -7   21.08    0.95
  -4   1   7   20.63    0.93
  -4   1   7   21.46    0.90
   3  -1  -7   14.21    0.59
   3  -1  -7   14.82    0.70
   3  -1  -7   13.96    0.63
  -3   1   7   14.75    0.60
  -3   1   7   14.42    0.68
  -3   1   7   14.67    0.68
   2  -1  -7   33.17    1.26
   2  -1  -7   33.27    1.26
   2  -1  -7   31.22    1.21
   2  -1  -7   30.09    1.18
  -2   1   7   29.86    1.25
  -2   1   7   32.74    1.18
  -2   1   7   31.97    1.21
  -2   1   7   33.44    1.17
   1  -1  -7   45.67    1.68
   1  -1  -7   45.04    1.75
   1  -1  -7   46.81    1.72
   1  -1  -7   43.84    1.65
  -1   1   7   44.43    1.63
  -1   1   7   47.13    1.67
  -1   1   7   45.83    1.63
   0  -1  -7   21.77    0.89
   0  -1  -7   21.67    0.90
   0  -1  -7   23.02    0.95
   0  -1  -7   22.32    0.94
   0  -1  -7   21.18    0.86
   0   1   7   21.83    0.89
   0   1   7   19.72    0.86
   0   1   7   21.64    0.83
   0   1   7   21.56    0.80
  -1  -1  -7   16.85    0.83
  -1  -1  -7   18.46    0.86
  -1  -1  -7   16.68    0.78
  -1  -1  -7   19.07    0.75
  -1  -1  -7   19.31    0.84
   1   1   7   16.94    0.76
   1   1   7   17.17    0.77
   1   1   7   17.86    0.77
  -2  -1  -7   -0.08    0.17
  -2  -1  -7    0.12    0.23
  -2  -1  -7    0.10    0.14
  -2  -1  -7    0.08    0.20
  -2  -1  -7   -0.17    0.14
   2   1   7    0.07    0.18
   2   1   7   -0.02    0.14
   2   1   7   -0.06    0.15
  -3  -1  -7    2.19    0.26
  -3  -1  -7    1.96    0.40
  -3  -1  -7    1.88    0.21
  -3  -1  -7    2.39    0.36
  -3  -1  -7    1.72    0.28
   3   1   7    1.88    0.27
   3   1   7    2.48    0.36
   3   1   7    1.51    0.25
  -4  -1  -7    0.21    0.36
  -4  -1  -7    0.81    0.25
   4   1   7    1.13    0.26
   4   1   7    0.81    0.31
   4   1   7    0.93    0.23
  -5  -1  -7    0.45    0.28
  -5  -1  -7    0.49    0.45
   5   1   7    0.46    0.25
   5   1   7    0.66    0.36
   6  -2  -7    8.96    0.67
   6  -2  -7   10.38    0.72
   6  -2  -7   10.24    0.52
  -6   2   7   10.13    0.69
   5  -2  -7   19.65    0.93
   5  -2  -7   18.08    0.90
   5  -2  -7   18.62    0.77
  -5   2   7   18.62    0.90
  -5   2   7   17.04    0.81
   4  -2  -7    9.20    0.58
   4  -2  -7    9.53    0.48
   4  -2  -7    9.29    0.57
   4  -2  -7    9.86    0.46
  -4   2   7    9.91    0.56
  -4   2   7    9.87    0.53
   3  -2  -7   17.30    0.69
   3  -2  -7   17.94    0.80
   3  -2  -7   16.51    0.78
   3  -2  -7   16.94    0.72
  -3   2   7   16.00    0.74
  -3   2   7   18.02    0.77
  -3   2   7   16.51    0.65
   2  -2  -7   49.85    1.88
   2  -2  -7   50.34    1.80
   2  -2  -7   48.87    1.81
   2  -2  -7   49.59    1.85
  -2   2   7   51.94    1.76
  -2   2   7   50.79    1.81
  -2   2   7   51.07    1.79
   1  -2  -7   91.22    3.28
   1  -2  -7   92.25    3.25
   1  -2  -7   93.73    3.24
   1  -2  -7   93.81    3.35
  -1   2   7   94.57    3.24
  -1   2   7   94.47    3.19
   0  -2  -7   10.23    0.58
   0  -2  -7   10.92    0.53
   0  -2  -7    9.78    0.53
   0  -2  -7   10.04    0.60
   0  -2  -7   10.35    0.52
   0   2   7    9.61    0.50
   0   2   7   10.37    0.49
   0   2   7    9.78    0.42
   0   2   7    9.91    0.53
  -1  -2  -7   15.14    0.71
  -1  -2  -7   15.96    0.80
  -1  -2  -7   16.84    0.84
  -1  -2  -7   16.78    0.71
   1   2   7   15.69    0.74
   1   2   7   15.92    0.71
   1   2   7   15.63    0.74
  -2  -2  -7    4.00    0.32
  -2  -2  -7    4.39    0.33
  -2  -2  -7    4.27    0.50
  -2  -2  -7    3.45    0.35
  -2  -2  -7    3.31    0.40
   2   2   7    4.34    0.42
   2   2   7    4.28    0.38
   2   2   7    4.32    0.34
  -3  -2  -7    0.05    0.23
  -3  -2  -7   -0.16    0.29
  -3  -2  -7    0.04    0.17
  -3  -2  -7    0.33    0.22
   3   2   7    0.12    0.25
   3   2   7    0.00    0.17
   3   2   7    0.08    0.20
  -4  -2  -7    0.33    0.24
  -4  -2  -7   -0.08    0.35
   4   2   7    0.03    0.20
   4   2   7   -0.12    0.27
   4   2   7    0.28    0.22
  -5  -2  -7    5.20    0.74
  -5  -2  -7    6.25    0.53
   5   2   7    6.51    0.69
   5   2   7    5.63    0.48
   6  -3  -7    7.07    0.63
   6  -3  -7    8.14    0.61
   6  -3  -7    7.32    0.46
  -6   3   7    7.05    0.59
   5  -3  -7   21.18    1.00
   5  -3  -7   20.98    0.87
   5  -3  -7   20.89    1.00
  -5   3   7   19.62    1.12
  -5   3   7   20.47    0.98
   4  -3  -7   31.98    1.18
   4  -3  -7   31.05    1.29
   4  -3  -7   31.08    1.31
   4  -3  -7   30.26    1.19
  -4   3   7   29.95    1.25
  -4   3   7   31.72    1.23
   3  -3  -7   53.88    1.88
   3  -3  -7   54.34    2.00
   3  -3  -7   51.93    1.90
   3  -3  -7   51.66    1.96
  -3   3   7   50.75    1.95
  -3   3   7   52.70    1.91
  -3   3   7   53.03    1.86
   2  -3  -7   49.18    1.88
   2  -3  -7   49.74    1.81
   2  -3  -7   50.23    1.79
   2  -3  -7   49.90    1.83
  -2   3   7   49.97    1.79
  -2   3   7   48.14    1.77
   1  -3  -7   35.19    1.34
   1  -3  -7   36.83    1.37
   1  -3  -7   34.38    1.32
   1  -3  -7   34.37    1.46
  -1   3   7   35.40    1.32
  -1   3   7   35.05    1.27
   0  -3  -7   63.47    2.19
   0  -3  -7   61.25    2.27
   0  -3  -7   59.79    2.21
   0  -3  -7   59.70    2.36
   0   3   7   60.97    2.20
   0   3   7   60.98    2.18
  -1  -3  -7   23.41    1.04
  -1  -3  -7   23.55    1.08
  -1  -3  -7   19.19    0.88
  -1  -3  -7   22.56    0.91
   1   3   7   22.56    0.91
   1   3   7   21.27    0.94
  -2  -3  -7    0.81    0.32
  -2  -3  -7    0.97    0.24
  -2  -3  -7    0.85    0.28
  -2  -3  -7    1.19    0.21
   2   3   7    0.99    0.28
   2   3   7    1.23    0.26
   2   3   7    1.12    0.22
  -3  -3  -7    0.70    0.38
  -3  -3  -7    0.73    0.25
  -3  -3  -7    0.46    0.28
   3   3   7    0.37    0.20
   3   3   7    0.39    0.23
   3   3   7    0.75    0.30
  -4  -3  -7    0.30    0.41
  -4  -3  -7    0.65    0.28
   4   3   7    0.24    0.22
   4   3   7    0.05    0.23
   4   3   7    0.52    0.33
   6  -4  -7    0.88    0.34
   6  -4  -7    0.72    0.32
   6  -4  -7    0.59    0.22
  -6   4   7    1.08    0.33
   5  -4  -7   10.64    0.69
   5  -4  -7   10.50    0.70
   5  -4  -7   11.30    0.58
  -5   4   7   10.77    0.66
   4  -4  -7   37.51    1.55
   4  -4  -7   38.98    1.42
   4  -4  -7   37.21    1.44
   4  -4  -7   36.62    1.51
  -4   4   7   38.47    1.49
  -4   4   7   38.68    1.47
   3  -4  -7   33.92    1.32
   3  -4  -7   36.09    1.30
   3  -4  -7   35.04    1.41
   3  -4  -7   35.14    1.36
  -3   4   7   28.20    1.33
  -3   4   7   35.02    1.29
  -3   4   7   35.71    1.32
   2  -4  -7   42.75    1.60
   2  -4  -7   41.44    1.67
   2  -4  -7   42.75    1.59
   2  -4  -7   42.68    1.57
  -2   4   7   42.49    1.57
  -2   4   7   42.13    1.54
   1  -4  -7   23.59    0.96
   1  -4  -7   21.61    1.09
   1  -4  -7   24.08    0.98
   1  -4  -7   23.54    0.98
  -1   4   7   23.25    0.89
  -1   4   7   24.35    0.96
   0  -4  -7   13.82    0.74
   0  -4  -7   13.03    0.67
   0  -4  -7   14.66    0.73
   0   4   7   13.92    0.65
   0   4   7   13.99    0.68
  -1  -4  -7   19.34    1.03
  -1  -4  -7   18.11    0.81
  -1  -4  -7   19.51    0.94
   1   4   7   18.06    0.84
   1   4   7   18.34    0.82
  -2  -4  -7    2.04    0.31
  -2  -4  -7    2.12    0.37
  -2  -4  -7    2.61    0.27
  -2  -4  -7    2.42    0.47
   2   4   7    2.15    0.29
   2   4   7    1.86    0.31
  -3  -4  -7    0.04    0.37
  -3  -4  -7    0.01    0.23
  -3  -4  -7   -0.04    0.26
   3   4   7    0.28    0.30
   3   4   7    0.05    0.20
   3   4   7   -0.11    0.22
  -4  -4  -7    0.13    0.44
  -4  -4  -7    0.19    0.26
   4   4   7    0.05    0.24
   4   4   7    0.21    0.34
   4   4   7   -0.09    0.24
   6  -5  -7    4.83    0.55
   6  -5  -7    5.89    0.45
   6  -5  -7    4.37    0.51
  -6   5   7    4.26    0.48
   5  -5  -7   14.61    0.71
   5  -5  -7   13.56    0.80
   5  -5  -7   13.35    0.82
   5  -5  -7   13.73    0.68
  -5   5   7   15.46    0.79
   4  -5  -7   30.35    1.33
   4  -5  -7   31.00    1.23
   4  -5  -7   31.30    1.21
   4  -5  -7   29.56    1.29
  -4   5   7   31.00    1.26
   3  -5  -7   27.16    1.20
   3  -5  -7   27.70    1.11
   3  -5  -7   24.57    1.07
   3  -5  -7   26.99    1.13
  -3   5   7   26.93    1.06
  -3   5   7   27.77    1.09
   2  -5  -7   19.55    0.82
   2  -5  -7   18.62    0.84
   2  -5  -7   18.47    0.82
   2  -5  -7   17.85    0.92
  -2   5   7   18.59    0.78
  -2   5   7   17.72    0.80
   1  -5  -7   37.08    1.62
   1  -5  -7   39.50    1.48
  -1   5   7   39.51    1.47
   0  -5  -7   35.20    1.43
   0  -5  -7   32.74    1.55
   0  -5  -7   31.74    1.34
   0   5   7   35.33    1.33
  -1  -5  -7    8.60    0.52
  -1  -5  -7    7.61    0.61
  -1  -5  -7    8.96    0.75
   1   5   7    9.81    0.58
   1   5   7    9.57    0.54
  -2  -5  -7    0.01    0.16
  -2  -5  -7    0.00    0.26
  -2  -5  -7   -0.12    0.33
  -2  -5  -7    0.02    0.21
   2   5   7    0.11    0.22
   2   5   7    0.13    0.20
  -3  -5  -7    1.09    0.34
  -3  -5  -7    0.67    0.47
  -3  -5  -7    1.50    0.31
   3   5   7    1.46    0.30
   3   5   7    2.22    0.36
   5  -6  -7    6.97    0.50
   5  -6  -7    7.03    0.53
   5  -6  -7    6.92    0.60
   5  -6  -7    7.18    0.63
  -5   6   7    6.85    0.57
   4  -6  -7   10.98    0.67
   4  -6  -7   11.01    0.63
   4  -6  -7   11.63    0.62
   4  -6  -7   11.21    0.74
  -4   6   7   10.70    0.64
   3  -6  -7   38.38    1.59
   3  -6  -7   37.11    1.50
   3  -6  -7   39.43    1.48
   3  -6  -7   36.73    1.48
  -3   6   7   36.71    1.44
  -3   6   7   38.95    1.47
   2  -6  -7   35.87    1.58
   2  -6  -7   38.65    1.45
  -2   6   7   36.00    1.42
   1  -6  -7   17.20    0.94
   1  -6  -7   18.29    0.84
  -1   6   7   18.13    0.82
   0  -6  -7   12.68    0.92
   0  -6  -7   12.57    0.74
   0  -6  -7   11.42    0.67
   0   6   7   13.32    0.67
  -1  -6  -7    7.16    0.49
  -1  -6  -7    7.01    0.60
  -1  -6  -7    7.17    0.75
   1   6   7    7.32    0.52
  -2  -6  -7    7.72    0.81
  -2  -6  -7    5.80    0.59
  -2  -6  -7    7.05    0.54
   2   6   7    6.55    0.55
   2   6   7    8.78    0.57
   5  -7  -7   13.04    0.76
   5  -7  -7   14.26    0.74
   5  -7  -7   14.72    0.90
   5  -7  -7   14.39    0.83
  -5   7   7   13.62    0.80
   4  -7  -7   17.50    0.89
   4  -7  -7   18.93    0.93
   4  -7  -7   19.43    1.03
   4  -7  -7   18.15    0.89
  -4   7   7   20.26    0.93
   3  -7  -7   15.72    0.93
   3  -7  -7   16.00    0.80
  -3   7   7   16.52    0.79
  -3   7   7   16.61    0.78
   2  -7  -7   22.85    1.22
   2  -7  -7   25.00    1.07
  -2   7   7   24.98    1.05
   1  -7  -7   16.88    0.94
   1  -7  -7   16.96    0.84
  -1   7   7   17.84    0.84
   0  -7  -7   10.86    0.72
   0  -7  -7   11.42    0.95
   0  -7  -7   10.03    0.66
   0   7   7   10.59    0.64
  -1  -7  -7    4.99    0.43
  -1  -7  -7    5.69    0.72
   1   7   7    4.88    0.45
   4  -8  -7    7.50    0.70
   4  -8  -7    8.33    0.59
  -4   8   7    7.48    0.60
   3  -8  -7   11.61    0.70
   3  -8  -7   12.20    0.83
  -3   8   7   10.62    0.65
   2  -8  -7    9.81    0.81
   2  -8  -7   11.04    0.68
  -2   8   7   10.69    0.65
   1  -8  -7   11.89    0.71
   1  -8  -7   11.13    0.77
  -1   8   7   12.12    0.70
   0  -8  -7    5.44    0.50
   0  -8  -7    6.73    0.84
   0   8   7    5.11    0.48
   1   9  -8    2.84    0.36
   1   9  -8    2.73    0.35
  -1  -9   8    2.69    0.46
  -1  -9   8    3.48    0.47
   0   9  -8    3.02    0.37
   0   9  -8    2.61    0.34
   0  -9   8    2.30    0.47
   0  -9   8    3.14    0.46
  -1   9  -8    0.75    0.27
  -1   9  -8    0.87    0.30
   1  -9   8    0.68    0.32
   1  -9   8    1.02    0.38
   1  -9   8    0.61    0.23
  -2   9  -8    3.18    0.43
  -2   9  -8    3.20    0.37
   2  -9   8    4.62    0.53
   2  -9   8    3.87    0.53
   2  -9   8    2.71    0.35
  -3   9  -8    7.26    0.64
  -3   9  -8    7.46    0.57
   3  -9   8    6.71    0.54
   3  -9   8    7.86    0.72
   3  -9   8    6.40    0.69
   3   8  -8    0.54    0.23
  -3  -8   8    0.71    0.35
  -3  -8   8    0.36    0.31
   2   8  -8   -0.01    0.21
  -2  -8   8    0.24    0.31
  -2  -8   8    0.17    0.25
   1   8  -8    0.96    0.25
   1   8  -8    1.14    0.25
  -1  -8   8    1.97    0.38
  -1  -8   8    1.05    0.34
  -1  -8   8    1.01    0.26
   0   8  -8   15.31    0.76
   0   8  -8   16.05    0.80
   0   8  -8   16.08    0.79
   0  -8   8   16.01    0.88
   0  -8   8   14.78    0.90
   0  -8   8   15.79    0.72
  -1   8  -8   27.05    1.15
  -1   8  -8   26.03    1.10
   1  -8   8   25.56    1.07
   1  -8   8   23.89    1.24
   1  -8   8   26.22    1.22
  -2   8  -8    7.03    0.50
  -2   8  -8    6.03    0.55
   2  -8   8    6.55    0.50
   2  -8   8    6.46    0.60
   2  -8   8    5.90    0.60
  -3   8  -8    1.25    0.27
  -3   8  -8    1.42    0.35
   3  -8   8    1.31    0.40
   3  -8   8    1.23    0.30
  -4   8  -8    2.02    0.32
  -4   8  -8    2.12    0.43
   4  -8   8    1.19    0.43
   4  -8   8    1.91    0.34
   3   7  -8    0.32    0.20
  -3  -7   8    0.28    0.27
  -3  -7   8    0.26    0.31
   2   7  -8    2.85    0.30
   2   7  -8    2.63    0.30
  -2  -7   8    2.91    0.36
  -2  -7   8    3.20    0.44
   1   7  -8   10.54    0.63
   1   7  -8   10.52    0.56
   1   7  -8    9.89    0.56
  -1  -7   8    7.88    0.65
  -1  -7   8    9.75    0.68
  -1  -7   8   10.79    0.59
   0   7  -8    8.62    0.57
   0   7  -8    7.59    0.50
   0   7  -8    7.05    0.47
   0  -7   8    7.01    0.43
   0  -7   8    7.16    0.59
   0  -7   8    6.92    0.46
   0  -7   8    6.78    0.59
  -1   7  -8   10.61    0.65
  -1   7  -8   11.11    0.60
   1  -7   8    9.33    0.70
   1  -7   8   10.54    0.70
   1  -7   8   10.43    0.56
  -2   7  -8   15.03    0.80
  -2   7  -8   13.50    0.70
   2  -7   8   14.14    0.71
   2  -7   8   13.58    0.84
  -3   7  -8   12.26    0.64
  -3   7  -8   10.72    0.73
   3  -7   8   10.51    0.78
   3  -7   8   12.69    0.68
  -4   7  -8   13.08    0.68
  -4   7  -8   13.60    0.84
   4  -7   8   12.64    0.91
   4  -7   8   13.10    0.75
   4   6  -8   -0.07    0.16
  -4  -6   8    0.21    0.30
  -4  -6   8    0.13    0.27
   3   6  -8    0.01    0.16
  -3  -6   8   -0.02    0.27
  -3  -6   8   -0.30    0.23
   2   6  -8    0.08    0.17
   2   6  -8   -0.21    0.21
   2   6  -8    0.29    0.17
  -2  -6   8    0.08    0.22
  -2  -6   8    0.20    0.25
   1   6  -8    2.28    0.26
   1   6  -8    1.95    0.27
   1   6  -8    1.90    0.31
  -1  -6   8    2.15    0.33
  -1  -6   8    2.46    0.30
  -1  -6   8    2.25    0.34
   0   6  -8   18.90    0.82
   0   6  -8   19.85    0.91
   0   6  -8   17.63    0.82
   0  -6   8   19.06    0.78
   0  -6   8   19.26    0.92
   0  -6   8   17.03    0.90
   0  -6   8   18.61    0.81
  -1   6  -8   13.70    0.65
  -1   6  -8   14.30    0.74
  -1   6  -8   13.70    0.68
   1  -6   8   13.40    0.64
   1  -6   8   11.82    0.73
   1  -6   8   14.05    0.63
  -2   6  -8   12.86    0.71
  -2   6  -8   11.33    0.60
   2  -6   8    9.97    0.70
   2  -6   8   11.25    0.60
  -3   6  -8    5.72    0.43
  -3   6  -8    5.47    0.50
   3  -6   8    5.87    0.47
   3  -6   8    4.71    0.53
  -4   6  -8    2.53    0.30
  -4   6  -8    3.14    0.43
   4  -6   8    2.34    0.44
   4  -6   8    2.02    0.33
  -5   6  -8    2.46    0.45
   5  -6   8    2.31    0.38
   5  -6   8    1.74    0.48
   5   5  -8    2.93    0.24
  -5  -5   8    2.51    0.43
  -5  -5   8    3.14    0.44
   4   5  -8    2.51    0.25
  -4  -5   8    2.89    0.39
  -4  -5   8    3.72    0.45
   3   5  -8    0.03    0.23
   3   5  -8    0.08    0.16
  -3  -5   8    0.10    0.23
  -3  -5   8   -0.35    0.20
   2   5  -8    3.34    0.30
   2   5  -8    4.87    0.34
   2   5  -8    3.71    0.40
  -2  -5   8    3.88    0.42
  -2  -5   8    3.80    0.38
   1   5  -8    1.02    0.26
   1   5  -8    1.58    0.23
   1   5  -8    1.00    0.20
  -1  -5   8    1.38    0.29
  -1  -5   8    1.29    0.23
  -1  -5   8    1.21    0.24
  -1  -5   8    1.04    0.16
   0   5  -8    4.58    0.43
   0   5  -8    5.08    0.38
   0   5  -8    5.15    0.38
   0  -5   8    4.45    0.42
   0  -5   8    6.33    0.39
   0  -5   8    5.13    0.34
   0  -5   8    5.13    0.46
  -1   5  -8   17.86    0.78
  -1   5  -8   18.66    0.88
  -1   5  -8   17.75    0.80
   1  -5   8   19.29    0.78
   1  -5   8   16.33    0.85
   1  -5   8   17.30    0.77
  -2   5  -8   19.05    0.84
  -2   5  -8   19.85    0.94
  -2   5  -8   21.17    0.80
   2  -5   8   20.82    0.88
   2  -5   8   19.63    0.87
   2  -5   8   18.38    0.95
  -3   5  -8   18.76    0.81
  -3   5  -8   17.39    0.90
  -3   5  -8   18.10    0.77
   3  -5   8   17.91    0.96
   3  -5   8   18.39    0.85
  -4   5  -8    5.92    0.43
  -4   5  -8    7.46    0.48
  -4   5  -8    6.61    0.58
   4  -5   8    6.29    0.61
   4  -5   8    6.88    0.53
   4  -5   8    6.18    0.52
  -5   5  -8    2.99    0.36
  -5   5  -8    2.90    0.45
   5  -5   8    2.87    0.50
   5  -5   8    2.69    0.38
   5  -5   8    3.00    0.39
   5   4  -8    0.63    0.15
  -5  -4   8    0.55    0.30
  -5  -4   8    0.43    0.29
   4   4  -8    1.00    0.18
   4   4  -8    0.64    0.28
  -4  -4   8    0.46    0.27
  -4  -4   8    0.59    0.26
   3   4  -8    2.08    0.23
   3   4  -8    2.21    0.35
  -3  -4   8    2.00    0.31
  -3  -4   8    1.92    0.31
   2   4  -8    0.40    0.16
   2   4  -8    0.45    0.24
   2   4  -8    0.52    0.18
  -2  -4   8    0.49    0.20
  -2  -4   8    0.56    0.23
   1   4  -8   14.20    0.67
   1   4  -8   14.93    0.65
   1   4  -8   15.44    0.77
   1   4  -8   13.43    0.66
  -1  -4   8   14.37    0.74
  -1  -4   8   15.51    0.60
  -1  -4   8   15.17    0.69
  -1  -4   8   13.60    0.66
   0   4  -8   10.12    0.66
   0   4  -8   12.46    0.57
   0   4  -8   12.43    0.60
   0   4  -8   12.15    0.58
   0  -4   8   10.68    0.59
   0  -4   8   12.78    0.59
   0  -4   8   12.58    0.55
  -1   4  -8   21.21    0.80
  -1   4  -8   20.99    0.85
  -1   4  -8   19.35    0.92
  -1   4  -8   19.70    0.85
  -1   4  -8   20.96    0.88
   1  -4   8   19.16    0.84
   1  -4   8   20.23    0.85
   1  -4   8   19.54    0.90
  -2   4  -8   21.39    0.90
  -2   4  -8   23.36    0.88
  -2   4  -8   21.68    1.00
   2  -4   8   20.86    0.91
   2  -4   8   21.88    0.93
   2  -4   8   21.43    1.00
  -3   4  -8   18.29    0.79
  -3   4  -8   18.10    0.80
  -3   4  -8   19.49    0.91
   3  -4   8   19.59    0.88
   3  -4   8   18.33    0.86
   3  -4   8   17.26    0.92
  -4   4  -8   11.40    0.71
  -4   4  -8   10.25    0.53
  -4   4  -8   10.52    0.60
   4  -4   8    9.12    0.62
   4  -4   8   10.51    0.75
   4  -4   8   10.43    0.65
  -5   4  -8    3.95    0.48
  -5   4  -8    4.01    0.40
   5  -4   8    3.92    0.54
   5  -4   8    3.07    0.39
   5  -4   8    2.59    0.37
   5   3  -8    0.57    0.28
   5   3  -8    1.43    0.17
  -5  -3   8    0.97    0.30
  -5  -3   8    1.32    0.31
   4   3  -8    1.37    0.19
   4   3  -8    1.05    0.30
  -4  -3   8    1.50    0.28
  -4  -3   8    1.27    0.28
   3   3  -8    4.71    0.48
   3   3  -8    3.78    0.32
  -3  -3   8    4.86    0.40
  -3  -3   8    4.09    0.39
   2   3  -8    0.18    0.16
   2   3  -8   -0.02    0.15
   2   3  -8   -0.01    0.13
   2   3  -8   -0.11    0.19
  -2  -3   8    0.03    0.17
  -2  -3   8   -0.05    0.18
   1   3  -8    5.44    0.45
   1   3  -8    5.26    0.35
   1   3  -8    5.00    0.38
   1   3  -8    5.67    0.36
  -1  -3   8    5.25    0.42
  -1  -3   8    5.93    0.31
  -1  -3   8    4.36    0.32
  -1  -3   8    5.38    0.39
   0   3  -8   51.97    2.08
   0   3  -8   58.88    2.16
   0   3  -8   57.74    2.08
   0   3  -8   61.59    2.11
   0  -3   8   59.72    2.11
   0  -3   8   56.48    2.08
   0  -3   8   60.25    2.06
  -1   3  -8   72.52    2.48
  -1   3  -8   73.68    2.52
  -1   3  -8   75.35    2.51
  -1   3  -8   61.75    2.53
   1  -3   8   66.29    2.49
   1  -3   8   72.23    2.52
   1  -3   8   68.33    2.48
  -2   3  -8   47.75    1.68
  -2   3  -8   48.11    1.76
  -2   3  -8   44.62    1.76
  -2   3  -8   45.05    1.68
   2  -3   8   45.19    1.76
   2  -3   8   43.10    1.70
   2  -3   8   46.60    1.73
  -3   3  -8   17.23    0.93
  -3   3  -8   18.68    0.79
  -3   3  -8   19.03    0.82
  -3   3  -8   19.16    0.90
   3  -3   8   19.29    0.93
   3  -3   8   18.02    0.85
   3  -3   8   17.48    0.86
  -4   3  -8   19.45    0.95
  -4   3  -8   21.43    0.89
  -4   3  -8   19.53    0.80
  -4   3  -8   17.30    1.00
   4  -3   8   17.10    0.90
   4  -3   8   18.92    1.00
   4  -3   8   18.72    0.91
  -5   3  -8    7.82    0.78
  -5   3  -8   11.40    0.68
  -5   3  -8   11.35    0.72
   5  -3   8    9.12    0.66
   5  -3   8   10.33    0.67
   5  -3   8   11.08    0.80
   6   2  -8    7.02    0.62
  -6  -2   8    6.86    0.60
  -6  -2   8    6.56    0.64
   5   2  -8    2.38    0.37
   5   2  -8    2.59    0.22
  -5  -2   8    2.76    0.41
  -5  -2   8    2.25    0.34
  -5  -2   8    2.99    0.37
   4   2  -8    3.07    0.39
   4   2  -8    3.76    0.34
  -4  -2   8    2.75    0.34
  -4  -2   8    3.38    0.36
  -4  -2   8    4.30    0.44
   3   2  -8    1.58    0.30
   3   2  -8    1.57    0.20
   3   2  -8    1.11    0.21
   3   2  -8    1.43    0.23
  -3  -2   8    1.44    0.25
  -3  -2   8    1.22    0.25
  -3  -2   8    1.73    0.27
   2   2  -8    0.69    0.21
   2   2  -8    0.56    0.15
   2   2  -8    0.40    0.23
   2   2  -8    0.29    0.17
  -2  -2   8    0.61    0.10
  -2  -2   8    0.47    0.19
  -2  -2   8    0.37    0.19
   1   2  -8    0.56    0.18
   1   2  -8    0.72    0.17
   1   2  -8    0.71    0.22
   1   2  -8    0.50    0.17
  -1  -2   8    0.66    0.20
  -1  -2   8    0.61    0.13
  -1  -2   8    0.45    0.20
   0   2  -8   22.02    0.91
   0   2  -8   21.08    0.92
   0   2  -8   24.47    0.97
   0   2  -8   24.44    0.99
   0  -2   8   21.76    0.88
   0  -2   8   19.23    0.92
   0  -2   8   23.34    0.89
  -1   2  -8   46.37    1.71
  -1   2  -8   41.00    1.76
  -1   2  -8   46.23    1.77
  -1   2  -8   48.66    1.74
   1  -2   8   52.21    1.74
   1  -2   8   45.92    1.71
   1  -2   8   45.59    1.73
  -2   2  -8   42.86    1.63
  -2   2  -8   37.65    1.57
  -2   2  -8   41.61    1.62
  -2   2  -8   41.86    1.54
  -2   2  -8   42.55    1.53
   2  -2   8   39.73    1.54
   2  -2   8   39.26    1.57
   2  -2   8   44.03    1.61
  -3   2  -8   23.56    1.05
  -3   2  -8   24.67    0.99
  -3   2  -8   20.92    1.06
  -3   2  -8   23.86    0.94
   3  -2   8   23.11    1.00
   3  -2   8   23.20    1.02
   3  -2   8   24.13    1.08
  -4   2  -8   10.04    0.64
  -4   2  -8   10.85    0.61
  -4   2  -8    8.77    0.72
   4  -2   8   10.74    0.61
   4  -2   8    9.14    0.68
   4  -2   8    9.00    0.60
  -5   2  -8   12.07    0.93
  -5   2  -8   13.06    0.77
  -5   2  -8   13.51    0.75
   5  -2   8   13.19    0.87
   5  -2   8   11.16    0.74
   5  -2   8   13.91    0.73
   6   1  -8    0.32    0.29
  -6  -1   8   -0.05    0.25
  -6  -1   8    0.39    0.32
   5   1  -8    2.40    0.37
   5   1  -8    1.98    0.31
   5   1  -8    2.46    0.25
  -5  -1   8    2.32    0.38
  -5  -1   8    2.53    0.36
  -5  -1   8    2.19    0.33
   4   1  -8    1.45    0.22
   4   1  -8    1.59    0.29
   4   1  -8    1.58    0.26
  -4  -1   8    1.43    0.27
  -4  -1   8    2.30    0.28
  -4  -1   8    2.11    0.34
   3   1  -8    0.74    0.24
   3   1  -8    0.53    0.18
   3   1  -8    0.46    0.19
   3   1  -8    0.63    0.15
  -3  -1   8    0.62    0.22
  -3  -1   8    0.42    0.21
  -3  -1   8    0.71    0.20
   2   1  -8    9.28    0.53
   2   1  -8    8.63    0.57
   2   1  -8    8.44    0.45
   2   1  -8   10.23    0.50
  -2  -1   8    9.31    0.51
  -2  -1   8    9.58    0.54
  -2  -1   8    9.74    0.40
  -2  -1   8    9.98    0.53
   1   1  -8   35.00    1.37
   1   1  -8   37.34    1.29
   1   1  -8   35.02    1.30
   1   1  -8   34.93    1.35
  -1  -1   8   31.50    1.25
  -1  -1   8   31.18    1.33
   0   1  -8   17.72    0.79
   0   1  -8   16.45    0.73
   0   1  -8   16.51    0.74
   0   1  -8   18.03    0.79
   0   1  -8   16.65    0.69
   0  -1   8   15.89    0.71
   0  -1   8   18.64    0.91
   0  -1   8   16.81    0.68
  -1   1  -8   20.53    0.96
  -1   1  -8   20.29    0.89
  -1   1  -8   21.96    0.92
  -1   1  -8   21.20    0.93
  -1   1  -8   21.01    0.95
   1  -1   8   23.20    0.93
   1  -1   8   24.39    0.92
   1  -1   8   22.59    0.90
  -2   1  -8   24.42    1.02
  -2   1  -8   24.55    1.11
  -2   1  -8   24.93    1.04
  -2   1  -8   24.86    1.12
  -2   1  -8   25.59    1.10
   2  -1   8   26.19    1.07
   2  -1   8   28.08    1.10
   2  -1   8   27.32    1.06
  -3   1  -8   36.36    1.49
  -3   1  -8   34.83    1.57
  -3   1  -8   39.02    1.48
  -3   1  -8   39.21    1.42
  -3   1  -8   36.26    1.54
   3  -1   8   36.50    1.48
   3  -1   8   38.95    1.56
   3  -1   8   40.02    1.47
  -4   1  -8   13.55    0.90
  -4   1  -8   14.58    0.76
  -4   1  -8   15.44    0.78
   4  -1   8   12.98    0.75
   4  -1   8   13.40    0.84
   4  -1   8   16.78    0.76
  -5   1  -8    0.83    0.41
  -5   1  -8    1.54    0.35
  -5   1  -8    1.88    0.35
   5  -1   8    2.03    0.43
   5  -1   8    1.69    0.30
   5  -1   8    1.88    0.33
   6   0  -8    3.54    0.29
   6   0  -8    4.10    0.50
   6   0  -8    3.55    0.42
  -6   0   8    3.88    0.50
  -6   0   8    3.73    0.40
   5   0  -8   15.06    0.78
   5   0  -8   15.44    0.67
   5   0  -8   14.31    0.82
  -5   0   8   15.49    0.85
  -5   0   8   14.57    0.76
   4   0  -8    0.11    0.20
   4   0  -8    0.19    0.16
   4   0  -8    0.55    0.23
  -4   0   8   -0.03    0.21
  -4   0   8    0.17    0.20
  -4   0   8    0.39    0.18
   3   0  -8   26.24    1.12
   3   0  -8   27.27    1.03
   3   0  -8   25.54    1.04
   3   0  -8   26.70    1.11
  -3   0   8   25.07    1.10
  -3   0   8   26.72    1.10
  -3   0   8   27.82    1.05
   2   0  -8   11.33    0.59
   2   0  -8   10.63    0.53
   2   0  -8    9.49    0.51
   2   0  -8   10.87    0.61
  -2   0   8    9.88    0.46
  -2   0   8   11.31    0.56
  -2   0   8   11.58    0.54
  -2   0   8   11.06    0.59
   1   0  -8    1.07    0.23
   1   0  -8    1.00    0.18
   1   0  -8    1.09    0.19
   1   0  -8    1.34    0.25
  -1   0   8    0.91    0.16
  -1   0   8    1.08    0.17
  -1   0   8    1.01    0.23
   0   0  -8    9.11    0.50
   0   0  -8    9.00    0.48
   0   0  -8    7.98    0.51
   0   0  -8    8.91    0.46
   0   0  -8    8.13    0.46
   0   0   8    9.05    0.41
   0   0   8    8.34    0.47
   0   0   8    8.11    0.45
  -1   0  -8   85.70    3.15
  -1   0  -8   84.74    3.12
  -1   0  -8   88.57    3.07
  -1   0  -8   89.28    3.13
   1   0   8   88.22    3.09
   1   0   8   88.91    3.07
   1   0   8   88.27    3.07
  -2   0  -8  105.10    4.16
  -2   0  -8  119.38    4.13
  -2   0  -8  106.71    4.05
  -2   0  -8  112.02    4.10
  -2   0  -8  126.81    4.22
   2   0   8  126.56    4.12
   2   0   8  125.54    4.09
   2   0   8  121.18    4.14
  -3   0  -8   32.62    1.45
  -3   0  -8   36.60    1.39
  -3   0  -8   32.54    1.30
  -3   0  -8   35.27    1.38
  -3   0  -8   33.11    1.52
   3   0   8   33.95    1.35
   3   0   8   35.08    1.45
   3   0   8   36.27    1.39
  -4   0  -8    7.85    0.76
  -4   0  -8    8.51    0.61
  -4   0  -8    8.95    0.58
   4   0   8    8.70    0.67
   4   0   8    8.76    0.59
   4   0   8   10.05    0.58
  -5   0  -8    3.53    0.61
  -5   0  -8    2.62    0.39
   5   0   8    3.21    0.50
   5   0   8    3.63    0.40
   5   0   8    4.14    0.43
   6  -1  -8    2.50    0.28
   6  -1  -8    1.95    0.40
   6  -1  -8    2.40    0.37
  -6   1   8    2.07    0.41
  -6   1   8    2.24    0.34
   5  -1  -8    3.70    0.33
   5  -1  -8    3.31    0.42
   5  -1  -8    4.03    0.42
  -5   1   8    3.18    0.41
  -5   1   8    3.60    0.37
   4  -1  -8   23.51    1.08
   4  -1  -8   23.61    0.99
   4  -1  -8   24.64    1.07
  -4   1   8   24.57    1.04
  -4   1   8   24.33    1.07
   3  -1  -8   16.29    0.66
   3  -1  -8   14.46    0.74
   3  -1  -8   13.48    0.69
   3  -1  -8   15.71    0.76
  -3   1   8   16.42    0.74
  -3   1   8   15.24    0.75
   2  -1  -8    0.21    0.16
   2  -1  -8    0.11    0.13
   2  -1  -8    0.15    0.17
   2  -1  -8    0.69    0.22
  -2   1   8    0.16    0.18
  -2   1   8    0.34    0.16
  -2   1   8    0.32    0.15
  -2   1   8    0.15    0.12
   1  -1  -8   11.16    0.56
   1  -1  -8   10.25    0.59
   1  -1  -8   10.63    0.63
   1  -1  -8   10.79    0.55
  -1   1   8   10.98    0.51
  -1   1   8   10.84    0.52
   0  -1  -8   13.58    0.64
   0  -1  -8   14.87    0.74
   0  -1  -8   15.41    0.69
   0  -1  -8   13.89    0.70
   0  -1  -8   13.92    0.66
   0   1   8   14.75    0.67
   0   1   8   14.04    0.65
   0   1   8   14.65    0.61
  -1  -1  -8    2.60    0.30
  -1  -1  -8    2.19    0.32
  -1  -1  -8    2.20    0.25
  -1  -1  -8    2.53    0.34
   1   1   8    2.09    0.26
   1   1   8    2.37    0.27
   1   1   8    2.33    0.27
  -2  -1  -8   14.49    0.80
  -2  -1  -8   11.92    0.67
  -2  -1  -8   13.46    0.67
  -2  -1  -8   13.44    0.64
  -2  -1  -8   11.68    0.74
   2   1   8   13.90    0.71
   2   1   8   13.09    0.67
   2   1   8   13.12    0.66
  -3  -1  -8   21.22    1.10
  -3  -1  -8   19.11    0.91
  -3  -1  -8   20.11    1.01
  -3  -1  -8   17.14    0.81
  -3  -1  -8   21.10    0.91
   3   1   8   19.89    0.91
   3   1   8   20.27    0.89
   3   1   8   19.58    0.98
  -4  -1  -8   10.83    0.69
  -4  -1  -8   11.29    0.90
   4   1   8    9.36    0.64
   4   1   8   11.45    0.63
   4   1   8   10.77    0.76
  -5  -1  -8    5.57    0.75
  -5  -1  -8    5.15    0.51
   5   1   8    5.25    0.63
   6  -2  -8    3.28    0.34
   6  -2  -8    2.81    0.44
   6  -2  -8    2.57    0.41
  -6   2   8    2.87    0.42
   5  -2  -8    1.14    0.30
   5  -2  -8    0.61    0.20
   5  -2  -8    1.20    0.33
  -5   2   8    1.05    0.25
  -5   2   8    0.67    0.27
   4  -2  -8    1.06    0.21
   4  -2  -8    1.94    0.32
   4  -2  -8    1.62    0.21
   4  -2  -8    1.52    0.29
  -4   2   8    1.84    0.28
  -4   2   8    1.29    0.27
   3  -2  -8   11.02    0.64
   3  -2  -8    9.80    0.55
   3  -2  -8   11.53    0.53
   3  -2  -8   10.92    0.62
  -3   2   8   10.89    0.58
  -3   2   8    9.76    0.60
  -3   2   8   11.04    0.58
   2  -2  -8    0.86    0.24
   2  -2  -8    0.70    0.18
   2  -2  -8    0.73    0.18
   2  -2  -8    0.88    0.22
  -2   2   8    0.82    0.24
  -2   2   8    0.78    0.16
  -2   2   8    1.26    0.19
   1  -2  -8    3.27    0.34
   1  -2  -8    3.88    0.35
   1  -2  -8    2.51    0.35
   1  -2  -8    2.31    0.26
  -1   2   8    2.79    0.24
  -1   2   8    2.81    0.27
   0  -2  -8   17.88    0.78
   0  -2  -8   17.46    0.80
   0  -2  -8   17.65    0.85
   0  -2  -8   16.66    0.76
   0  -2  -8   18.41    0.89
   0   2   8   16.02    0.77
   0   2   8   18.50    0.87
  -1  -2  -8   11.12    0.61
  -1  -2  -8   11.19    0.69
  -1  -2  -8   13.42    0.75
  -1  -2  -8   12.56    0.59
   1   2   8   10.90    0.60
   1   2   8   11.78    0.63
   1   2   8   12.03    0.63
  -2  -2  -8    2.41    0.32
  -2  -2  -8    3.43    0.30
  -2  -2  -8    2.13    0.38
  -2  -2  -8    3.49    0.47
   2   2   8    2.92    0.34
   2   2   8    2.79    0.31
   2   2   8    2.58    0.36
  -3  -2  -8   13.74    0.87
  -3  -2  -8   15.40    0.78
  -3  -2  -8   14.51    0.96
   3   2   8   15.95    0.79
   3   2   8   14.67    0.85
   3   2   8   15.58    0.77
  -4  -2  -8    8.51    0.85
  -4  -2  -8    9.00    0.61
   4   2   8    7.56    0.56
   4   2   8    7.45    0.57
   4   2   8    6.22    0.64
   6  -3  -8    1.58    0.36
   6  -3  -8    1.30    0.36
   6  -3  -8    0.71    0.23
  -6   3   8    1.43    0.37
   5  -3  -8   17.06    0.89
   5  -3  -8   14.74    0.86
   5  -3  -8   15.76    0.74
  -5   3   8   16.13    0.85
  -5   3   8   16.17    0.81
   4  -3  -8   21.77    0.91
   4  -3  -8   21.05    1.00
   4  -3  -8   21.40    1.01
   4  -3  -8   21.13    0.87
  -4   3   8   20.27    0.95
  -4   3   8   21.50    0.95
   3  -3  -8    3.50    0.39
   3  -3  -8    3.28    0.36
   3  -3  -8    3.61    0.30
   3  -3  -8    4.01    0.34
  -3   3   8    3.37    0.32
  -3   3   8    3.17    0.36
  -3   3   8    3.85    0.28
   2  -3  -8    1.40    0.22
   2  -3  -8    0.87    0.23
   2  -3  -8    1.50    0.23
   2  -3  -8    1.04    0.27
  -2   3   8    1.00    0.19
  -2   3   8    1.19    0.20
   1  -3  -8    7.39    0.47
   1  -3  -8    6.71    0.44
   1  -3  -8    7.04    0.48
  -1   3   8    6.71    0.37
  -1   3   8    6.06    0.42
   0  -3  -8    0.99    0.22
   0  -3  -8    0.90    0.20
   0  -3  -8    0.84    0.24
   0  -3  -8    1.64    0.32
   0   3   8    0.72    0.20
  -1  -3  -8    6.28    0.55
  -1  -3  -8    6.62    0.58
  -1  -3  -8    6.13    0.41
   1   3   8    6.18    0.44
   1   3   8    5.42    0.47
   1   3   8    5.59    0.47
  -2  -3  -8   13.89    0.85
  -2  -3  -8   12.03    0.73
  -2  -3  -8   15.94    0.69
  -2  -3  -8   15.31    0.93
   2   3   8   13.67    0.80
   2   3   8   13.71    0.77
   2   3   8   15.64    0.74
  -3  -3  -8   13.35    0.86
  -3  -3  -8   14.31    0.79
  -3  -3  -8   16.25    1.02
   3   3   8   13.87    0.88
   3   3   8   14.30    0.76
   3   3   8   12.88    0.77
  -4  -3  -8   12.88    1.03
  -4  -3  -8   12.11    0.76
   4   3   8   12.72    0.75
   4   3   8   12.04    0.75
   4   3   8   14.04    0.93
   6  -4  -8    7.34    0.52
   6  -4  -8    8.37    0.71
   6  -4  -8    7.92    0.67
  -6   4   8    7.39    0.63
   5  -4  -8    2.20    0.37
   5  -4  -8    2.53    0.41
   5  -4  -8    2.68    0.32
  -5   4   8    2.33    0.37
   4  -4  -8    2.94    0.38
   4  -4  -8    3.97    0.32
   4  -4  -8    2.92    0.40
   4  -4  -8    3.59    0.34
  -4   4   8    3.43    0.37
  -4   4   8    2.56    0.34
   3  -4  -8    7.41    0.56
   3  -4  -8    6.99    0.47
   3  -4  -8    6.37    0.49
   3  -4  -8    7.20    0.45
  -3   4   8    6.77    0.45
  -3   4   8    6.17    0.50
  -3   4   8    6.57    0.41
   2  -4  -8    9.33    0.53
   2  -4  -8    9.38    0.55
   2  -4  -8    9.02    0.64
   2  -4  -8    8.73    0.55
  -2   4   8    9.56    0.52
  -2   4   8    9.52    0.49
   1  -4  -8   -0.03    0.22
   1  -4  -8   -0.13    0.17
   1  -4  -8    0.02    0.18
  -1   4   8   -0.19    0.15
   0  -4  -8    8.24    0.55
   0  -4  -8    9.99    0.62
   0  -4  -8    8.87    0.69
   0   4   8    9.67    0.54
  -1  -4  -8    8.35    0.62
  -1  -4  -8    7.77    0.66
  -1  -4  -8    7.58    0.48
   1   4   8    6.72    0.53
   1   4   8    7.08    0.50
  -2  -4  -8    4.76    0.46
  -2  -4  -8    6.39    0.43
  -2  -4  -8    4.16    0.51
  -2  -4  -8    6.63    0.69
   2   4   8    6.02    0.49
   2   4   8    5.77    0.51
   2   4   8    6.71    0.59
  -3  -4  -8    1.46    0.33
  -3  -4  -8    1.35    0.37
  -3  -4  -8    2.14    0.52
   3   4   8    1.33    0.30
   3   4   8    1.23    0.31
   3   4   8    1.03    0.36
   6  -5  -8    7.33    0.56
   5  -5  -8   10.64    0.73
   5  -5  -8   11.18    0.61
   5  -5  -8   11.05    0.65
   5  -5  -8   10.28    0.73
  -5   5   8   11.64    0.71
   4  -5  -8    7.84    0.53
   4  -5  -8    8.20    0.65
   4  -5  -8    6.93    0.49
   4  -5  -8    7.26    0.57
  -4   5   8    7.51    0.54
   3  -5  -8    3.27    0.35
   3  -5  -8    3.01    0.36
   3  -5  -8    3.06    0.33
   3  -5  -8    2.78    0.40
  -3   5   8    3.56    0.40
  -3   5   8    3.66    0.35
  -3   5   8    2.99    0.30
   2  -5  -8    0.18    0.24
   2  -5  -8    0.12    0.19
   2  -5  -8    0.24    0.28
   2  -5  -8    0.45    0.21
  -2   5   8    0.23    0.20
   1  -5  -8    0.20    0.25
   1  -5  -8   -0.01    0.19
  -1   5   8    0.24    0.19
   0  -5  -8    4.35    0.56
   0  -5  -8    4.38    0.42
   0  -5  -8    4.37    0.45
   0   5   8    3.84    0.37
  -1  -5  -8    6.09    0.46
  -1  -5  -8    6.80    0.60
  -1  -5  -8    6.19    0.67
   1   5   8    6.54    0.50
  -2  -5  -8    1.74    0.33
  -2  -5  -8    2.43    0.53
  -2  -5  -8    1.67    0.39
   2   5   8    2.07    0.37
   2   5   8    2.57    0.35
  -3  -5  -8    3.97    0.67
  -3  -5  -8    3.68    0.44
  -3  -5  -8    3.07    0.48
   3   5   8    3.86    0.47
   3   5   8    3.67    0.53
   3   5   8    3.82    0.44
   5  -6  -8    4.76    0.44
   5  -6  -8    3.94    0.50
   5  -6  -8    3.80    0.39
   5  -6  -8    3.80    0.47
  -5   6   8    4.42    0.47
   4  -6  -8    5.07    0.41
   4  -6  -8    4.17    0.51
   4  -6  -8    4.34    0.42
   4  -6  -8    4.92    0.47
  -4   6   8    4.31    0.43
   3  -6  -8    4.47    0.45
   3  -6  -8    4.75    0.52
   3  -6  -8    4.49    0.44
   3  -6  -8    4.89    0.41
  -3   6   8    4.24    0.38
  -3   6   8    5.07    0.40
   2  -6  -8   -0.07    0.20
   2  -6  -8   -0.29    0.29
  -2   6   8    0.13    0.20
   1  -6  -8    0.53    0.24
   1  -6  -8    0.51    0.29
  -1   6   8    0.28    0.21
   0  -6  -8   -0.17    0.34
   0  -6  -8    0.37    0.27
   0  -6  -8    0.36    0.24
   0   6   8   -0.09    0.21
  -1  -6  -8    2.97    0.34
  -1  -6  -8    3.74    0.57
  -1  -6  -8    3.24    0.45
   1   6   8    3.45    0.39
  -2  -6  -8    4.11    0.65
  -2  -6  -8    3.39    0.42
  -2  -6  -8    3.77    0.51
   2   6   8    4.52    0.45
   4  -7  -8    1.02    0.28
   4  -7  -8    0.67    0.35
  -4   7   8    0.91    0.28
   3  -7  -8    1.49    0.41
   3  -7  -8    1.63    0.31
  -3   7   8    1.14    0.27
   2  -7  -8    1.10    0.38
   2  -7  -8    1.49    0.31
  -2   7   8    0.91    0.26
   1  -7  -8    2.67    0.37
   1  -7  -8    2.10    0.40
  -1   7   8    2.00    0.32
   0  -7  -8    6.79    0.80
   0  -7  -8    5.85    0.51
   0  -7  -8    6.25    0.58
   0   7   8    5.05    0.47
  -1  -7  -8    2.60    0.54
  -1  -7  -8    2.72    0.33
  -1  -7  -8    1.82    0.52
   1   7   8    2.16    0.36
   2  -8  -8   -0.06    0.31
   2  -8  -8    0.38    0.28
  -2   8   8   -0.19    0.22
   1  -8  -8    0.09    0.26
   1  -8  -8    0.10    0.30
  -1   8   8    0.27    0.26
   1   9  -9    3.73    0.41
   1   9  -9    3.85    0.42
  -1  -9   9    3.55    0.52
  -1  -9   9    3.70    0.52
   0   9  -9    8.16    0.59
   0  -9   9    7.07    0.69
   0  -9   9    7.78    0.69
  -1   9  -9    5.82    0.54
  -1   9  -9    5.15    0.47
   1  -9   9    5.15    0.61
   1  -9   9    6.66    0.50
   1  -9   9    5.86    0.61
  -2   9  -9    2.71    0.43
  -2   9  -9    2.24    0.35
   2  -9   9    2.07    0.43
   2  -9   9    2.02    0.46
   2  -9   9    1.97    0.34
   2   8  -9    2.79    0.35
  -2  -8   9    3.68    0.51
  -2  -8   9    3.76    0.44
   1   8  -9    2.71    0.34
   1   8  -9    2.75    0.35
  -1  -8   9    2.97    0.45
  -1  -8   9    3.47    0.39
  -1  -8   9    2.71    0.45
   0   8  -9    1.59    0.34
   0   8  -9    2.02    0.31
   0   8  -9    1.39    0.29
   0  -8   9    2.30    0.42
   0  -8   9    1.51    0.37
  -1   8  -9    2.71    0.40
  -1   8  -9    2.76    0.34
   1  -8   9    2.49    0.31
   1  -8   9    3.83    0.50
   1  -8   9    2.84    0.46
  -2   8  -9    3.83    0.40
  -2   8  -9    3.62    0.46
   2  -8   9    2.96    0.47
   2  -8   9    3.74    0.51
   2  -8   9    2.52    0.35
  -3   8  -9    2.81    0.44
  -3   8  -9    2.48    0.36
   3  -8   9    2.11    0.45
   3  -8   9    3.21    0.39
   3   7  -9    2.23    0.30
  -3  -7   9    3.02    0.47
  -3  -7   9    2.00    0.38
   2   7  -9    6.79    0.49
   2   7  -9    6.82    0.49
  -2  -7   9    7.23    0.65
  -2  -7   9    6.28    0.56
   1   7  -9   13.14    0.67
   1   7  -9   13.30    0.69
   1   7  -9   12.82    0.74
  -1  -7   9   12.64    0.70
  -1  -7   9   10.09    0.74
  -1  -7   9   13.96    0.83
   0   7  -9    9.53    0.58
   0   7  -9   10.06    0.67
   0   7  -9    9.37    0.58
   0  -7   9    9.77    0.52
   0  -7   9    9.12    0.68
   0  -7   9    8.59    0.67
   0  -7   9    9.67    0.57
  -1   7  -9    6.43    0.56
  -1   7  -9    6.30    0.49
   1  -7   9    5.54    0.43
   1  -7   9    5.35    0.55
   1  -7   9    5.49    0.54
  -2   7  -9    3.56    0.44
  -2   7  -9    2.63    0.34
   2  -7   9    3.19    0.35
   2  -7   9    2.07    0.40
  -3   7  -9    0.49    0.25
  -3   7  -9    0.76    0.34
   3  -7   9    0.47    0.34
   3  -7   9    0.42    0.25
  -4   7  -9    1.32    0.39
  -4   7  -9    0.77    0.26
   4  -7   9    0.79    0.38
   4  -7   9    1.57    0.33
   4   6  -9    1.71    0.25
  -4  -6   9    2.55    0.41
  -4  -6   9    2.09    0.42
   3   6  -9    5.63    0.43
  -3  -6   9    6.46    0.59
  -3  -6   9    6.26    0.54
   2   6  -9   11.06    0.58
   2   6  -9   10.54    0.68
   2   6  -9   10.24    0.58
  -2  -6   9   10.81    0.66
  -2  -6   9   10.38    0.71
   1   6  -9   13.39    0.66
   1   6  -9   11.95    0.74
   1   6  -9   12.85    0.67
  -1  -6   9   11.71    0.73
  -1  -6   9   13.09    0.69
  -1  -6   9   14.24    0.80
   0   6  -9   15.90    0.86
   0   6  -9   16.58    0.78
   0   6  -9   16.72    0.79
   0  -6   9   16.33    0.89
   0  -6   9   17.40    0.74
   0  -6   9   15.07    0.85
   0  -6   9   17.37    0.78
  -1   6  -9   13.44    0.77
  -1   6  -9   14.34    0.69
   1  -6   9   13.87    0.67
   1  -6   9   13.76    0.66
   1  -6   9   11.34    0.74
  -2   6  -9   19.91    0.97
  -2   6  -9   18.45    0.87
   2  -6   9   20.09    0.89
   2  -6   9   17.71    0.97
  -3   6  -9    6.04    0.57
  -3   6  -9    6.56    0.49
   3  -6   9    6.68    0.53
   3  -6   9    5.93    0.59
  -4   6  -9    0.19    0.21
  -4   6  -9    0.15    0.31
   4  -6   9    0.06    0.33
   4  -6   9    0.05    0.24
   4   5  -9   11.07    0.55
  -4  -5   9   11.06    0.73
  -4  -5   9   10.79    0.77
   3   5  -9   20.63    0.89
   3   5  -9   23.45    1.05
  -3  -5   9   20.49    1.00
  -3  -5   9   20.36    1.04
   2   5  -9   32.99    1.34
   2   5  -9   30.48    1.20
   2   5  -9   28.77    1.20
  -2  -5   9   30.37    1.34
  -2  -5   9   30.82    1.28
   1   5  -9   28.84    1.29
   1   5  -9   31.59    1.19
   1   5  -9   28.39    1.19
  -1  -5   9   30.15    1.23
  -1  -5   9   30.15    1.12
  -1  -5   9   30.02    1.31
   0   5  -9   41.17    1.51
   0   5  -9   41.37    1.53
   0   5  -9   33.17    1.57
   0  -5   9   37.62    1.55
   0  -5   9   41.43    1.47
   0  -5   9   38.23    1.61
   0  -5   9   43.19    1.54
  -1   5  -9   36.20    1.40
  -1   5  -9   34.28    1.49
   1  -5   9   38.19    1.41
   1  -5   9   34.98    1.47
   1  -5   9   36.76    1.39
  -2   5  -9   16.85    0.73
  -2   5  -9   15.30    0.74
  -2   5  -9   15.36    0.84
   2  -5   9   15.01    0.75
   2  -5   9   14.06    0.83
  -3   5  -9   10.31    0.57
  -3   5  -9   10.65    0.70
  -3   5  -9   11.10    0.61
   3  -5   9   10.64    0.64
   3  -5   9   10.85    0.74
  -4   5  -9    4.86    0.40
  -4   5  -9    4.52    0.41
  -4   5  -9    4.81    0.53
   4  -5   9    3.87    0.43
   4  -5   9    4.84    0.56
  -5   5  -9    1.40    0.41
  -5   5  -9    1.41    0.33
   5  -5   9    0.83    0.31
   5  -5   9    1.07    0.41
   5   4  -9    0.18    0.15
  -5  -4   9    0.12    0.29
  -5  -4   9   -0.27    0.27
   4   4  -9    4.48    0.51
   4   4  -9    4.84    0.37
  -4  -4   9    4.57    0.47
  -4  -4   9    5.20    0.50
   3   4  -9   15.20    0.85
   3   4  -9   15.37    0.72
  -3  -4   9   17.15    0.84
  -3  -4   9   16.18    0.85
   2   4  -9   22.79    1.00
   2   4  -9   24.18    0.99
   2   4  -9   25.59    1.11
  -2  -4   9   24.93    1.11
  -2  -4   9   24.55    1.07
   1   4  -9   31.21    1.31
   1   4  -9   31.19    1.24
   1   4  -9   30.82    1.22
  -1  -4   9   32.18    1.16
  -1  -4   9   29.64    1.31
  -1  -4   9   31.40    1.26
   0   4  -9   26.94    1.16
   0   4  -9   30.46    1.29
   0   4  -9   28.62    1.17
   0   4  -9   31.59    1.22
   0  -4   9   28.56    1.19
   0  -4   9   30.85    1.20
   0  -4   9   30.97    1.15
  -1   4  -9   56.89    2.07
  -1   4  -9   62.24    2.18
  -1   4  -9   61.90    2.15
  -1   4  -9   59.66    2.13
  -1   4  -9   50.20    2.18
   1  -4   9   58.71    2.16
   1  -4   9   58.83    2.13
   1  -4   9   57.08    2.11
  -2   4  -9   33.38    1.31
  -2   4  -9   36.64    1.30
  -2   4  -9   32.13    1.40
   2  -4   9   31.69    1.32
   2  -4   9   35.33    1.41
   2  -4   9   31.66    1.33
  -3   4  -9    7.69    0.48
  -3   4  -9    6.94    0.58
  -3   4  -9    7.01    0.47
   3  -4   9    6.38    0.52
   3  -4   9    6.66    0.58
  -4   4  -9    1.83    0.27
  -4   4  -9    2.40    0.33
  -4   4  -9    2.18    0.40
   4  -4   9    2.68    0.42
   4  -4   9    2.63    0.38
   4  -4   9    2.04    0.34
  -5   4  -9    2.16    0.36
  -5   4  -9    1.54    0.40
   5  -4   9    1.30    0.42
   5  -4   9    1.35    0.34
   5  -4   9    1.05    0.32
   5   3  -9    6.44    0.40
   5   3  -9    7.24    0.65
  -5  -3   9    7.93    0.62
  -5  -3   9    7.23    0.60
   4   3  -9    2.93    0.44
   4   3  -9    2.94    0.29
  -4  -3   9    3.76    0.42
  -4  -3   9    3.18    0.39
   3   3  -9   10.61    0.57
   3   3  -9   10.76    0.71
  -3  -3   9   10.98    0.64
  -3  -3   9   11.52    0.67
   2   3  -9   38.27    1.45
   2   3  -9   36.61    1.44
   2   3  -9   36.42    1.42
   2   3  -9   38.31    1.54
  -2  -3   9   39.19    1.52
  -2  -3   9   37.41    1.49
   1   3  -9   74.24    2.76
   1   3  -9   81.97    2.77
   1   3  -9   81.93    2.85
   1   3  -9   71.90    2.74
  -1  -3   9   75.86    2.84
  -1  -3   9   80.97    2.81
  -1  -3   9   78.25    2.70
   0   3  -9   45.42    1.71
   0   3  -9   43.74    1.72
   0   3  -9   45.82    1.73
   0   3  -9   50.06    1.81
   0  -3   9   43.83    1.73
   0  -3   9   47.89    1.70
   0  -3   9   44.34    1.68
  -1   3  -9   10.02    0.53
  -1   3  -9    8.11    0.58
  -1   3  -9    8.59    0.54
  -1   3  -9    9.19    0.56
   1  -3   9    9.99    0.54
   1  -3   9    8.67    0.53
   1  -3   9    7.24    0.49
  -2   3  -9   17.73    0.82
  -2   3  -9   17.86    0.81
  -2   3  -9   17.71    0.90
  -2   3  -9   20.07    0.91
   2  -3   9   18.96    0.88
   2  -3   9   17.65    0.83
  -3   3  -9   17.18    0.79
  -3   3  -9   15.81    0.75
  -3   3  -9   15.98    0.85
   3  -3   9   14.43    0.81
   3  -3   9   16.33    0.87
   3  -3   9   16.57    0.81
  -4   3  -9    4.57    0.50
  -4   3  -9    4.72    0.37
  -4   3  -9    3.99    0.42
   4  -3   9    3.71    0.48
   4  -3   9    4.34    0.46
   4  -3   9    4.47    0.44
  -5   3  -9   -0.24    0.27
  -5   3  -9    0.23    0.31
   5  -3   9    0.02    0.30
   5  -3   9   -0.04    0.25
   5  -3   9    0.05    0.27
   5   2  -9    0.34    0.18
   5   2  -9    0.30    0.28
  -5  -2   9    0.52    0.26
  -5  -2   9    0.63    0.29
  -5  -2   9    0.36    0.27
   4   2  -9    5.38    0.53
  -4  -2   9    5.48    0.48
  -4  -2   9    4.49    0.43
  -4  -2   9    5.30    0.49
   3   2  -9   53.18    1.92
   3   2  -9   47.39    1.86
   3   2  -9   52.44    1.84
   3   2  -9   47.49    2.00
  -3  -2   9   52.04    1.94
  -3  -2   9   50.99    1.94
  -3  -2   9   53.01    1.94
   2   2  -9  114.00    4.13
   2   2  -9  118.87    4.19
   2   2  -9  124.30    4.11
   2   2  -9  114.99    4.23
  -2  -2   9  123.58    4.19
  -2  -2   9  121.20    4.19
   1   2  -9   71.07    2.56
   1   2  -9   66.62    2.50
   1   2  -9   72.97    2.48
   1   2  -9   72.71    2.52
  -1  -2   9   68.61    2.44
  -1  -2   9   66.51    2.53
   0   2  -9   53.77    1.92
   0   2  -9   58.32    1.98
   0   2  -9   48.90    1.92
   0   2  -9   55.20    1.99
   0  -2   9   48.52    1.88
   0  -2   9   48.45    1.94
  -1   2  -9   40.10    1.65
  -1   2  -9   40.92    1.65
  -1   2  -9   37.65    1.57
   1  -2   9   43.26    1.58
   1  -2   9   47.16    1.60
  -2   2  -9   41.11    1.59
  -2   2  -9   41.13    1.67
  -2   2  -9   39.26    1.66
  -2   2  -9   39.22    1.57
   2  -2   9   42.81    1.62
   2  -2   9   45.65    1.64
   2  -2   9   42.47    1.59
  -3   2  -9   34.31    1.44
  -3   2  -9   33.66    1.37
  -3   2  -9   33.88    1.32
  -3   2  -9   34.87    1.48
   3  -2   9   34.75    1.43
   3  -2   9   31.61    1.38
   3  -2   9   34.95    1.37
  -4   2  -9    5.87    0.50
  -4   2  -9    6.50    0.58
   4  -2   9    5.84    0.48
   4  -2   9    6.43    0.54
   4  -2   9    5.85    0.57
  -5   2  -9    0.23    0.29
  -5   2  -9    0.31    0.31
   5  -2   9    0.01    0.25
   5  -2   9   -0.01    0.27
   5  -2   9   -0.06    0.31
   6   1  -9    0.17    0.16
   6   1  -9    0.18    0.31
  -6  -1   9    0.01    0.32
  -6  -1   9    0.31    0.28
   5   1  -9    3.61    0.40
   5   1  -9    4.07    0.33
   5   1  -9    2.85    0.41
  -5  -1   9    2.80    0.38
  -5  -1   9    3.41    0.45
   4   1  -9    6.01    0.48
   4   1  -9    5.70    0.41
   4   1  -9    5.36    0.52
  -4  -1   9    6.55    0.52
  -4  -1   9    5.57    0.46
  -4  -1   9    5.35    0.50
   3   1  -9    1.51    0.27
   3   1  -9    2.00    0.25
   3   1  -9    2.08    0.24
   3   1  -9    1.97    0.34
  -3  -1   9    1.43    0.27
  -3  -1   9    2.10    0.32
  -3  -1   9    2.14    0.29
   2   1  -9   17.61    0.86
   2   1  -9   17.95    0.77
   2   1  -9   17.01    0.88
   2   1  -9   17.45    0.74
  -2  -1   9   17.40    0.80
  -2  -1   9   18.12    0.78
  -2  -1   9   16.58    0.83
  -2  -1   9   16.32    0.68
   1   1  -9   56.87    2.12
   1   1  -9   59.51    2.06
   1   1  -9   57.70    2.03
   1   1  -9   56.30    2.10
  -1  -1   9   52.21    2.01
   0   1  -9   58.64    2.03
   0   1  -9   53.78    2.04
   0   1  -9   57.04    2.09
   0   1  -9   55.74    2.09
   0  -1   9   53.62    2.01
  -1   1  -9   49.42    1.94
  -1   1  -9   50.30    1.87
  -1   1  -9   51.39    1.95
   1  -1   9   49.54    1.86
   1  -1   9   53.26    1.87
  -2   1  -9   14.18    0.71
  -2   1  -9   13.08    0.68
  -2   1  -9   13.61    0.76
  -2   1  -9   14.58    0.76
  -2   1  -9   13.02    0.77
   2  -1   9   15.79    0.73
   2  -1   9   15.05    0.73
   2  -1   9   14.60    0.70
  -3   1  -9    4.77    0.44
  -3   1  -9    5.51    0.56
  -3   1  -9    5.37    0.41
  -3   1  -9    5.28    0.53
  -3   1  -9    5.86    0.50
   3  -1   9    6.68    0.47
   3  -1   9    6.00    0.52
   3  -1   9    5.97    0.49
  -4   1  -9    2.41    0.37
  -4   1  -9    3.07    0.40
  -4   1  -9    2.32    0.46
   4  -1   9    3.13    0.38
   4  -1   9    2.58    0.41
   4  -1   9    2.46    0.33
  -5   1  -9    1.23    0.46
  -5   1  -9    1.57    0.37
   5  -1   9    1.60    0.32
   5  -1   9    1.56    0.40
   5  -1   9    1.44    0.33
   6   0  -9    0.18    0.28
   6   0  -9    0.24    0.18
   6   0  -9    0.03    0.29
  -6   0   9    0.33    0.27
  -6   0   9    0.21    0.33
   5   0  -9    4.93    0.51
   5   0  -9    4.96    0.40
   5   0  -9    5.16    0.47
  -5   0   9    4.23    0.49
  -5   0   9    4.63    0.45
   4   0  -9   15.68    0.71
   4   0  -9   16.54    0.81
   4   0  -9   14.24    0.81
  -4   0   9   14.10    0.80
  -4   0   9   14.94    0.78
   3   0  -9   13.06    0.72
   3   0  -9   12.10    0.62
   3   0  -9   13.04    0.62
   3   0  -9   12.53    0.70
  -3   0   9   11.99    0.68
  -3   0   9   13.35    0.71
  -3   0   9   13.71    0.63
   2   0  -9   11.74    0.69
   2   0  -9   12.24    0.58
   2   0  -9   12.28    0.69
   2   0  -9   10.97    0.59
  -2   0   9   12.41    0.61
  -2   0   9   10.50    0.64
  -2   0   9   12.33    0.53
  -2   0   9   12.35    0.61
   1   0  -9   65.61    2.32
   1   0  -9   64.69    2.41
   1   0  -9   63.59    2.40
   1   0  -9   68.02    2.35
  -1   0   9   65.46    2.30
  -1   0   9   63.42    2.39
   0   0  -9   70.79    2.57
   0   0  -9   68.69    2.51
   0   0  -9   71.37    2.49
   0   0  -9   71.06    2.55
   0   0  -9   70.57    2.52
   0   0   9   68.27    2.49
  -1   0  -9   18.86    0.89
  -1   0  -9   18.08    0.82
  -1   0  -9   19.21    0.89
  -1   0  -9   18.96    0.92
   1   0   9   19.26    0.83
   1   0   9   19.19    0.83
  -2   0  -9    3.32    0.38
  -2   0  -9    3.51    0.43
  -2   0  -9    4.61    0.48
  -2   0  -9    3.08    0.37
  -2   0  -9    4.35    0.35
   2   0   9    4.65    0.41
   2   0   9    5.03    0.39
   2   0   9    4.03    0.39
  -3   0  -9    2.49    0.29
  -3   0  -9    3.24    0.38
  -3   0  -9    2.87    0.43
  -3   0  -9    4.10    0.51
  -3   0  -9    2.69    0.37
   3   0   9    3.30    0.41
   3   0   9    3.60    0.36
   3   0   9    3.60    0.38
  -4   0  -9    9.09    0.64
  -4   0  -9    7.74    0.76
   4   0   9    7.47    0.64
   4   0   9    7.49    0.57
   4   0   9    7.06    0.55
   6  -1  -9    1.32    0.35
   6  -1  -9    1.35    0.38
   6  -1  -9    1.28    0.24
  -6   1   9    1.26    0.36
  -6   1   9    1.44    0.32
   5  -1  -9    2.64    0.41
   5  -1  -9    3.20    0.41
   5  -1  -9    2.81    0.32
  -5   1   9    2.22    0.34
  -5   1   9    3.14    0.43
   4  -1  -9    1.23    0.25
   4  -1  -9    0.90    0.28
   4  -1  -9    0.81    0.28
  -4   1   9    1.56    0.31
  -4   1   9    1.69    0.31
   3  -1  -9   14.31    0.65
   3  -1  -9   15.03    0.77
   3  -1  -9   12.53    0.67
   3  -1  -9   13.93    0.75
  -3   1   9   13.63    0.71
  -3   1   9   13.93    0.74
   2  -1  -9   43.06    1.73
   2  -1  -9   42.86    1.71
   2  -1  -9   43.48    1.63
   2  -1  -9   43.42    1.64
  -2   1   9   44.88    1.62
  -2   1   9   45.38    1.56
  -2   1   9   41.67    1.69
  -2   1   9   40.26    1.59
   1  -1  -9   55.19    2.08
   1  -1  -9   55.90    2.15
   1  -1  -9   54.68    2.12
   1  -1  -9   57.52    2.06
  -1   1   9   60.34    2.05
  -1   1   9   56.50    2.02
   0  -1  -9   85.64    3.15
   0  -1  -9   88.41    3.18
   0  -1  -9   91.40    3.14
   0  -1  -9   92.61    3.18
   0  -1  -9   89.40    3.21
   0   1   9   87.96    3.13
  -1  -1  -9   51.27    1.86
  -1  -1  -9   51.48    1.91
  -1  -1  -9   51.95    1.97
  -1  -1  -9   50.62    1.97
   1   1   9   48.88    1.87
   1   1   9   48.18    1.86
  -2  -1  -9   18.86    1.04
  -2  -1  -9   18.61    0.94
  -2  -1  -9   23.33    1.09
  -2  -1  -9   21.98    0.92
  -2  -1  -9   20.03    0.97
   2   1   9   21.21    0.98
   2   1   9   22.76    0.96
   2   1   9   23.15    0.95
  -3  -1  -9    5.86    0.52
  -3  -1  -9    8.60    0.70
  -3  -1  -9    6.90    0.65
  -3  -1  -9    6.81    0.46
   3   1   9    8.25    0.61
   3   1   9    7.77    0.55
   3   1   9    7.99    0.53
  -4  -1  -9    4.14    0.46
  -4  -1  -9    4.94    0.65
   4   1   9    4.41    0.54
   4   1   9    4.65    0.43
   4   1   9    3.74    0.42
   6  -2  -9    2.50    0.46
   6  -2  -9    2.32    0.32
   6  -2  -9    2.27    0.41
  -6   2   9    1.62    0.39
   5  -2  -9    0.34    0.29
   5  -2  -9    0.51    0.24
   5  -2  -9    0.06    0.25
  -5   2   9    0.05    0.23
  -5   2   9    0.21    0.26
   4  -2  -9   13.98    0.71
   4  -2  -9   13.92    0.66
   4  -2  -9   14.05    0.78
   4  -2  -9   14.01    0.80
  -4   2   9   14.38    0.76
  -4   2   9   13.90    0.76
   3  -2  -9   19.67    0.82
   3  -2  -9   18.83    0.92
   3  -2  -9   19.27    0.93
   3  -2  -9   18.53    0.86
  -3   2   9   16.92    0.89
  -3   2   9   18.60    0.85
   2  -2  -9   28.17    1.30
   2  -2  -9   30.67    1.21
   2  -2  -9   28.12    1.26
   2  -2  -9   28.29    1.22
  -2   2   9   29.95    1.26
  -2   2   9   31.38    1.19
  -2   2   9   31.63    1.15
   1  -2  -9   24.20    1.11
   1  -2  -9   23.12    1.05
   1  -2  -9   23.86    1.04
   1  -2  -9   24.41    1.03
  -1   2   9   25.06    0.99
   0  -2  -9   25.20    1.05
   0  -2  -9   27.23    1.15
   0  -2  -9   23.55    1.02
   0  -2  -9   24.86    1.11
   0   2   9   24.23    1.04
  -1  -2  -9   49.38    1.91
  -1  -2  -9   48.50    1.93
  -1  -2  -9   48.82    1.82
  -1  -2  -9   45.75    1.77
   1   2   9   47.73    1.82
  -2  -2  -9   27.94    1.25
  -2  -2  -9   30.75    1.41
  -2  -2  -9   30.28    1.36
  -2  -2  -9   31.94    1.20
   2   2   9   27.94    1.24
   2   2   9   28.72    1.23
   2   2   9   28.95    1.28
  -3  -2  -9    8.74    0.65
  -3  -2  -9    9.78    0.76
  -3  -2  -9   12.50    0.89
   3   2   9   11.90    0.76
   3   2   9   11.05    0.66
   3   2   9   10.68    0.65
  -4  -2  -9    1.04    0.33
  -4  -2  -9    1.13    0.47
   4   2   9    0.13    0.23
   4   2   9    0.61    0.28
   4   2   9    0.70    0.36
   6  -3  -9    0.16    0.33
   6  -3  -9   -0.17    0.28
   6  -3  -9    0.17    0.24
  -6   3   9    0.06    0.30
   5  -3  -9    0.38    0.23
   5  -3  -9   -0.04    0.27
   5  -3  -9   -0.13    0.27
  -5   3   9    0.22    0.27
  -5   3   9    0.25    0.24
   4  -3  -9    6.44    0.43
   4  -3  -9    6.42    0.56
   4  -3  -9    5.63    0.46
   4  -3  -9    5.51    0.53
  -4   3   9    6.17    0.52
  -4   3   9    6.54    0.51
   3  -3  -9   17.65    0.89
   3  -3  -9   18.20    0.95
   3  -3  -9   17.59    0.85
   3  -3  -9   18.17    0.81
  -3   3   9   16.43    0.89
  -3   3   9   19.41    0.77
  -3   3   9   18.45    0.83
   2  -3  -9   20.84    0.90
   2  -3  -9   18.30    0.91
   2  -3  -9   19.63    0.95
   2  -3  -9   20.38    1.05
  -2   3   9   19.56    0.85
  -2   3   9   21.54    0.86
   1  -3  -9   38.53    1.66
   1  -3  -9   42.12    1.60
   1  -3  -9   41.32    1.62
   1  -3  -9   40.86    1.61
  -1   3   9   40.93    1.57
   0  -3  -9   52.31    1.87
   0  -3  -9   52.35    2.04
   0  -3  -9   49.25    1.95
   0  -3  -9   47.63    1.86
   0   3   9   48.11    1.88
  -1  -3  -9   41.85    1.64
  -1  -3  -9   45.37    1.85
  -1  -3  -9   43.19    1.78
   1   3   9   43.34    1.69
  -2  -3  -9   12.13    0.86
  -2  -3  -9   11.98    0.61
  -2  -3  -9    9.59    0.69
  -2  -3  -9   11.36    0.79
   2   3   9   11.35    0.74
   2   3   9   12.16    0.69
   2   3   9   12.01    0.71
  -3  -3  -9    1.20    0.33
  -3  -3  -9    1.33    0.40
  -3  -3  -9    1.38    0.46
   3   3   9    1.46    0.38
   3   3   9    0.96    0.30
   3   3   9    1.73    0.33
   5  -4  -9    1.52    0.37
   5  -4  -9    1.44    0.31
   5  -4  -9    1.54    0.37
  -5   4   9    1.51    0.35
   4  -4  -9    1.73    0.28
   4  -4  -9    1.58    0.29
   4  -4  -9    1.65    0.36
   4  -4  -9    1.62    0.34
  -4   4   9    2.33    0.34
  -4   4   9    1.56    0.33
   3  -4  -9   13.69    0.75
   3  -4  -9   15.47    0.73
   3  -4  -9   14.55    0.86
   3  -4  -9   15.08    0.80
  -3   4   9   14.52    0.80
  -3   4   9   15.04    0.68
  -3   4   9   14.71    0.73
   2  -4  -9   26.86    1.32
   2  -4  -9   28.01    1.19
   2  -4  -9   28.22    1.21
   2  -4  -9   28.79    1.17
  -2   4   9   26.85    1.14
   1  -4  -9   31.15    1.27
   1  -4  -9   28.65    1.24
   1  -4  -9   29.23    1.34
  -1   4   9   31.36    1.25
   0  -4  -9   30.48    1.25
   0  -4  -9   31.23    1.45
   0  -4  -9   30.29    1.32
   0   4   9   28.20    1.24
  -1  -4  -9   22.48    0.97
  -1  -4  -9   21.37    1.17
  -1  -4  -9   22.65    1.10
   1   4   9   22.29    1.02
  -2  -4  -9   27.50    1.33
  -2  -4  -9   27.97    1.12
  -2  -4  -9   27.60    1.42
  -2  -4  -9   25.33    1.20
   2   4   9   26.38    1.20
  -3  -4  -9    6.29    0.69
  -3  -4  -9    8.13    0.65
  -3  -4  -9   10.47    0.91
   3   4   9   11.08    0.70
   3   4   9   10.40    0.71
   3   4   9   10.39    0.81
   5  -5  -9    5.07    0.53
   5  -5  -9    4.59    0.55
   5  -5  -9    4.80    0.44
   5  -5  -9    4.48    0.45
  -5   5   9    4.81    0.50
   4  -5  -9   12.38    0.76
   4  -5  -9   11.74    0.67
   4  -5  -9   12.62    0.71
   4  -5  -9   12.77    0.82
  -4   5   9   12.92    0.73
   3  -5  -9   10.76    0.78
   3  -5  -9   11.12    0.63
   3  -5  -9   10.44    0.67
   3  -5  -9   10.22    0.65
  -3   5   9    9.97    0.58
  -3   5   9   10.73    0.61
  -3   5   9   10.42    0.69
   2  -5  -9   18.31    1.10
   2  -5  -9   20.13    0.96
   2  -5  -9   20.23    0.94
  -2   5   9   21.03    0.93
   1  -5  -9   26.42    1.17
   1  -5  -9   26.60    1.24
  -1   5   9   25.73    1.13
   0  -5  -9   33.91    1.53
   0  -5  -9   35.96    1.47
   0  -5  -9   38.07    1.71
   0   5   9   36.43    1.47
  -1  -5  -9   21.54    1.20
  -1  -5  -9   20.82    1.09
  -1  -5  -9   20.17    0.93
   1   5   9   21.09    1.00
  -2  -5  -9    8.69    0.85
  -2  -5  -9    7.96    0.62
  -2  -5  -9    7.76    0.73
   2   5   9    9.13    0.64
   4  -6  -9    0.54    0.36
   4  -6  -9    0.71    0.28
   4  -6  -9    0.67    0.26
   4  -6  -9    0.70    0.30
  -4   6   9    1.06    0.30
   3  -6  -9    6.03    0.48
   3  -6  -9    5.32    0.61
  -3   6   9    5.56    0.46
   2  -6  -9   14.18    0.96
   2  -6  -9   14.61    0.79
  -2   6   9   14.10    0.75
   1  -6  -9   15.88    0.93
   1  -6  -9   17.29    0.91
  -1   6   9   17.74    0.87
   0  -6  -9   11.26    0.71
   0  -6  -9   11.41    0.94
   0  -6  -9   12.02    0.79
   0   6   9   11.45    0.70
  -1  -6  -9   14.39    1.03
  -1  -6  -9   13.37    0.89
  -1  -6  -9   15.28    0.77
   1   6   9   15.16    0.83
   3  -7  -9    4.23    0.60
   3  -7  -9    5.03    0.47
  -3   7   9    4.71    0.44
   2  -7  -9    2.78    0.49
   2  -7  -9    3.05    0.41
  -2   7   9    3.10    0.40
   1  -7  -9    3.70    0.49
   1  -7  -9    3.44    0.45
  -1   7   9    3.26    0.40
   1   8 -10    0.93    0.28
   1   8 -10    1.29    0.30
  -1  -8  10    0.85    0.38
  -1  -8  10    1.18    0.31
   0   8 -10    0.15    0.24
   0   8 -10    0.20    0.30
   0  -8  10    0.35    0.34
  -1   8 -10    0.14    0.30
  -1   8 -10    0.07    0.26
   1  -8  10    0.38    0.34
   1  -8  10   -0.19    0.30
   1  -8  10    0.05    0.23
  -2   8 -10   -0.02    0.26
  -2   8 -10    0.06    0.33
   2  -8  10   -0.23    0.23
   2  -8  10   -0.38    0.30
   2  -8  10    0.15    0.34
  -3   8 -10   -0.02    0.35
  -3   8 -10   -0.12    0.25
   3  -8  10   -0.19    0.26
   3  -8  10    0.46    0.36
   3   7 -10    4.44    0.40
  -3  -7  10    4.92    0.59
  -3  -7  10    4.79    0.52
   2   7 -10    3.03    0.47
   2   7 -10    3.67    0.39
  -2  -7  10    4.48    0.47
  -2  -7  10    4.36    0.55
   1   7 -10    6.18    0.51
   1   7 -10    4.78    0.51
   1   7 -10    5.31    0.45
  -1  -7  10    6.21    0.53
  -1  -7  10    6.18    0.61
   0   7 -10    3.65    0.38
   0   7 -10    4.07    0.47
   0   7 -10    2.65    0.37
   0  -7  10    3.40    0.47
   0  -7  10    3.26    0.38
   0  -7  10    3.59    0.33
  -1   7 -10    0.37    0.31
  -1   7 -10    0.27    0.25
   1  -7  10    0.34    0.22
   1  -7  10    0.47    0.33
   1  -7  10    0.57    0.29
  -2   7 -10    0.37    0.32
  -2   7 -10    0.15    0.25
   2  -7  10    0.16    0.30
   2  -7  10    0.27    0.24
  -3   7 -10    0.92    0.29
  -3   7 -10    1.68    0.41
   3  -7  10    1.06    0.31
   3  -7  10    1.26    0.40
   3   6 -10    9.06    0.56
   3   6 -10    9.79    0.72
  -3  -6  10    9.38    0.67
  -3  -6  10    9.54    0.75
   2   6 -10    7.13    0.52
   2   6 -10    7.75    0.53
   2   6 -10    7.68    0.63
  -2  -6  10    6.86    0.64
  -2  -6  10    7.07    0.59
   1   6 -10    0.58    0.31
   1   6 -10    1.13    0.26
   1   6 -10    0.76    0.26
  -1  -6  10    1.13    0.34
  -1  -6  10    1.28    0.29
   0   6 -10    0.67    0.26
   0   6 -10    1.50    0.28
   0   6 -10    0.00    0.27
   0  -6  10    1.06    0.27
   0  -6  10    0.85    0.22
   0  -6  10    1.05    0.34
  -1   6 -10    0.78    0.33
  -1   6 -10    0.68    0.25
   1  -6  10    0.56    0.28
   1  -6  10    0.45    0.26
   1  -6  10    0.75    0.23
  -2   6 -10    1.18    0.36
  -2   6 -10    0.53    0.24
   2  -6  10    1.01    0.33
   2  -6  10    0.88    0.26
  -3   6 -10    0.43    0.33
  -3   6 -10    0.26    0.25
   3  -6  10    0.16    0.31
   3  -6  10    0.17    0.26
  -4   6 -10    1.47    0.42
  -4   6 -10    1.40    0.31
   4  -6  10    1.32    0.35
   4  -6  10    1.48    0.42
   4   5 -10    3.19    0.46
   4   5 -10    3.62    0.33
  -4  -5  10    4.03    0.51
  -4  -5  10    3.10    0.44
   3   5 -10    0.14    0.20
   3   5 -10    0.67    0.30
  -3  -5  10    0.90    0.32
  -3  -5  10    0.66    0.31
   2   5 -10    6.23    0.56
   2   5 -10    5.28    0.42
   2   5 -10    6.08    0.47
  -2  -5  10    5.51    0.54
  -2  -5  10    6.81    0.53
   1   5 -10   11.17    0.74
   1   5 -10   12.03    0.66
   1   5 -10   12.28    0.65
  -1  -5  10   12.54    0.69
  -1  -5  10   11.54    0.76
   0   5 -10    3.27    0.42
   0   5 -10    2.84    0.35
   0   5 -10    2.42    0.32
   0  -5  10    2.93    0.35
   0  -5  10    2.42    0.28
   0  -5  10    3.65    0.45
  -1   5 -10    1.39    0.27
  -1   5 -10    1.18    0.33
   1  -5  10    1.43    0.30
   1  -5  10    1.56    0.27
   1  -5  10    1.54    0.26
  -2   5 -10    6.04    0.48
  -2   5 -10    5.39    0.54
   2  -5  10    5.34    0.45
   2  -5  10    5.91    0.55
  -3   5 -10    0.45    0.28
  -3   5 -10    0.87    0.34
  -3   5 -10    0.54    0.25
   3  -5  10    0.66    0.32
   3  -5  10    0.73    0.27
  -4   5 -10    1.01    0.40
  -4   5 -10    0.31    0.24
  -4   5 -10    1.57    0.30
   4  -5  10    0.60    0.35
   4  -5  10    0.77    0.31
   4   4 -10    8.37    0.70
   4   4 -10    8.84    0.52
  -4  -4  10    8.23    0.69
  -4  -4  10   10.42    0.70
   3   4 -10   12.00    0.66
   3   4 -10   13.94    0.80
  -3  -4  10   13.80    0.78
  -3  -4  10   12.49    0.78
   2   4 -10   20.01    0.90
   2   4 -10   18.61    0.87
   2   4 -10   20.95    0.99
  -2  -4  10   19.71    0.95
  -2  -4  10   20.00    0.99
   1   4 -10   25.74    1.11
   1   4 -10   25.95    1.09
   1   4 -10   28.14    1.20
  -1  -4  10   26.12    1.01
  -1  -4  10   23.50    1.17
  -1  -4  10   27.46    1.14
   0   4 -10    7.77    0.59
   0   4 -10    6.19    0.48
   0   4 -10    6.64    0.49
   0   4 -10    7.17    0.52
   0  -4  10    7.24    0.45
   0  -4  10    6.99    0.51
  -1   4 -10    0.66    0.24
  -1   4 -10    0.23    0.18
  -1   4 -10    0.47    0.22
  -1   4 -10    0.33    0.27
   1  -4  10    0.15    0.22
   1  -4  10    0.29    0.20
   1  -4  10    0.50    0.23
  -2   4 -10    0.89    0.22
  -2   4 -10    0.65    0.28
  -2   4 -10    0.49    0.28
  -2   4 -10    0.33    0.22
   2  -4  10    0.49    0.23
   2  -4  10    0.87    0.25
   2  -4  10    0.51    0.26
  -3   4 -10    0.25    0.29
  -3   4 -10    0.06    0.21
  -3   4 -10    0.49    0.24
   3  -4  10    0.55    0.29
   3  -4  10    0.42    0.25
  -4   4 -10    0.05    0.21
  -4   4 -10    0.14    0.32
  -4   4 -10   -0.22    0.23
   4  -4  10    0.17    0.30
   4  -4  10    0.08    0.25
   5   3 -10    3.63    0.52
   5   3 -10    3.04    0.30
  -5  -3  10    3.12    0.45
  -5  -3  10    2.58    0.43
   4   3 -10    7.10    0.66
   4   3 -10    7.60    0.48
  -4  -3  10    6.88    0.60
  -4  -3  10    7.48    0.61
   3   3 -10   13.00    0.81
   3   3 -10   12.76    0.68
  -3  -3  10   13.51    0.77
  -3  -3  10   13.79    0.76
   2   3 -10    4.27    0.44
   2   3 -10    3.44    0.37
   2   3 -10    4.20    0.47
   2   3 -10    4.42    0.37
  -2  -3  10    4.23    0.45
  -2  -3  10    4.34    0.43
   1   3 -10    1.05    0.24
   1   3 -10    1.01    0.23
   1   3 -10    1.02    0.29
   1   3 -10    0.96    0.25
  -1  -3  10    1.13    0.27
  -1  -3  10    0.95    0.18
  -1  -3  10    1.23    0.30
   0   3 -10    2.17    0.31
   0   3 -10    1.90    0.33
   0   3 -10    2.48    0.31
   0   3 -10    1.42    0.26
   0  -3  10    2.03    0.31
   0  -3  10    1.82    0.26
  -1   3 -10    1.52    0.33
  -1   3 -10    1.67    0.31
  -1   3 -10    1.74    0.27
   1  -3  10    2.24    0.32
   1  -3  10    1.40    0.25
   1  -3  10    2.20    0.39
  -2   3 -10    0.39    0.22
  -2   3 -10    0.51    0.22
  -2   3 -10    0.72    0.29
  -2   3 -10    0.54    0.27
   2  -3  10    0.91    0.26
   2  -3  10    0.70    0.25
  -3   3 -10    3.74    0.47
  -3   3 -10    4.08    0.40
  -3   3 -10    4.02    0.38
   3  -3  10    3.61    0.44
   3  -3  10    2.97    0.37
  -4   3 -10    4.22    0.51
  -4   3 -10    5.11    0.48
  -4   3 -10    4.23    0.44
   4  -3  10    3.38    0.47
   4  -3  10    4.26    0.44
   5   2 -10    8.12    0.73
  -5  -2  10    9.27    0.69
  -5  -2  10    9.26    0.68
   4   2 -10   18.14    1.02
  -4  -2  10   18.67    0.94
  -4  -2  10   18.88    0.95
  -4  -2  10   18.47    0.92
   3   2 -10    6.26    0.57
   3   2 -10    5.88    0.40
   3   2 -10    5.43    0.45
   3   2 -10    5.25    0.48
  -3  -2  10    5.82    0.49
  -3  -2  10    5.20    0.48
   2   2 -10    2.26    0.37
   2   2 -10    2.13    0.30
   2   2 -10    2.54    0.27
   2   2 -10    2.67    0.34
  -2  -2  10    2.58    0.36
  -2  -2  10    2.82    0.35
   1   2 -10    5.99    0.46
   1   2 -10    6.07    0.49
   1   2 -10    7.09    0.45
   1   2 -10    6.72    0.47
  -1  -2  10    5.69    0.39
  -1  -2  10    5.58    0.49
   0   2 -10   14.18    0.73
   0   2 -10   16.33    0.82
   0   2 -10   14.80    0.75
   0   2 -10   16.91    0.80
   0  -2  10   15.63    0.80
  -1   2 -10    0.18    0.23
  -1   2 -10    0.22    0.19
  -1   2 -10   -0.17    0.22
   1  -2  10    0.17    0.19
  -2   2 -10   10.44    0.72
  -2   2 -10   11.71    0.63
  -2   2 -10    9.99    0.69
  -2   2 -10   10.20    0.62
   2  -2  10   12.71    0.68
   2  -2  10   13.35    0.65
  -3   2 -10   10.07    0.62
  -3   2 -10    8.26    0.68
  -3   2 -10    8.48    0.65
  -3   2 -10    7.41    0.53
   3  -2  10    9.76    0.64
   3  -2  10    9.65    0.58
  -4   2 -10    2.49    0.39
  -4   2 -10    2.71    0.43
   4  -2  10    2.70    0.38
   4  -2  10    2.65    0.42
   4  -2  10    3.56    0.40
   5   1 -10    7.44    0.66
   5   1 -10    7.90    0.51
  -5  -1  10    7.01    0.63
  -5  -1  10    7.51    0.62
   4   1 -10   25.10    1.03
   4   1 -10   26.13    1.12
   4   1 -10   23.18    1.18
  -4  -1  10   24.50    1.13
  -4  -1  10   23.33    1.12
   3   1 -10   28.66    1.18
   3   1 -10   32.22    1.30
   3   1 -10   29.57    1.15
   3   1 -10   26.57    1.32
  -3  -1  10   29.30    1.23
  -3  -1  10   30.20    1.24
  -3  -1  10   29.06    1.27
   2   1 -10   22.45    1.07
   2   1 -10   24.07    1.07
   2   1 -10   24.92    0.95
   2   1 -10   24.49    0.97
  -2  -1  10   19.94    1.02
  -2  -1  10   21.58    0.87
  -2  -1  10   21.27    1.00
   1   1 -10   13.15    0.63
   1   1 -10   12.34    0.70
   1   1 -10   12.37    0.64
   1   1 -10   12.57    0.68
  -1  -1  10   13.51    0.72
  -1  -1  10   12.41    0.60
   0   1 -10   10.23    0.57
   0   1 -10   10.11    0.62
   0   1 -10   10.50    0.60
   0   1 -10   12.27    0.68
   0  -1  10   10.35    0.64
   0  -1  10   10.51    0.55
  -1   1 -10   19.77    0.95
  -1   1 -10   19.42    0.86
  -1   1 -10   18.80    0.93
   1  -1  10   19.16    0.85
  -2   1 -10    1.65    0.35
  -2   1 -10    1.30    0.25
  -2   1 -10    0.89    0.26
  -2   1 -10    1.38    0.31
   2  -1  10    1.27    0.25
   2  -1  10    1.81    0.29
  -3   1 -10    0.99    0.29
  -3   1 -10    0.61    0.28
  -3   1 -10    0.76    0.23
  -3   1 -10    0.91    0.34
   3  -1  10    1.32    0.26
   3  -1  10    0.82    0.28
   3  -1  10    0.97    0.36
  -4   1 -10    1.90    0.37
  -4   1 -10    0.73    0.31
   4  -1  10    1.22    0.30
   4  -1  10    1.45    0.31
   4  -1  10    1.51    0.37
   5   0 -10    1.50    0.28
   5   0 -10    1.43    0.35
   5   0 -10    1.38    0.37
  -5   0  10    1.30    0.33
  -5   0  10    1.48    0.36
   4   0 -10    5.63    0.44
   4   0 -10    4.77    0.51
   4   0 -10    5.52    0.51
  -4   0  10    5.22    0.50
  -4   0  10    5.49    0.50
   3   0 -10   34.63    1.52
   3   0 -10   36.93    1.49
   3   0 -10   35.40    1.37
   3   0 -10   35.25    1.36
  -3   0  10   33.97    1.46
  -3   0  10   34.43    1.43
   2   0 -10   45.40    1.60
   2   0 -10   40.33    1.70
   2   0 -10   42.93    1.72
   2   0 -10   42.94    1.57
  -2   0  10   42.99    1.52
  -2   0  10   36.23    1.58
  -2   0  10   43.64    1.59
  -2   0  10   39.05    1.66
   1   0 -10   25.63    1.06
   1   0 -10   25.57    1.09
   1   0 -10   25.70    1.15
   1   0 -10   25.82    1.14
  -1   0  10   26.95    1.04
  -1   0  10   26.87    1.15
   0   0 -10    0.79    0.24
   0   0 -10    0.87    0.26
   0   0 -10    1.27    0.28
   0   0 -10    1.29    0.23
   0   0  10    1.02    0.21
  -1   0 -10    0.10    0.24
  -1   0 -10    0.17    0.23
  -1   0 -10   -0.10    0.16
   1   0  10   -0.12    0.17
  -2   0 -10    5.22    0.53
  -2   0 -10    5.03    0.46
  -2   0 -10    6.69    0.47
  -2   0 -10    5.47    0.50
   2   0  10    6.28    0.47
   2   0  10    5.76    0.50
  -3   0 -10    0.54    0.21
  -3   0 -10    0.32    0.27
  -3   0 -10    0.30    0.32
  -3   0 -10    0.73    0.29
   3   0  10    0.66    0.24
   3   0  10    0.92    0.26
   3   0  10    0.98    0.30
  -4   0 -10    0.35    0.29
   4   0  10    0.40    0.32
   4   0  10    1.00    0.28
   4   0  10    0.65    0.27
   5  -1 -10   14.59    0.89
   5  -1 -10   12.77    0.81
   5  -1 -10   13.39    0.69
  -5   1  10   13.01    0.82
  -5   1  10   12.99    0.78
   4  -1 -10   27.02    1.17
   4  -1 -10   29.36    1.28
   4  -1 -10   28.37    1.31
  -4   1  10   29.63    1.27
  -4   1  10   28.50    1.26
   3  -1 -10   35.01    1.50
   3  -1 -10   36.30    1.51
   3  -1 -10   36.38    1.39
   3  -1 -10   34.81    1.39
  -3   1  10   31.51    1.45
  -3   1  10   36.11    1.42
   2  -1 -10   18.44    0.99
   2  -1 -10   17.78    0.95
   2  -1 -10   17.80    0.84
   2  -1 -10   18.00    0.85
  -2   1  10   19.14    0.78
  -2   1  10   19.75    0.84
  -2   1  10   18.45    0.93
   1  -1 -10   10.74    0.57
   1  -1 -10    9.66    0.62
   1  -1 -10   10.05    0.59
   1  -1 -10   11.71    0.69
  -1   1  10   10.54    0.55
   0  -1 -10   26.75    1.07
   0  -1 -10   25.68    1.12
   0  -1 -10   25.99    1.16
   0   1  10   25.27    1.07
  -1  -1 -10   11.36    0.66
  -1  -1 -10   11.95    0.73
  -1  -1 -10   11.61    0.70
  -1  -1 -10   11.14    0.61
   1   1  10   11.21    0.62
  -2  -1 -10    0.65    0.31
  -2  -1 -10    0.95    0.24
  -2  -1 -10    0.95    0.33
  -2  -1 -10    0.65    0.27
  -2  -1 -10    1.15    0.30
   2   1  10    0.95    0.25
  -3  -1 -10    1.15    0.38
  -3  -1 -10    1.07    0.24
  -3  -1 -10    0.89    0.30
  -3  -1 -10    0.69    0.35
   3   1  10    1.14    0.29
   3   1  10    1.21    0.32
   3   1  10    1.49    0.29
  -4  -1 -10    2.78    0.54
  -4  -1 -10    2.30    0.42
   4   1  10    2.92    0.46
   4   1  10    1.95    0.36
   4   1  10    3.38    0.41
   5  -2 -10    7.28    0.56
   5  -2 -10    7.72    0.67
   5  -2 -10    7.17    0.65
  -5   2  10    7.54    0.63
  -5   2  10    7.41    0.61
   4  -2 -10   14.61    0.70
   4  -2 -10   12.96    0.81
   4  -2 -10   14.32    0.84
   4  -2 -10   12.58    0.73
  -4   2  10   14.18    0.78
  -4   2  10   12.39    0.78
   3  -2 -10   26.21    1.21
   3  -2 -10   26.58    1.15
   3  -2 -10   25.82    1.11
   3  -2 -10   27.65    1.24
  -3   2  10   28.01    1.15
  -3   2  10   23.57    1.18
   2  -2 -10   51.37    2.05
   2  -2 -10   51.04    2.13
   2  -2 -10   56.10    2.06
   2  -2 -10   54.03    2.20
  -2   2  10   57.32    1.98
  -2   2  10   54.80    2.01
  -2   2  10   56.80    2.11
   1  -2 -10   29.18    1.24
   1  -2 -10   30.32    1.31
   1  -2 -10   28.37    1.19
  -1   2  10   28.86    1.17
   0  -2 -10    6.77    0.54
   0  -2 -10    6.91    0.50
   0  -2 -10    7.26    0.56
   0  -2 -10    6.83    0.47
   0   2  10    6.46    0.46
  -1  -2 -10    4.46    0.49
  -1  -2 -10    3.89    0.36
  -1  -2 -10    4.25    0.40
  -1  -2 -10    4.23    0.48
   1   2  10    3.60    0.37
  -2  -2 -10    1.84    0.40
  -2  -2 -10    1.53    0.40
  -2  -2 -10    1.28    0.32
  -2  -2 -10    1.98    0.29
   2   2  10    1.80    0.31
  -3  -2 -10    1.55    0.42
  -3  -2 -10    2.26    0.39
  -3  -2 -10    2.21    0.48
   3   2  10    1.74    0.34
   3   2  10    2.32    0.34
   3   2  10    1.69    0.46
   5  -3 -10   15.93    0.86
   5  -3 -10   16.25    0.94
   5  -3 -10   16.50    0.96
  -5   3  10   17.45    0.93
  -5   3  10   16.09    0.89
   4  -3 -10   31.06    1.42
   4  -3 -10   29.98    1.31
   4  -3 -10   30.48    1.39
   4  -3 -10   32.70    1.27
  -4   3  10   27.61    1.33
  -4   3  10   33.32    1.34
   3  -3 -10   26.66    1.10
   3  -3 -10   25.39    1.14
   3  -3 -10   25.96    1.18
   3  -3 -10   23.77    1.21
  -3   3  10   25.88    1.10
  -3   3  10   24.15    1.17
   2  -3 -10   20.17    0.96
   2  -3 -10   17.90    0.98
   2  -3 -10   20.12    1.10
   2  -3 -10   20.43    0.94
  -2   3  10   19.94    0.85
   1  -3 -10   32.82    1.45
   1  -3 -10   32.93    1.38
   1  -3 -10   34.54    1.39
  -1   3  10   34.03    1.35
   0  -3 -10   16.41    0.78
   0  -3 -10   15.87    0.87
   0  -3 -10   15.00    0.88
   0  -3 -10   15.19    0.77
   0   3  10   16.92    0.81
  -1  -3 -10    5.17    0.56
  -1  -3 -10    4.79    0.53
  -1  -3 -10    4.64    0.39
   1   3  10    3.71    0.41
  -2  -3 -10    0.49    0.34
  -2  -3 -10    0.85    0.23
  -2  -3 -10    1.00    0.39
  -2  -3 -10    0.82    0.29
   2   3  10    1.01    0.29
  -3  -3 -10   -0.03    0.28
  -3  -3 -10    0.07    0.33
  -3  -3 -10   -0.29    0.36
   3   3  10    0.13    0.26
   5  -4 -10    5.28    0.58
   5  -4 -10    5.51    0.51
   5  -4 -10    5.28    0.57
  -5   4  10    6.67    0.58
   4  -4 -10   10.30    0.76
   4  -4 -10   10.50    0.73
   4  -4 -10    8.77    0.64
   4  -4 -10    9.99    0.61
  -4   4  10    7.32    0.65
  -4   4  10   10.07    0.65
   3  -4 -10   26.85    1.19
   3  -4 -10   26.52    1.31
   3  -4 -10   26.73    1.15
   3  -4 -10   26.88    1.24
  -3   4  10   25.73    1.32
  -3   4  10   26.12    1.21
   2  -4 -10   21.33    1.00
   2  -4 -10   20.84    1.04
   2  -4 -10   20.55    1.15
  -2   4  10   21.76    0.95
   1  -4 -10   12.18    0.79
   1  -4 -10   11.77    0.73
  -1   4  10   12.59    0.69
   0  -4 -10   10.98    0.64
   0  -4 -10   10.61    0.72
   0  -4 -10   11.94    0.81
   0   4  10    9.78    0.67
  -1  -4 -10    3.11    0.34
  -1  -4 -10    3.22    0.46
  -1  -4 -10    2.98    0.50
   1   4  10    3.37    0.42
  -2  -4 -10    1.10    0.39
  -2  -4 -10    1.43    0.27
  -2  -4 -10    1.38    0.34
  -2  -4 -10    1.29    0.45
   2   4  10    1.12    0.32
   4  -5 -10    4.62    0.49
   4  -5 -10    4.89    0.53
   4  -5 -10    4.30    0.57
   4  -5 -10    5.17    0.45
  -4   5  10    4.71    0.47
   3  -5 -10    9.61    0.72
   3  -5 -10   11.47    0.69
   3  -5 -10   10.29    0.86
   3  -5 -10   11.57    1.03
  -3   5  10   11.22    0.73
  -3   5  10   10.68    0.61
   2  -5 -10   19.61    1.16
   2  -5 -10   22.51    1.03
  -2   5  10   20.89    0.98
   1  -5 -10    5.94    0.54
   1  -5 -10    6.58    0.61
  -1   5  10    6.32    0.53
   0  -5 -10    0.58    0.36
   0  -5 -10    0.75    0.26
   0  -5 -10    0.59    0.30
   0   5  10    1.02    0.29
  -1  -5 -10    0.20    0.32
  -1  -5 -10    0.18    0.37
  -1  -5 -10    0.33    0.23
   1   5  10    0.02    0.26
   3  -6 -10   12.77    0.96
   3  -6 -10   13.28    0.78
  -3   6  10   12.20    0.71
   2  -6 -10   11.94    0.76
   2  -6 -10   12.29    0.89
  -2   6  10   11.60    0.72
   1  -6 -10   12.65    0.98
   1  -6 -10   12.11    0.80
   1  -6 -10   13.32    0.85
  -1   6  10   12.35    0.76
   0  -6 -10    5.31    0.48
   0  -6 -10    5.32    0.68
   0  -6 -10    5.06    0.57
   0   6  10    4.98    0.50
   0   8 -11    3.34    0.49
   0   8 -11    3.51    0.43
   0  -8  11    4.20    0.59
  -1   8 -11    3.29    0.48
  -1   8 -11    3.70    0.45
   1  -8  11    2.83    0.37
   1  -8  11    2.94    0.51
   2   7 -11    4.95    0.56
   2   7 -11    4.78    0.45
  -2  -7  11    6.25    0.65
  -2  -7  11    4.87    0.52
   1   7 -11    2.58    0.44
   1   7 -11    2.59    0.37
   1   7 -11    2.80    0.38
  -1  -7  11    2.73    0.40
  -1  -7  11    2.29    0.46
   0   7 -11    2.87    0.39
   0   7 -11    2.90    0.46
   0  -7  11    3.62    0.49
   0  -7  11    3.26    0.51
  -1   7 -11    6.85    0.65
  -1   7 -11    7.29    0.59
   1  -7  11    7.49    0.54
   1  -7  11    5.09    0.61
  -2   7 -11   10.56    0.70
  -2   7 -11   10.29    0.80
   2  -7  11    9.19    0.65
   2  -7  11    9.03    0.75
   3   6 -11    0.16    0.32
   3   6 -11   -0.07    0.22
  -3  -6  11    0.13    0.31
  -3  -6  11    0.32    0.34
   2   6 -11    0.56    0.33
   2   6 -11    0.77    0.28
   2   6 -11    0.56    0.26
  -2  -6  11    0.39    0.36
  -2  -6  11    1.41    0.35
   1   6 -11    1.45    0.37
   1   6 -11    1.31    0.29
   1   6 -11    1.29    0.31
  -1  -6  11    1.30    0.38
  -1  -6  11    1.01    0.31
   0   6 -11    1.40    0.30
   0   6 -11    1.17    0.37
   0   6 -11    1.21    0.31
   0  -6  11    1.97    0.28
   0  -6  11    2.20    0.35
   0  -6  11    1.24    0.38
  -1   6 -11    8.90    0.75
  -1   6 -11   11.41    0.67
   1  -6  11   10.12    0.62
  -2   6 -11   12.06    0.73
  -2   6 -11   11.99    0.85
   2  -6  11   13.88    0.81
   2  -6  11   11.84    0.73
  -3   6 -11    6.50    0.66
  -3   6 -11    6.06    0.52
   3  -6  11    6.31    0.62
   3  -6  11    6.14    0.54
   3   5 -11   -0.08    0.28
   3   5 -11   -0.13    0.21
  -3  -5  11    0.07    0.32
  -3  -5  11    0.14    0.32
   2   5 -11    0.18    0.29
   2   5 -11    0.28    0.24
   2   5 -11    0.14    0.22
  -2  -5  11    0.54    0.32
  -2  -5  11    0.37    0.29
   1   5 -11   12.94    0.73
   1   5 -11   13.41    0.81
   1   5 -11   13.29    0.73
  -1  -5  11   12.65    0.83
  -1  -5  11   12.37    0.75
   0   5 -11   16.81    0.86
   0   5 -11   17.27    0.94
   0   5 -11   16.01    0.83
   0  -5  11   15.48    0.76
   0  -5  11   15.49    0.92
   0  -5  11   17.64    0.85
  -1   5 -11    5.28    0.46
  -1   5 -11    4.71    0.53
   1  -5  11    4.93    0.43
   1  -5  11    5.22    0.47
  -2   5 -11    5.32    0.47
  -2   5 -11    3.74    0.51
   2  -5  11    4.16    0.43
   2  -5  11    4.75    0.62
  -3   5 -11    6.01    0.63
  -3   5 -11    7.60    0.58
   3  -5  11    6.89    0.64
   3  -5  11    7.70    0.60
   4   4 -11    1.36    0.38
   4   4 -11    1.19    0.26
  -4  -4  11    1.59    0.39
  -4  -4  11    1.39    0.39
   3   4 -11    0.32    0.29
   3   4 -11    0.52    0.26
  -3  -4  11    0.46    0.31
  -3  -4  11    0.58    0.31
   2   4 -11   13.98    0.72
   2   4 -11   14.74    0.84
   2   4 -11   13.76    0.76
  -2  -4  11   13.55    0.83
  -2  -4  11   13.65    0.81
   1   4 -11   14.91    0.80
   1   4 -11   16.12    0.79
   1   4 -11   17.32    0.88
  -1  -4  11   14.96    0.81
  -1  -4  11   15.12    0.68
  -1  -4  11   14.06    0.87
   0   4 -11   13.96    0.74
   0   4 -11   16.66    0.86
   0   4 -11   13.33    0.76
   0  -4  11   13.72    0.77
   0  -4  11   12.96    0.68
  -1   4 -11   10.63    0.64
  -1   4 -11   10.26    0.57
  -1   4 -11   10.73    0.72
  -1   4 -11    9.70    0.65
   1  -4  11   10.43    0.65
   1  -4  11   10.06    0.61
  -2   4 -11   17.44    0.88
  -2   4 -11   17.92    0.95
  -2   4 -11   17.43    0.84
  -2   4 -11   15.84    0.97
   2  -4  11   19.36    0.90
   2  -4  11   18.62    0.90
  -3   4 -11   22.88    1.06
  -3   4 -11   24.01    1.07
  -3   4 -11   21.24    1.19
   3  -4  11   26.33    1.13
   3  -4  11   23.67    1.14
  -4   4 -11   10.99    0.69
  -4   4 -11   12.08    0.75
  -4   4 -11   11.81    0.87
   4  -4  11   11.07    0.76
   4  -4  11   11.89    0.83
   4   3 -11    0.80    0.36
   4   3 -11    0.33    0.23
  -4  -3  11    0.95    0.34
  -4  -3  11    0.31    0.30
   3   3 -11    3.17    0.45
   3   3 -11    3.27    0.37
  -3  -3  11    3.65    0.45
  -3  -3  11    3.64    0.45
   2   3 -11    0.59    0.22
   2   3 -11    0.04    0.22
   2   3 -11    0.21    0.27
  -2  -3  11    0.20    0.26
  -2  -3  11    0.36    0.27
   1   3 -11    3.09    0.36
   1   3 -11    4.21    0.45
   1   3 -11    4.40    0.41
   1   3 -11    4.19    0.38
  -1  -3  11    3.30    0.41
  -1  -3  11    3.31    0.43
  -1  -3  11    3.39    0.31
   0   3 -11    8.62    0.56
   0   3 -11    7.14    0.57
   0   3 -11    8.65    0.64
   0   3 -11    9.39    0.58
   0  -3  11    7.29    0.58
   0  -3  11    7.33    0.50
  -1   3 -11    9.16    0.60
  -1   3 -11    9.62    0.67
  -1   3 -11    9.18    0.64
   1  -3  11   10.09    0.60
   1  -3  11   10.80    0.65
  -2   3 -11    4.38    0.50
  -2   3 -11    4.55    0.52
  -2   3 -11    4.73    0.44
  -2   3 -11    4.30    0.42
   2  -3  11    5.86    0.48
  -3   3 -11    4.35    0.53
  -3   3 -11    4.49    0.46
  -3   3 -11    5.56    0.46
   3  -3  11    6.22    0.57
   3  -3  11    6.88    0.53
  -4   3 -11    3.79    0.53
  -4   3 -11    3.41    0.45
   4  -3  11    4.54    0.54
   4  -3  11    4.35    0.47
   5   2 -11    1.25    0.41
   5   2 -11    0.72    0.25
  -5  -2  11    1.04    0.37
   4   2 -11    0.95    0.27
   4   2 -11    1.93    0.42
  -4  -2  11    1.78    0.37
   3   2 -11    0.95    0.30
   3   2 -11    0.96    0.23
   3   2 -11    0.55    0.31
   3   2 -11    1.18    0.28
  -3  -2  11    0.69    0.28
  -3  -2  11    0.39    0.29
   2   2 -11    1.94    0.31
   2   2 -11    2.63    0.30
   2   2 -11    2.01    0.31
   2   2 -11    2.44    0.38
  -2  -2  11    2.86    0.41
  -2  -2  11    1.83    0.34
   1   2 -11    0.16    0.21
   1   2 -11    0.50    0.21
   1   2 -11    0.31    0.24
   1   2 -11    0.27    0.22
  -1  -2  11    0.19    0.17
  -1  -2  11    0.18    0.25
   0   2 -11   13.43    0.73
   0   2 -11   12.56    0.67
   0   2 -11   12.13    0.75
   0   2 -11   11.96    0.73
   0  -2  11   12.01    0.73
  -1   2 -11   22.73    1.12
  -1   2 -11   24.22    1.13
  -1   2 -11   22.93    1.03
   1  -2  11   24.25    1.04
   1  -2  11   23.78    1.07
  -2   2 -11    6.66    0.52
  -2   2 -11    6.44    0.52
  -2   2 -11    6.86    0.61
  -2   2 -11    5.88    0.58
   2  -2  11    8.17    0.55
  -3   2 -11    0.51    0.31
  -3   2 -11    0.50    0.23
  -3   2 -11    0.31    0.34
  -3   2 -11    0.11    0.28
   3  -2  11    1.09    0.28
   3  -2  11    0.60    0.30
  -4   2 -11    2.33    0.45
  -4   2 -11    2.93    0.43
   4  -2  11    2.97    0.40
   4  -2  11    2.84    0.45
   5   1 -11    1.22    0.28
   5   1 -11    0.10    0.35
  -5  -1  11    0.71    0.32
  -5  -1  11    0.76    0.34
   4   1 -11    7.90    0.62
   4   1 -11    7.78    0.72
   4   1 -11    8.38    0.55
  -4  -1  11    7.58    0.65
  -4  -1  11    7.16    0.60
   3   1 -11    2.90    0.43
   3   1 -11    4.02    0.35
   3   1 -11    3.51    0.36
   3   1 -11    2.78    0.45
  -3  -1  11    3.44    0.60
  -3  -1  11    3.58    0.38
  -3  -1  11    3.09    0.42
   2   1 -11    0.40    0.19
   2   1 -11    0.07    0.24
   2   1 -11    0.45    0.22
   2   1 -11    0.52    0.28
  -2  -1  11    0.12    0.23
  -2  -1  11    0.05    0.25
   1   1 -11    7.17    0.49
   1   1 -11    7.19    0.50
   1   1 -11    6.38    0.55
   1   1 -11    7.38    0.54
  -1  -1  11    6.69    0.44
  -1  -1  11    6.56    0.56
   0   1 -11   15.87    0.79
   0   1 -11   17.73    0.87
   0   1 -11   16.70    0.88
   0  -1  11   17.45    0.88
   0  -1  11   17.17    0.78
  -1   1 -11    9.05    0.57
  -1   1 -11    9.64    0.68
  -1   1 -11    9.31    0.65
   1  -1  11    8.15    0.55
  -2   1 -11    8.76    0.59
  -2   1 -11    9.95    0.70
  -2   1 -11    9.12    0.70
  -2   1 -11    9.69    0.61
   2  -1  11   10.31    0.61
  -3   1 -11    6.10    0.49
  -3   1 -11    6.34    0.56
  -3   1 -11    6.16    0.64
  -3   1 -11    6.50    0.59
   3  -1  11    7.33    0.55
   5   0 -11    3.69    0.48
   5   0 -11    4.44    0.40
   5   0 -11    4.47    0.57
  -5   0  11    4.67    0.53
  -5   0  11    3.90    0.49
   4   0 -11    0.29    0.29
   4   0 -11    0.45    0.24
   4   0 -11    0.49    0.33
  -4   0  11    0.22    0.26
  -4   0  11    0.24    0.29
   3   0 -11    0.15    0.19
   3   0 -11    0.15    0.29
   3   0 -11   -0.06    0.28
   3   0 -11    0.29    0.21
  -3   0  11   -0.15    0.19
  -3   0  11   -0.03    0.26
   2   0 -11    0.00    0.26
   2   0 -11   -0.05    0.19
   2   0 -11   -0.28    0.21
   2   0 -11    0.15    0.19
  -2   0  11    0.39    0.27
  -2   0  11    0.05    0.15
   1   0 -11    0.71    0.23
   1   0 -11    0.28    0.23
   1   0 -11   -0.06    0.22
   1   0 -11   -0.02    0.18
  -1   0  11    0.28    0.18
  -1   0  11    0.39    0.27
   0   0 -11    1.95    0.36
   0   0 -11    1.89    0.28
   0   0 -11    1.73    0.31
   0   0  11    2.14    0.27
  -1   0 -11   13.15    0.80
  -1   0 -11   12.74    0.74
  -1   0 -11   13.10    0.69
   1   0  11   11.52    0.66
  -2   0 -11   12.80    0.85
  -2   0 -11   13.45    0.76
  -2   0 -11   13.83    0.72
  -2   0 -11   12.93    0.79
   2   0  11   14.74    0.75
  -3   0 -11    9.62    0.81
  -3   0 -11    9.79    0.69
  -3   0 -11    8.53    0.58
   3   0  11   10.69    0.64
   5  -1 -11    9.69    0.78
   5  -1 -11    8.77    0.72
   5  -1 -11    8.75    0.59
  -5   1  11    9.37    0.72
  -5   1  11    8.83    0.70
   4  -1 -11    5.72    0.58
   4  -1 -11    7.46    0.66
   4  -1 -11    6.71    0.50
  -4   1  11    5.60    0.53
  -4   1  11    5.99    0.57
   3  -1 -11    0.68    0.34
   3  -1 -11    1.14    0.26
   3  -1 -11    0.75    0.24
   3  -1 -11    1.05    0.36
  -3   1  11    1.18    0.28
  -3   1  11    0.74    0.32
   2  -1 -11    0.14    0.20
   2  -1 -11    0.13    0.20
   2  -1 -11    0.22    0.28
   2  -1 -11   -0.05    0.26
  -2   1  11    0.06    0.26
  -2   1  11   -0.03    0.17
  -2   1  11    0.27    0.16
   1  -1 -11    3.31    0.39
   1  -1 -11    2.06    0.30
   1  -1 -11    2.60    0.31
   1  -1 -11    2.06    0.35
  -1   1  11    2.62    0.28
   0  -1 -11    3.21    0.34
   0  -1 -11    3.56    0.39
   0  -1 -11    3.45    0.42
   0   1  11    3.29    0.34
  -1  -1 -11   11.72    0.65
  -1  -1 -11   12.52    0.71
  -1  -1 -11   11.92    0.77
   1   1  11   11.41    0.66
  -2  -1 -11    8.00    0.57
  -2  -1 -11   11.35    0.69
  -2  -1 -11    9.77    0.77
   2   1  11    9.08    0.63
  -3  -1 -11    3.36    0.52
  -3  -1 -11    2.51    0.42
   3   1  11    3.27    0.40
   5  -2 -11    1.35    0.31
   5  -2 -11    1.19    0.39
   5  -2 -11    0.80    0.38
  -5   2  11    1.28    0.37
  -5   2  11    1.16    0.35
   4  -2 -11    2.02    0.33
   4  -2 -11    2.80    0.46
   4  -2 -11    2.78    0.46
   4  -2 -11    2.53    0.38
  -4   2  11    2.81    0.43
  -4   2  11    2.90    0.39
   3  -2 -11    0.77    0.37
   3  -2 -11    0.61    0.26
   3  -2 -11    0.72    0.33
   3  -2 -11    0.84    0.28
  -3   2  11    1.11    0.35
  -3   2  11    1.21    0.27
   2  -2 -11    0.26    0.23
   2  -2 -11    0.09    0.22
   2  -2 -11    0.09    0.29
   2  -2 -11    0.44    0.28
  -2   2  11    0.38    0.28
  -2   2  11    0.32    0.18
   1  -2 -11    1.18    0.26
   1  -2 -11    1.71    0.35
   1  -2 -11    1.41    0.30
  -1   2  11    1.23    0.25
   0  -2 -11    5.19    0.46
   0  -2 -11    5.63    0.54
   0  -2 -11    4.60    0.40
   0   2  11    4.40    0.40
  -1  -2 -11    6.20    0.49
  -1  -2 -11    6.35    0.60
   1   2  11    5.96    0.49
  -2  -2 -11   14.74    0.92
  -2  -2 -11   14.75    0.82
  -2  -2 -11   13.07    0.73
   2   2  11   14.83    0.79
   5  -3 -11    0.66    0.36
   5  -3 -11    1.45    0.42
   5  -3 -11    0.99    0.32
  -5   3  11    0.79    0.36
  -5   3  11    0.86    0.35
   4  -3 -11   -0.20    0.25
   4  -3 -11    0.11    0.31
   4  -3 -11    0.02    0.24
   4  -3 -11    0.44    0.34
  -4   3  11    0.09    0.30
  -4   3  11    0.08    0.26
   3  -3 -11   -0.03    0.25
   3  -3 -11   -0.21    0.23
   3  -3 -11    0.20    0.30
   3  -3 -11   -0.19    0.34
  -3   3  11    0.06    0.28
   2  -3 -11   -0.08    0.24
   2  -3 -11    0.16    0.31
   2  -3 -11    0.13    0.27
   2  -3 -11    0.16    0.31
  -2   3  11    0.23    0.19
  -2   3  11    0.39    0.28
   1  -3 -11    0.96    0.32
   1  -3 -11    0.58    0.26
   1  -3 -11    0.91    0.27
  -1   3  11    0.72    0.23
   0  -3 -11   11.30    0.75
   0  -3 -11   11.74    0.67
   0  -3 -11   11.53    0.92
   0   3  11   10.92    0.67
  -1  -3 -11   12.87    0.70
  -1  -3 -11   13.13    0.87
  -1  -3 -11   12.26    0.83
   1   3  11   13.39    0.77
  -2  -3 -11    5.79    0.54
  -2  -3 -11    6.90    0.68
  -2  -3 -11    6.34    0.69
  -2  -3 -11    5.80    0.47
   2   3  11    6.14    0.55
   4  -4 -11    5.57    0.50
   4  -4 -11    4.77    0.56
   4  -4 -11    4.97    0.61
   4  -4 -11    5.17    0.53
  -4   4  11    4.92    0.55
  -4   4  11    4.24    0.47
   3  -4 -11    2.29    0.38
   3  -4 -11    2.93    0.54
   3  -4 -11    2.75    0.42
   3  -4 -11    2.61    0.44
  -3   4  11    3.34    0.46
   2  -4 -11   -0.06    0.31
   2  -4 -11    0.02    0.27
   2  -4 -11   -0.22    0.25
  -2   4  11    0.23    0.20
   1  -4 -11    1.13    0.38
   1  -4 -11    0.44    0.30
   1  -4 -11    0.74    0.29
  -1   4  11    0.71    0.26
   0  -4 -11    0.43    0.32
   0  -4 -11    0.70    0.32
   0  -4 -11    0.98    0.27
   0   4  11    0.54    0.27
  -1  -4 -11    5.31    0.44
  -1  -4 -11    5.51    0.64
  -1  -4 -11    3.82    0.51
   1   4  11    4.84    0.49
   3  -5 -11    0.75    0.35
   3  -5 -11    0.88    0.33
   3  -5 -11    0.36    0.39
  -3   5  11    0.68    0.34
   2  -5 -11    0.12    0.29
   2  -5 -11    0.39    0.34
  -2   5  11    0.21    0.24
   1  -5 -11    0.53    0.33
   1  -5 -11    0.15    0.36
   1  -5 -11    0.40    0.28
  -1   5  11    0.12    0.25
   0  -5 -11    0.28    0.35
   0  -5 -11   -0.13    0.23
   0  -5 -11    0.36    0.32
   0   5  11    0.49    0.29
   1   7 -12    6.86    0.65
   1   7 -12    6.47    0.56
   1   7 -12    7.42    0.58
  -1  -7  12    6.82    0.60
  -1  -7  12    5.45    0.68
   0   7 -12   10.38    0.84
   0   7 -12   12.72    0.77
   0  -7  12   10.31    0.86
  -1   7 -12    3.36    0.45
  -1   7 -12    3.07    0.52
   1  -7  12    3.42    0.40
   1  -7  12    4.61    0.60
   2   6 -12    8.40    0.74
   2   6 -12    9.07    0.65
   2   6 -12    8.49    0.64
  -2  -6  12   10.52    0.74
  -2  -6  12    7.19    0.72
   1   6 -12   18.36    0.98
   1   6 -12   18.51    0.97
   1   6 -12   21.70    1.10
  -1  -6  12   18.31    1.11
  -1  -6  12   21.74    1.05
   0   6 -12   17.36    1.01
   0   6 -12   16.93    0.90
   0  -6  12   15.27    0.80
   0  -6  12   17.01    1.01
   0  -6  12   17.81    0.92
  -1   6 -12    9.13    0.82
  -1   6 -12   10.27    0.71
   1  -6  12   12.01    0.67
  -2   6 -12    2.41    0.48
  -2   6 -12    3.32    0.41
   2  -6  12    2.92    0.39
   3   5 -12    3.06    0.39
   3   5 -12    3.18    0.48
  -3  -5  12    3.89    0.50
  -3  -5  12    3.23    0.52
   2   5 -12    2.83    0.37
   2   5 -12    3.57    0.48
   2   5 -12    2.13    0.37
  -2  -5  12    3.75    0.52
  -2  -5  12    3.31    0.46
   1   5 -12    4.02    0.46
   1   5 -12    6.16    0.60
   1   5 -12    4.37    0.44
  -1  -5  12    3.11    0.50
  -1  -5  12    4.41    0.49
   0   5 -12    4.84    0.56
   0   5 -12    5.50    0.51
   0  -5  12    5.10    0.58
   0  -5  12    4.50    0.48
   0  -5  12    5.50    0.45
  -1   5 -12    5.93    0.51
  -1   5 -12    6.84    0.64
   1  -5  12    6.07    0.53
   1  -5  12    5.65    0.48
  -2   5 -12    6.56    0.66
  -2   5 -12    6.25    0.54
   2  -5  12    6.50    0.53
  -3   5 -12    1.07    0.31
  -3   5 -12    0.72    0.39
   3  -5  12    1.14    0.32
   3   4 -12   10.49    0.71
   3   4 -12   12.09    0.81
  -3  -4  12   12.08    0.83
  -3  -4  12   12.74    0.83
   2   4 -12    4.47    0.46
   2   4 -12    6.48    0.59
   2   4 -12    6.65    0.52
  -2  -4  12    6.10    0.57
  -2  -4  12    4.96    0.56
   1   4 -12    2.51    0.36
   1   4 -12    3.19    0.46
   1   4 -12    2.83    0.40
  -1  -4  12    2.90    0.41
  -1  -4  12    2.60    0.44
   0   4 -12   14.18    0.82
   0   4 -12   11.44    0.70
   0  -4  12   11.30    0.74
   0  -4  12   11.04    0.64
  -1   4 -12   11.22    0.71
  -1   4 -12   11.50    0.75
  -1   4 -12   13.27    0.84
   1  -4  12   11.52    0.73
   1  -4  12   11.80    0.68
  -2   4 -12    1.97    0.43
  -2   4 -12    1.98    0.34
  -2   4 -12    2.22    0.34
  -2   4 -12    2.25    0.43
   2  -4  12    2.94    0.38
   2  -4  12    3.06    0.46
  -3   4 -12    0.11    0.28
  -3   4 -12   -0.35    0.23
  -3   4 -12   -0.56    0.32
   3  -4  12    0.27    0.29
   4   3 -12    3.86    0.53
   4   3 -12    2.17    0.34
  -4  -3  12    3.99    0.53
  -4  -3  12    3.70    0.52
   3   3 -12    5.36    0.56
   3   3 -12    3.88    0.42
  -3  -3  12    4.31    0.52
  -3  -3  12    4.61    0.52
   2   3 -12   12.07    0.71
   2   3 -12   13.67    0.68
   2   3 -12   11.05    0.76
  -2  -3  12    9.26    0.74
  -2  -3  12   10.73    0.77
   1   3 -12   17.51    0.85
   1   3 -12   16.44    0.88
   1   3 -12   16.00    0.81
   1   3 -12   15.67    0.83
  -1  -3  12   14.14    0.88
  -1  -3  12   15.07    0.88
  -1  -3  12   14.90    0.72
   0   3 -12   19.11    0.98
   0   3 -12   22.60    1.08
   0   3 -12   20.22    0.95
   0  -3  12   19.08    1.00
   0  -3  12   19.94    0.91
  -1   3 -12   29.42    1.32
  -1   3 -12   28.39    1.25
  -1   3 -12   29.85    1.35
  -1   3 -12   29.67    1.23
   1  -3  12   29.40    1.24
   1  -3  12   28.97    1.30
  -2   3 -12   11.72    0.82
  -2   3 -12    9.79    0.68
  -2   3 -12   11.77    0.69
  -2   3 -12   10.58    0.79
   2  -3  12   12.87    0.74
  -3   3 -12    2.40    0.39
  -3   3 -12    2.62    0.47
  -3   3 -12    1.65    0.33
   4   2 -12    0.31    0.26
   4   2 -12    0.22    0.36
  -4  -2  12    0.37    0.33
   3   2 -12    8.44    0.70
   3   2 -12    9.33    0.62
   3   2 -12    9.58    0.59
  -3  -2  12    8.02    0.69
  -3  -2  12    8.46    0.67
   2   2 -12   21.81    0.99
   2   2 -12   21.07    0.99
   2   2 -12   22.52    0.96
   2   2 -12   21.15    1.05
  -2  -2  12   18.88    1.06
  -2  -2  12   19.67    1.03
   1   2 -12   27.59    1.25
   1   2 -12   27.86    1.20
   1   2 -12   26.95    1.18
   1   2 -12   26.67    1.15
  -1  -2  12   26.61    1.23
  -1  -2  12   25.92    1.09
  -1  -2  12   27.43    1.23
   0   2 -12    7.75    0.56
   0   2 -12    8.34    0.63
   0   2 -12    6.91    0.60
   0  -2  12    8.33    0.65
  -1   2 -12    4.29    0.48
  -1   2 -12    4.96    0.53
  -1   2 -12    3.53    0.40
   1  -2  12    4.79    0.47
   1  -2  12    4.32    0.43
  -2   2 -12   12.74    0.73
  -2   2 -12   12.32    0.86
  -2   2 -12   12.95    0.72
  -2   2 -12   11.55    0.82
   2  -2  12   13.00    0.73
  -3   2 -12   10.46    0.85
  -3   2 -12   10.52    0.66
  -3   2 -12    8.41    0.75
  -3   2 -12   10.31    0.70
   3  -2  12   12.09    0.71
   4   1 -12    2.30    0.34
   4   1 -12    2.41    0.47
   4   1 -12    1.97    0.46
  -4  -1  12    2.14    0.37
  -4  -1  12    1.95    0.41
   3   1 -12   11.11    0.77
   3   1 -12   11.74    0.63
   3   1 -12   11.56    0.81
   3   1 -12   11.10    0.66
  -3  -1  12   10.50    0.79
   2   1 -12   17.03    0.78
   2   1 -12   15.45    0.80
   2   1 -12   15.20    0.88
   2   1 -12   16.77    0.87
  -2  -1  12   14.84    0.85
  -2  -1  12   15.28    0.92
   1   1 -12   17.72    0.90
   1   1 -12   17.14    0.86
   1   1 -12   16.79    0.91
   1   1 -12   18.73    0.86
  -1  -1  12   17.70    0.95
   0   1 -12   31.73    1.40
   0   1 -12   32.77    1.34
   0   1 -12   34.11    1.43
   0  -1  12   33.00    1.32
   0  -1  12   32.63    1.42
  -1   1 -12   23.19    1.14
  -1   1 -12   26.72    1.10
  -1   1 -12   24.77    1.18
   1  -1  12   23.45    1.06
  -2   1 -12   13.96    0.76
  -2   1 -12   14.60    0.89
  -2   1 -12   11.62    0.82
  -2   1 -12   13.18    0.74
   2  -1  12   12.57    0.74
  -3   1 -12    2.96    0.47
  -3   1 -12    2.99    0.37
  -3   1 -12    1.65    0.46
  -3   1 -12    2.60    0.42
   3  -1  12    2.91    0.40
   4   0 -12    2.99    0.51
   4   0 -12    3.55    0.39
   4   0 -12    3.27    0.51
  -4   0  12    3.73    0.50
  -4   0  12    4.31    0.46
   3   0 -12    8.82    0.57
   3   0 -12    8.69    0.75
   3   0 -12    8.98    0.75
   3   0 -12    9.38    0.60
  -3   0  12    9.30    0.61
  -3   0  12    8.51    0.73
   2   0 -12   28.45    1.31
   2   0 -12   28.92    1.20
   2   0 -12   29.31    1.23
   2   0 -12   28.91    1.32
  -2   0  12   29.50    1.34
   1   0 -12   24.86    1.18
   1   0 -12   25.02    1.10
   1   0 -12   26.52    1.19
  -1   0  12   28.42    1.23
  -1   0  12   25.63    1.07
   0   0 -12   20.55    1.02
   0   0 -12   18.41    0.90
   0   0 -12   19.04    0.97
   0   0  12   19.22    0.88
  -1   0 -12   16.55    0.92
  -1   0 -12   19.06    0.99
  -1   0 -12   18.39    0.88
   1   0  12   16.92    0.85
  -2   0 -12   14.14    0.80
  -2   0 -12   13.34    0.84
  -2   0 -12   14.54    0.77
  -2   0 -12   15.30    0.95
   2   0  12   14.26    0.77
   4  -1 -12   11.24    0.88
   4  -1 -12   12.96    0.90
   4  -1 -12   12.14    0.71
  -4   1  12   11.14    0.83
  -4   1  12   13.31    0.78
   3  -1 -12   16.42    0.84
   3  -1 -12   15.24    1.00
   3  -1 -12   15.84    1.01
   3  -1 -12   16.89    0.83
  -3   1  12   16.39    0.97
  -3   1  12   17.49    0.85
   2  -1 -12   16.13    0.92
   2  -1 -12   15.49    0.80
   2  -1 -12   16.18    0.82
   2  -1 -12   14.06    0.89
  -2   1  12   16.84    0.73
  -2   1  12   17.55    0.95
   1  -1 -12   32.11    1.32
   1  -1 -12   32.13    1.41
   1  -1 -12   30.51    1.37
  -1   1  12   35.62    1.45
  -1   1  12   31.31    1.28
   0  -1 -12   32.84    1.38
   0  -1 -12   34.53    1.44
   0  -1 -12   34.60    1.52
   0   1  12   33.97    1.37
  -1  -1 -12   25.97    1.11
  -1  -1 -12   25.00    1.16
  -1  -1 -12   25.36    1.24
   1   1  12   25.79    1.13
  -2  -1 -12   10.39    0.64
  -2  -1 -12   10.44    0.82
  -2  -1 -12    9.74    0.68
   2   1  12    9.55    0.67
   4  -2 -12    1.02    0.38
   4  -2 -12    0.79    0.29
   4  -2 -12    0.83    0.41
   4  -2 -12    1.16    0.31
  -4   2  12    0.33    0.35
  -4   2  12    0.87    0.31
   3  -2 -12    9.94    0.66
   3  -2 -12    9.41    0.66
   3  -2 -12    8.78    0.78
   3  -2 -12   10.67    0.88
  -3   2  12   10.19    0.76
   2  -2 -12   14.14    0.85
   2  -2 -12   14.02    0.88
   2  -2 -12   15.50    0.82
   2  -2 -12   16.60    0.96
  -2   2  12   18.32    0.94
  -2   2  12   16.12    0.74
   1  -2 -12   17.10    0.90
   1  -2 -12   17.38    0.97
   1  -2 -12   18.33    0.88
  -1   2  12   17.48    0.84
   0  -2 -12   21.60    1.06
   0  -2 -12   17.67    0.93
   0  -2 -12   17.78    0.89
   0   2  12   19.29    0.92
  -1  -2 -12   13.48    0.88
  -1  -2 -12   13.33    0.73
   1   2  12   13.41    0.77
  -2  -2 -12   13.03    0.74
  -2  -2 -12   13.42    0.92
  -2  -2 -12   13.73    0.82
   2   2  12   13.72    0.81
   4  -3 -12    0.35    0.36
   4  -3 -12    0.10    0.38
   4  -3 -12    0.73    0.32
   4  -3 -12    0.73    0.30
  -4   3  12    0.28    0.35
   3  -3 -12    1.71    0.48
   3  -3 -12    2.98    0.42
   3  -3 -12    1.85    0.37
   3  -3 -12    1.97    0.44
  -3   3  12    1.84    0.42
   2  -3 -12   14.73    0.95
   2  -3 -12   14.67    0.83
   2  -3 -12   13.65    0.86
  -2   3  12   15.19    0.89
  -2   3  12   15.31    0.74
   1  -3 -12   17.14    0.94
   1  -3 -12   14.21    0.81
   1  -3 -12   14.02    0.80
  -1   3  12   14.80    0.78
   0  -3 -12   10.09    0.64
   0  -3 -12   10.51    0.77
   0   3  12   10.33    0.66
  -1  -3 -12    3.16    0.48
  -1  -3 -12    3.25    0.39
   1   3  12    3.49    0.41
   3  -4 -12    8.24    0.80
   3  -4 -12    7.74    0.72
   3  -4 -12    6.67    0.61
  -3   4  12    8.61    0.72
   2  -4 -12   16.58    0.92
   2  -4 -12   15.75    0.99
   2  -4 -12   15.07    1.27
  -2   4  12   15.41    0.79
   1  -4 -12   17.36    0.89
   1  -4 -12   16.02    0.95
  -1   4  12   15.40    0.83
   0  -4 -12   10.75    0.82
   0  -4 -12    9.31    0.65
   0   4  12    9.59    0.68
   0   6 -13    0.09    0.30
   0   6 -13    0.34    0.38
   0  -6  13    0.18    0.31
   0  -6  13    0.97    0.41
   2   5 -13    4.87    0.56
   2   5 -13    3.18    0.44
   2   5 -13    4.06    0.44
  -2  -5  13    4.05    0.56
  -2  -5  13    4.19    0.54
   1   5 -13    2.08    0.37
   1   5 -13    1.26    0.35
   1   5 -13    2.54    0.46
  -1  -5  13    1.19    0.41
  -1  -5  13    1.55    0.39
   0   5 -13    0.95    0.39
   0   5 -13    0.69    0.31
   0  -5  13    1.00    0.38
   0  -5  13    0.45    0.32
   0  -5  13    0.68    0.25
  -1   5 -13    0.43    0.29
  -1   5 -13    0.54    0.38
   1  -5  13    0.71    0.29
   1  -5  13    0.84    0.34
   2   4 -13    7.17    0.54
   2   4 -13    6.22    0.60
   2   4 -13    5.24    0.52
  -2  -4  13    6.09    0.61
  -2  -4  13    5.79    0.62
   1   4 -13   12.18    0.72
   1   4 -13    8.79    0.70
   1   4 -13   12.42    0.82
  -1  -4  13   11.05    0.81
  -1  -4  13    9.84    0.76
   0   4 -13    3.12    0.47
   0   4 -13    1.81    0.35
   0  -4  13    1.90    0.40
   0  -4  13    2.83    0.34
  -1   4 -13    1.40    0.33
  -1   4 -13    1.58    0.40
   1  -4  13    1.65    0.31
   1  -4  13    1.13    0.35
  -2   4 -13    1.17    0.41
  -2   4 -13    1.23    0.33
  -2   4 -13    0.65    0.38
   2  -4  13    1.03    0.31
   3   3 -13    9.65    0.74
   3   3 -13    9.37    0.66
  -3  -3  13    7.48    0.71
  -3  -3  13    9.03    0.75
   2   3 -13    7.36    0.61
   2   3 -13    7.63    0.56
   2   3 -13    6.16    0.59
  -2  -3  13    5.97    0.62
  -2  -3  13    5.41    0.60
   1   3 -13    2.26    0.42
   1   3 -13    2.96    0.37
   1   3 -13    2.51    0.38
  -1  -3  13    2.81    0.44
  -1  -3  13    2.12    0.42
   0   3 -13    1.86    0.34
   0   3 -13    1.29    0.38
   0   3 -13    0.79    0.31
   0  -3  13    1.29    0.27
   0  -3  13    1.40    0.37
  -1   3 -13    1.50    0.32
  -1   3 -13    1.63    0.38
  -1   3 -13    2.34    0.36
  -1   3 -13    1.31    0.38
   1  -3  13    1.99    0.38
   1  -3  13    1.81    0.32
  -2   3 -13    0.14    0.34
  -2   3 -13    0.39    0.27
  -2   3 -13   -0.14    0.25
  -2   3 -13    0.06    0.33
   2  -3  13   -0.12    0.24
   2  -3  13   -0.27    0.28
   3   2 -13    7.95    0.73
   3   2 -13    7.04    0.60
   3   2 -13    8.27    0.64
  -3  -2  13    7.32    0.68
   2   2 -13   11.48    0.71
   2   2 -13   11.76    0.72
   2   2 -13   11.48    0.67
   2   2 -13   10.57    0.75
  -2  -2  13   11.46    0.78
  -2  -2  13   10.72    0.80
   1   2 -13   14.80    0.89
   1   2 -13   15.21    1.08
   1   2 -13   16.80    0.89
   1   2 -13   16.79    0.83
  -1  -2  13   15.14    0.75
  -1  -2  13   16.11    0.89
  -1  -2  13   13.35    0.91
   0   2 -13    4.70    0.52
   0   2 -13    5.07    0.45
   0   2 -13    4.89    0.51
   0  -2  13    5.42    0.55
   0  -2  13    4.03    0.40
  -1   2 -13    0.74    0.29
  -1   2 -13    0.37    0.30
  -1   2 -13    0.81    0.35
   1  -2  13    0.90    0.28
   1  -2  13    0.93    0.33
  -2   2 -13    0.05    0.33
  -2   2 -13   -0.17    0.35
  -2   2 -13    0.07    0.28
  -2   2 -13    0.13    0.26
   2  -2  13   -0.03    0.26
   2  -2  13   -0.01    0.28
   3   1 -13   14.37    0.75
   3   1 -13   12.91    0.87
   3   1 -13   15.06    0.94
   3   1 -13   15.43    0.80
  -3  -1  13   13.84    0.93
   2   1 -13    7.60    0.63
   2   1 -13    7.10    0.67
   2   1 -13    7.68    0.58
   2   1 -13    8.86    0.59
  -2  -1  13    8.11    0.70
   1   1 -13    6.43    0.59
   1   1 -13    5.56    0.54
   1   1 -13    6.12    0.50
  -1  -1  13    6.20    0.60
   0   1 -13    9.75    0.71
   0   1 -13   10.11    0.66
   0   1 -13    9.36    0.72
   0  -1  13    9.25    0.61
   0  -1  13   10.60    0.74
  -1   1 -13    2.36    0.35
  -1   1 -13    2.32    0.41
  -1   1 -13    2.98    0.47
   1  -1  13    2.39    0.34
  -2   1 -13   -0.07    0.24
  -2   1 -13    0.15    0.31
  -2   1 -13    0.49    0.29
  -2   1 -13    0.26    0.36
   2  -1  13    0.52    0.25
   3   0 -13   10.61    0.82
   3   0 -13    9.90    0.64
   3   0 -13   10.16    0.66
   3   0 -13   10.27    0.80
  -3   0  13    9.62    0.80
   2   0 -13   16.29    0.94
   2   0 -13   14.27    0.79
   2   0 -13   16.82    0.94
   2   0 -13   15.58    0.83
  -2   0  13   17.42    0.98
   1   0 -13    8.08    0.59
   1   0 -13    7.64    0.64
   1   0 -13    7.05    0.63
  -1   0  13    7.80    0.67
  -1   0  13    7.71    0.52
   0   0 -13    1.86    0.38
   0   0 -13    2.94    0.44
   0   0 -13    2.35    0.34
   0   0  13    3.09    0.44
   0   0  13    2.66    0.33
  -1   0 -13    1.78    0.42
  -1   0 -13    1.82    0.36
  -1   0 -13    1.53    0.31
   1   0  13    1.56    0.30
   3  -1 -13    2.21    0.47
   3  -1 -13    1.58    0.33
   3  -1 -13    3.14    0.40
   3  -1 -13    1.84    0.44
  -3   1  13    1.97    0.45
   2  -1 -13    4.26    0.52
   2  -1 -13    4.51    0.54
   2  -1 -13    4.34    0.69
   2  -1 -13    5.47    0.48
  -2   1  13    5.63    0.58
   1  -1 -13   10.99    0.73
   1  -1 -13   10.91    0.77
   1  -1 -13   11.40    0.67
  -1   1  13   11.04    0.64
  -1   1  13   12.67    0.80
   0  -1 -13    2.13    0.37
   0  -1 -13    1.59    0.32
   0  -1 -13    2.60    0.44
   0   1  13    2.42    0.32
  -1  -1 -13    0.12    0.24
  -1  -1 -13    0.31    0.31
  -1  -1 -13    0.24    0.33
   1   1  13   -0.17    0.23
   3  -2 -13   16.83    1.05
   3  -2 -13   12.73    0.80
   3  -2 -13   14.30    0.82
   3  -2 -13   14.16    0.97
  -3   2  13   15.22    0.95
   2  -2 -13    9.38    0.75
   2  -2 -13   10.53    0.81
   2  -2 -13    9.87    0.68
  -2   2  13   11.56    0.81
   1  -2 -13    8.49    0.70
   1  -2 -13    7.92    0.64
   1  -2 -13    8.13    0.61
  -1   2  13    7.51    0.55
   0  -2 -13    6.35    0.52
   0  -2 -13    6.46    0.62
   0   2  13    5.24    0.48
   2  -3 -13    6.12    0.54
   2  -3 -13    7.06    0.70
   2  -3 -13    7.06    0.64
  -2   3  13    7.61    0.66
  -2   3  13    6.99    0.60
   1  -3 -13    1.44    0.40
   1  -3 -13    2.14    0.37
  -1   3  13    1.70    0.33
   1   3 -14    1.83    0.35
   1   3 -14    1.67    0.41
  -1  -3  14    2.44    0.46
  -1  -3  14    2.24    0.43
   0   3 -14    4.71    0.48
   0   3 -14    4.90    0.56
   0  -3  14    5.10    0.44
   0  -3  14    4.90    0.56
   2   2 -14    0.68    0.29
   2   2 -14    0.62    0.34
   2   2 -14    0.49    0.30
  -2  -2  14    0.71    0.40
   1   2 -14    1.05    0.38
   1   2 -14    0.91    0.33
   1   2 -14    1.92    0.34
  -1  -2  14    1.96    0.39
  -1  -2  14    0.96    0.40
   0   2 -14    2.67    0.45
   0   2 -14    3.29    0.41
   0   2 -14    3.10    0.45
   0  -2  14    2.53    0.35
   0  -2  14    2.93    0.46
   2   1 -14    1.58    0.32
   2   1 -14    1.51    0.40
   2   1 -14    1.78    0.38
   2   1 -14    1.95    0.38
  -2  -1  14    1.93    0.46
   1   1 -14    4.71    0.53
   1   1 -14    4.25    0.44
   1   1 -14    2.81    0.45
  -1  -1  14    4.33    0.54
  -1  -1  14    3.98    0.40
   0   1 -14    4.48    0.53
   0   1 -14    4.04    0.51
   0   1 -14    5.31    0.49
   0  -1  14    4.96    0.44
   0  -1  14    5.66    0.59
   2   0 -14    0.28    0.30
   2   0 -14    0.04    0.33
   2   0 -14   -0.13    0.24
  -2   0  14    0.12    0.35
   1   0 -14    1.08    0.30
   1   0 -14    0.96    0.37
   1   0 -14    0.95    0.34
  -1   0  14    1.02    0.39
  -1   0  14    0.39    0.25
   0   0 -14    1.76    0.39
   0   0 -14    1.99    0.35
   0   0 -14    2.57    0.44
   0   0  14    2.37    0.44
   0   0  14    1.69    0.31
   0   0   0    0.00    0.00
;
_shelx_hkl_checksum     5248
_shelx_res_file
;
TITL AX1101_multiscan_t in P-1
    AX1101.res
    created by SHELXL-2019/1 at 11:15:21 on 07-May-2025
CELL 0.71073 5.5734 8.1618 10.6194 98.5774   96.4408  102.5456
ZERR 2.00    0.0009 0.0013  0.0016  0.0024    0.0024    0.0024
LATT 1
SFAC C  H  O  Br
UNIT 20 18 2 2
L.S. 14
OMIT -4 56
ACTA
BOND $H
FMAP 2
PLAN -10
CONF
HTAB
EQIV $1 x-1, y, z
HTAB C3 O1_$1
EQIV $2 1-x,1-y,1-z
HTAB C1 O1_$2
SIZE 0.038 0.229 0.362
TEMP -123.150
WGHT    0.024300    0.155200
FVAR       0.28945
BR1   4    0.464875    1.006614    1.333477    11.00000    0.05075    0.03740 =
         0.02638    0.00052    0.00651    0.01081
C1    1    0.103011    0.294923    0.522873    11.00000    0.04260    0.03669 =
         0.03523   -0.00222    0.00480    0.00582
AFIX 137
H1A   2   -0.047264    0.328231    0.545930    11.00000   -1.50000
H1B   2    0.086027    0.173332    0.524923    11.00000   -1.50000
H1C   2    0.125813    0.316143    0.436060    11.00000   -1.50000
AFIX   0
C2    1    0.322644    0.396888    0.616692    11.00000    0.03188    0.02996 =
         0.03288    0.00676    0.00869    0.00978
AFIX  43
H2    2    0.480779    0.377596    0.603523    11.00000   -1.20000
AFIX   0
C3    1    0.314612    0.512457    0.717132    11.00000    0.02461    0.03184 =
         0.02764    0.00611    0.00657    0.00900
AFIX  43
H3    2    0.158932    0.534668    0.732273    11.00000   -1.20000
AFIX   0
C4    1    0.541706    0.607552    0.806091    11.00000    0.02430    0.02683 =
         0.02819    0.00864    0.00710    0.00911
C5    1    0.514930    0.703430    0.932989    11.00000    0.02122    0.02437 =
         0.02586    0.00850    0.00451    0.00741
C6    1    0.717870    0.828732    1.001458    11.00000    0.02067    0.03174 =
         0.03263    0.00826    0.00534    0.00347
AFIX  43
H6    2    0.867758    0.852042    0.965647    11.00000   -1.20000
AFIX   0
C7    1    0.705663    0.919612    1.120126    11.00000    0.02558    0.03096 =
         0.03023    0.00439   -0.00053    0.00014
AFIX  43
H7    2    0.843908    1.006229    1.165242    11.00000   -1.20000
AFIX   0
C8    1    0.487159    0.881582    1.171900    11.00000    0.03100    0.02649 =
         0.02186    0.00589    0.00316    0.00934
C9    1    0.283774    0.756090    1.107908    11.00000    0.02486    0.03074 =
         0.02906    0.00826    0.00823    0.00632
AFIX  43
H9    2    0.136975    0.729938    1.145979    11.00000   -1.20000
AFIX   0
C10   1    0.297044    0.669000    0.987472    11.00000    0.02102    0.02609 =
         0.02870    0.00471    0.00492    0.00266
AFIX  43
H10   2    0.156462    0.585051    0.941560    11.00000   -1.20000
AFIX   0
O1    3    0.750602    0.608665    0.779245    11.00000    0.02387    0.04668 =
         0.03603    0.00627    0.00985    0.01139
HKLF 4 1 1 0 0 0 1 0 0 0 1
REM  AX1101_multiscan_t in P-1
REM wR2 = 0.0511, GooF = S = 1.048, Restrained GooF = 1.048 for all data
REM R1 = 0.0194 for 2077 Fo > 4sig(Fo) and 0.0221 for all 2232 data
REM 110 parameters refined using 0 restraints
END
WGHT      0.0243      0.1552
REM Instructions for potential hydrogen bonds
HTAB C3 O1_$1
REM Highest difference peak  0.323,  deepest hole -0.269,  1-sigma level  0.051
Q1    1   0.5238  0.6544  0.8716  11.00000  0.05    0.32
Q2    1   0.5878  0.9061  1.1379  11.00000  0.05    0.31
Q3    1   0.5563  0.9963  1.2968  11.00000  0.05    0.31
Q4    1   0.4158  0.6908  0.9582  11.00000  0.05    0.29
Q5    1   0.4249  0.5546  0.7626  11.00000  0.05    0.28
Q6    1   0.6131  0.9810  0.9927  11.00000  0.05    0.27
Q7    1   0.3517  1.0079  1.2946  11.00000  0.05    0.27
Q8    1   0.6183  0.7496  0.9769  11.00000  0.05    0.26
Q9    1   0.3059  0.6996  1.0547  11.00000  0.05    0.26
Q10   1   0.3843  0.8325  1.1306  11.00000  0.05    0.24
;
_shelx_res_checksum     75559
