# Supplementary material for: (E)-1-(4-Bromo­phen­yl)but-2-en-1-one
Source: IUCrdata. 2025 May 13;10(Pt 5):x250415. doi: 10.1107/S2414314625004158 (PMC12142388; doi:10.1107/S2414314625004158)
Supplement: Supplementary file 2 [file x-10-x250415-Isup2.hkl]

data_I                                                                          
_shelx_title ' AX1101_multiscan_t in P-1'                                       
_shelx_refln_list_code          4                                               
_shelx_F_calc_maximum      106.77                                               
_exptl_crystal_F_000       224.00                                               
_reflns_d_resolution_high  0.7570                                               
                                                                                
loop_                                                                           
 _space_group_symop_operation_xyz                                               
 'x, y, z'                                                                      
 '-x, -y, -z'                                                                   
                                                                                
_cell_length_a     5.5734                                                       
_cell_length_b     8.1618                                                       
_cell_length_c    10.6194                                                       
_cell_angle_alpha  98.577                                                       
_cell_angle_beta   96.441                                                       
_cell_angle_gamma 102.546                                                       
                                                                                
_shelx_F_squared_multiplier     1.000                                           
                                                                                
loop_                                                                           
 _refln_index_h                                                                 
 _refln_index_k                                                                 
 _refln_index_l                                                                 
 _refln_F_squared_calc                                                          
 _refln_F_squared_meas                                                          
 _refln_F_squared_sigma                                                         
 _refln_observed_status                                                         
   1   0   0       8931.02       8165.89       166.68 o                         
   2   0   0        495.03        463.58         6.10 o                         
   3   0   0        587.20        568.00         7.56 o                         
   4   0   0        946.79        921.55        12.16 o                         
   5   0   0        687.57        661.27        11.35 o                         
   6   0   0         19.23         16.71         1.92 o                         
   7   0   0         13.21          7.52         2.39 o                         
  -7   1   0          0.02         -0.91         1.62 o                         
  -6   1   0          0.09          1.23         0.97 o                         
  -5   1   0          3.82          3.73         0.71 o                         
  -4   1   0        178.09        176.82         2.96 o                         
  -3   1   0        818.19        831.31        10.09 o                         
  -2   1   0       3069.34       3108.33        36.54 o                         
  -1   1   0       1352.41       1354.13        14.25 o                         
   0   1   0       1254.07       1276.32        12.25 o                         
   1   1   0       4503.08       4540.55        53.25 o                         
   2   1   0       2198.01       2149.73        31.08 o                         
   3   1   0       1065.39       1060.31        14.80 o                         
   4   1   0        236.62        238.91         3.70 o                         
   5   1   0         76.58         77.82         2.32 o                         
   6   1   0         14.07         13.14         2.18 o                         
  -7   2   0          0.56          1.28         1.16 o                         
  -6   2   0          8.68         10.07         1.24 o                         
  -5   2   0         51.87         53.36         2.79 o                         
  -4   2   0        412.87        421.55         5.88 o                         
  -3   2   0        798.61        794.72         9.67 o                         
  -2   2   0       1397.56       1368.11        16.19 o                         
  -1   2   0       3612.15       3673.36        46.07 o                         
   0   2   0       2093.14       2116.36        24.87 o                         
   1   2   0       2844.23       2879.67        30.26 o                         
   2   2   0       1162.93       1184.30        16.35 o                         
   3   2   0        257.85        257.58         3.65 o                         
   4   2   0         25.16         26.10         2.08 o                         
   5   2   0          0.86          0.53         0.95 o                         
   6   2   0         22.08         22.22         4.11 o                         
  -7   3   0          0.11          1.28         1.27 o                         
  -6   3   0         10.18          9.36         1.37 o                         
  -5   3   0          4.17          4.96         1.05 o                         
  -4   3   0        373.14        412.81         6.82 o                         
  -3   3   0       1781.01       1909.19        24.22 o                         
  -2   3   0        758.39        770.18         8.78 o                         
  -1   3   0        536.30        534.06         7.52 o                         
   0   3   0       3647.97       3743.15        46.98 o                         
   1   3   0       3949.20       4064.45        45.03 o                         
   2   3   0       2135.71       2263.44        26.82 o                         
   3   3   0        262.64        261.36         3.77 o                         
   4   3   0         86.18         88.27         2.87 o                         
   5   3   0         97.48         96.61         3.46 o                         
   6   3   0         21.56         24.57         2.75 o                         
  -7   4   0          1.72          3.05         1.35 o                         
  -6   4   0          5.27          5.29         1.42 o                         
  -5   4   0         33.03         32.45         1.38 o                         
  -4   4   0          7.81          5.63         0.59 o                         
  -3   4   0        131.56        118.87         1.89 o                         
  -2   4   0       1388.57       1413.59        18.06 o                         
  -1   4   0       1140.54       1141.75        14.64 o                         
   0   4   0        752.98        733.63        10.30 o                         
   1   4   0        573.46        546.68         6.80 o                         
   2   4   0        560.23        559.29         8.15 o                         
   3   4   0        468.04        458.56         7.61 o                         
   4   4   0         55.85         59.30         3.30 o                         
   5   4   0         11.04         11.46         1.53 o                         
  -7   5   0         12.28         12.34         1.62 o                         
  -6   5   0         10.08          9.39         1.40 o                         
  -5   5   0          0.87          0.70         0.84 o                         
  -4   5   0        105.67        110.51         2.14 o                         
  -3   5   0        140.79        136.67         2.35 o                         
  -2   5   0        322.35        335.72         4.71 o                         
  -1   5   0       1360.01       1382.19        17.73 o                         
   0   5   0        915.28        888.40        15.78 o                         
   1   5   0        612.48        592.23         7.94 o                         
   2   5   0        322.06        323.92         5.63 o                         
   3   5   0        264.59        281.17         5.88 o                         
   4   5   0        100.67        104.21         4.51 o                         
   5   5   0          0.78          0.30         1.74 o                         
  -6   6   0          0.11          0.21         1.23 o                         
  -5   6   0          1.68          1.70         0.95 o                         
  -4   6   0         29.81         30.74         1.20 o                         
  -3   6   0        276.36        274.13         4.52 o                         
  -2   6   0        222.14        228.33         3.49 o                         
  -1   6   0        289.42        283.79         4.16 o                         
   0   6   0        578.19        575.55         8.64 o                         
   1   6   0        699.66        699.42        12.50 o                         
   2   6   0        532.62        567.87        10.72 o                         
   3   6   0         79.95         87.53         3.57 o                         
   4   6   0         38.24         41.77         3.58 o                         
  -6   7   0          0.52         -0.31         1.11 o                         
  -5   7   0          6.08          6.26         1.40 o                         
  -4   7   0         25.27         25.61         1.34 o                         
  -3   7   0        275.19        278.66         4.70 o                         
  -2   7   0        769.74        813.72        12.95 o                         
  -1   7   0        590.39        613.20         9.94 o                         
   0   7   0        475.41        471.83         7.89 o                         
   1   7   0        227.58        223.05         4.55 o                         
   2   7   0        295.56        296.16         6.43 o                         
   3   7   0        251.07        258.18         7.16 o                         
   4   7   0         44.71         46.94         6.33 o                         
  -6   8   0         18.02         16.49         1.73 o                         
  -5   8   0          0.80         -0.59         1.21 o                         
  -4   8   0         76.20         74.50         2.30 o                         
  -3   8   0         88.91         86.53         2.65 o                         
  -2   8   0         82.03         76.30         3.13 o                         
  -1   8   0        119.60        124.54         3.48 o                         
   0   8   0        326.62        324.76         5.91 o                         
   1   8   0        518.02        527.76        10.33 o                         
   2   8   0        181.47        180.06         4.76 o                         
   3   8   0         56.21         56.23         4.08 o                         
  -5   9   0          0.21         -0.51         1.52 o                         
  -4   9   0          0.54          1.29         1.30 o                         
  -3   9   0         36.82         35.33         2.08 o                         
  -2   9   0        166.34        170.82         5.11 o                         
  -1   9   0        234.56        232.31         6.17 o                         
   0   9   0         48.71         46.76         2.27 o                         
   1   9   0         23.34         23.95         1.98 o                         
   2   9   0         56.33         60.57         2.91 o                         
  -4  10   0          5.41          5.27         1.56 o                         
  -3  10   0         21.35         20.30         2.46 o                         
  -2  10   0        113.07        113.59         4.36 o                         
  -1  10   0        223.54        214.05         6.16 o                         
   0  10   0        176.24        165.98         9.72 o                         
  -1 -10   1         19.28         20.94         2.41 o                         
   0 -10   1         18.22         19.58         2.76 o                         
   1 -10   1         10.28          9.86         1.83 o                         
   2 -10   1         48.07         46.72         2.97 o                         
   3 -10   1         33.64         29.98         2.45 o                         
   4 -10   1         48.17         46.78         2.55 o                         
  -2  -9   1         91.59         89.09         3.56 o                         
  -1  -9   1         44.94         41.62         3.62 o                         
   0  -9   1          0.32          0.04         1.03 o                         
   1  -9   1          1.49          1.01         1.38 o                         
   2  -9   1         10.97          9.35         1.68 o                         
   3  -9   1          2.11          1.18         1.46 o                         
   4  -9   1          1.03          0.02         1.31 o                         
   5  -9   1         40.95         40.16         4.04 o                         
  -3  -8   1         10.94         12.55         2.10 o                         
  -2  -8   1          6.99          6.78         1.45 o                         
  -1  -8   1         43.03         39.84         2.10 o                         
   0  -8   1          3.80          4.03         1.02 o                         
   1  -8   1          3.70          3.21         0.96 o                         
   2  -8   1         37.45         29.45         3.42 o                         
   3  -8   1        181.45        179.20         5.05 o                         
   4  -8   1        123.24        125.55         2.95 o                         
   5  -8   1         47.02         45.02         2.16 o                         
  -4  -7   1         23.37         21.78         4.71 o                         
  -3  -7   1         75.52         72.19         3.47 o                         
  -2  -7   1         55.66         57.04         3.15 o                         
  -1  -7   1         19.03         16.92         1.16 o                         
   0  -7   1         11.89         10.33         0.98 o                         
   1  -7   1         28.61         30.30         1.40 o                         
   2  -7   1         62.90         58.87         1.71 o                         
   3  -7   1         96.61         89.74         2.42 o                         
   4  -7   1        111.42        108.50         2.39 o                         
   5  -7   1        136.97        134.17         3.12 o                         
   6  -7   1        162.47        166.76         3.76 o                         
  -5  -6   1         12.53         13.11         2.26 o                         
  -4  -6   1         38.56         40.80         4.38 o                         
  -3  -6   1         88.05         86.72         3.51 o                         
  -2  -6   1        196.35        201.46         4.57 o                         
  -1  -6   1         21.62         20.88         1.10 o                         
   0  -6   1         10.65          9.93         0.83 o                         
   1  -6   1         12.51         12.01         0.72 o                         
   2  -6   1         45.64         43.20         1.44 o                         
   3  -6   1        131.79        129.17         2.54 o                         
   4  -6   1        182.31        174.79         3.25 o                         
   5  -6   1         42.80         43.68         1.75 o                         
   6  -6   1         14.80         15.52         1.58 o                         
  -5  -5   1        168.90        178.08         6.40 o                         
  -4  -5   1        194.34        201.30         5.57 o                         
  -3  -5   1         80.19         82.75         3.45 o                         
  -2  -5   1        229.97        236.31         3.92 o                         
  -1  -5   1        987.67       1045.33        12.76 o                         
   0  -5   1        243.69        261.70         3.72 o                         
   1  -5   1          0.44          0.11         0.40 o                         
   2  -5   1         60.78         58.82         1.31 o                         
   3  -5   1         31.57         27.96         1.12 o                         
   4  -5   1         25.60         24.08         1.02 o                         
   5  -5   1        148.39        148.11         3.30 o                         
   6  -5   1         64.70         61.78         2.45 o                         
   7  -5   1         12.12         13.21         1.70 o                         
  -6  -4   1         25.77         25.68         4.26 o                         
  -5  -4   1         88.87         91.05         3.41 o                         
  -4  -4   1        119.79        123.30         3.19 o                         
  -3  -4   1        334.24        334.10         5.83 o                         
  -2  -4   1        250.82        261.47         3.52 o                         
  -1  -4   1        447.82        486.14         5.71 o                         
   0  -4   1        691.81        732.91         8.38 o                         
   1  -4   1         27.68         27.52         0.80 o                         
   2  -4   1         10.01          6.51         0.50 o                         
   3  -4   1         43.88         36.46         1.04 o                         
   4  -4   1          5.31          4.35         0.60 o                         
   5  -4   1         27.82         25.35         1.36 o                         
   6  -4   1        118.43        111.33         3.48 o                         
   7  -4   1         24.24         21.70         1.83 o                         
  -6  -3   1         49.75         55.24         4.05 o                         
  -5  -3   1        156.40        157.70         5.99 o                         
  -4  -3   1        242.65        235.90         3.93 o                         
  -3  -3   1        463.68        461.22         6.30 o                         
  -2  -3   1       1278.70       1299.45        15.55 o                         
  -1  -3   1        461.12        459.10         5.07 o                         
   0  -3   1        219.64        220.44         2.66 o                         
   1  -3   1         43.32         41.24         0.87 o                         
   2  -3   1          0.86          1.41         0.35 o                         
   3  -3   1        113.59        109.95         2.54 o                         
   4  -3   1        349.49        349.76         5.51 o                         
   5  -3   1         64.66         58.72         3.04 o                         
   6  -3   1         23.44         21.73         1.58 o                         
   7  -3   1         45.16         45.67         2.73 o                         
  -6  -2   1          8.54          7.50         2.25 o                         
  -5  -2   1        520.89        523.82         8.92 o                         
  -4  -2   1       2342.42       2361.33        35.83 o                         
  -3  -2   1       1460.08       1453.60        17.44 o                         
  -2  -2   1        275.00        257.04         3.12 o                         
  -1  -2   1        622.57        657.57         7.03 o                         
   0  -2   1       4774.93       5015.72        52.59 o                         
   1  -2   1       7368.07       7537.18        94.44 o                         
   2  -2   1          3.81          6.35         0.34 o                         
   3  -2   1        200.36        212.09         3.10 o                         
   4  -2   1         76.12         75.10         1.92 o                         
   5  -2   1         45.62         41.80         2.25 o                         
   6  -2   1          2.17          2.80         1.10 o                         
   7  -2   1         20.18         23.10         1.91 o                         
  -6  -1   1         97.97         92.56         3.67 o                         
  -5  -1   1         45.03         43.65         1.98 o                         
  -4  -1   1        149.46        151.36         3.32 o                         
  -3  -1   1       1304.22       1312.04        20.06 o                         
  -2  -1   1       1613.01       1607.81        24.22 o                         
  -1  -1   1       2003.02       2006.36        23.57 o                         
   0  -1   1        263.19        257.86         2.94 o                         
   1  -1   1         26.77         28.79         0.63 o                         
   2  -1   1         56.14         55.25         1.20 o                         
   3  -1   1        144.23        144.93         2.31 o                         
   4  -1   1          4.56          4.18         0.54 o                         
   5  -1   1          3.39          2.70         0.90 o                         
   6  -1   1         47.73         45.25         2.07 o                         
   7  -1   1         43.64         44.79         3.85 o                         
  -7   0   1         41.84         46.53         2.96 o                         
  -6   0   1         92.70         89.11         4.15 o                         
  -5   0   1        331.21        322.15         6.05 o                         
  -4   0   1        414.43        406.89         8.56 o                         
  -3   0   1       1041.47       1054.59        27.65 o                         
  -2   0   1       2481.65       2426.31        35.78 o                         
  -1   0   1        151.18        158.85         2.34 o                         
   0   0   1         34.53         32.02         0.50 o                         
   1   0   1         80.57         94.58         1.46 o                         
   2   0   1        363.16        368.66         4.95 o                         
   3   0   1         14.22         12.83         0.89 o                         
   4   0   1        930.87        915.68        12.12 o                         
   5   0   1        585.80        551.35         9.37 o                         
   6   0   1         65.09         60.96         2.54 o                         
   7   0   1          1.04          3.97         2.55 o                         
  -7   1   1         89.02         89.35         3.50 o                         
  -6   1   1         38.66         41.67         2.46 o                         
  -5   1   1         62.32         62.15         1.58 o                         
  -4   1   1        886.48        916.40        11.21 o                         
  -3   1   1       2200.00       2324.52        27.51 o                         
  -2   1   1       3346.04       3413.43        40.07 o                         
  -1   1   1        802.08        810.25         8.56 o                         
   0   1   1        262.16        273.07         3.84 o                         
   1   1   1       1075.95       1060.36        12.56 o                         
   2   1   1         22.29         24.34         0.89 o                         
   3   1   1         17.04         21.70         0.79 o                         
   4   1   1         25.91         24.21         1.20 o                         
   5   1   1         94.63         89.17         3.34 o                         
   6   1   1         46.02         41.88         2.72 o                         
  -7   2   1          4.45          3.88         1.26 o                         
  -6   2   1        206.29        213.83         4.19 o                         
  -5   2   1        306.46        315.57         4.84 o                         
  -4   2   1        292.62        289.18         3.89 o                         
  -3   2   1        398.35        356.36         4.53 o                         
  -2   2   1       1073.39       1065.89        11.96 o                         
  -1   2   1       2469.00       2531.81        31.81 o                         
   0   2   1        210.78        204.71         2.88 o                         
   1   2   1        175.47        170.64         2.41 o                         
   2   2   1          8.43          3.91         0.42 o                         
   3   2   1         60.68         64.16         1.39 o                         
   4   2   1         18.50         18.39         1.09 o                         
   5   2   1         25.99         21.91         2.70 o                         
   6   2   1         11.95         10.51         2.25 o                         
  -7   3   1          4.42          4.34         1.55 o                         
  -6   3   1         44.36         47.34         2.03 o                         
  -5   3   1        350.68        362.04         6.41 o                         
  -4   3   1        485.85        487.42         6.73 o                         
  -3   3   1        829.82        834.79         9.54 o                         
  -2   3   1        856.86        864.93         9.31 o                         
  -1   3   1       1808.17       1846.38        23.33 o                         
   0   3   1       1462.47       1463.01        20.04 o                         
   1   3   1         46.24         65.12         1.06 o                         
   2   3   1          0.53          1.23         0.44 o                         
   3   3   1         17.27         15.37         0.94 o                         
   4   3   1          1.73          0.78         0.98 o                         
   5   3   1         77.07         79.19         3.39 o                         
   6   3   1        122.96        130.88         4.84 o                         
  -7   4   1         40.73         43.12         2.20 o                         
  -6   4   1         43.51         48.36         2.10 o                         
  -5   4   1        125.33        128.67         2.72 o                         
  -4   4   1        472.67        473.06         6.51 o                         
  -3   4   1       1152.29       1151.07        13.90 o                         
  -2   4   1       1615.83       1626.12        19.37 o                         
  -1   4   1        414.19        407.50         5.93 o                         
   0   4   1        549.69        533.45         7.68 o                         
   1   4   1        652.63        655.17         7.62 o                         
   2   4   1         66.43         64.60         1.36 o                         
   3   4   1          2.56          2.28         0.73 o                         
   4   4   1          8.00          7.90         1.33 o                         
   5   4   1          0.39          0.63         1.38 o                         
  -7   5   1         69.14         68.55         2.77 o                         
  -6   5   1        293.65        302.06         5.93 o                         
  -5   5   1        378.79        378.07         6.12 o                         
  -4   5   1        469.05        472.02         6.60 o                         
  -3   5   1        585.20        596.67         8.71 o                         
  -2   5   1       1674.10       1736.57        22.16 o                         
  -1   5   1       2029.90       2078.24        26.43 o                         
   0   5   1        509.23        512.82         7.50 o                         
   1   5   1        267.53        264.44         4.91 o                         
   2   5   1         64.11         59.30         1.64 o                         
   3   5   1         18.56         15.22         1.19 o                         
   4   5   1          1.43          0.95         1.54 o                         
   5   5   1          5.39          3.62         2.04 o                         
  -6   6   1          8.76         12.64         1.49 o                         
  -5   6   1         81.52         80.53         2.31 o                         
  -4   6   1        471.37        477.47         7.34 o                         
  -3   6   1       1111.06       1123.69        15.92 o                         
  -2   6   1        627.14        653.40         8.88 o                         
  -1   6   1        454.84        450.32         6.23 o                         
   0   6   1        449.81        440.00         6.65 o                         
   1   6   1        223.92        220.38         4.23 o                         
   2   6   1        162.07        155.95         4.07 o                         
   3   6   1         20.02         18.87         3.46 o                         
   4   6   1          1.33          2.26         3.64 o                         
  -6   7   1        124.89        127.75         3.59 o                         
  -5   7   1        220.08        224.78         4.74 o                         
  -4   7   1         82.50         81.41         2.23 o                         
  -3   7   1        107.70        102.63         2.42 o                         
  -2   7   1        435.28        436.35         7.40 o                         
  -1   7   1        483.10        472.66         7.20 o                         
   0   7   1        356.29        356.52         6.20 o                         
   1   7   1         31.45         31.27         1.51 o                         
   2   7   1          3.59          3.45         1.21 o                         
   3   7   1          0.86         -0.04         1.97 o                         
   4   7   1          0.03          1.40         2.12 o                         
  -5   8   1        266.92        260.96         5.41 o                         
  -4   8   1        393.02        398.43         6.54 o                         
  -3   8   1        188.20        187.90         4.03 o                         
  -2   8   1        310.46        305.71         7.36 o                         
  -1   8   1        469.61        462.55        10.30 o                         
   0   8   1        258.32        250.48         5.46 o                         
   1   8   1         93.07         88.52         2.88 o                         
   2   8   1          5.15          7.84         1.73 o                         
   3   8   1         11.47         11.18         2.67 o                         
  -5   9   1          1.81          2.50         1.62 o                         
  -4   9   1         34.99         35.94         2.15 o                         
  -3   9   1        159.18        162.66         4.35 o                         
  -2   9   1        121.57        133.72         7.27 o                         
  -1   9   1        115.14        115.34         4.08 o                         
   0   9   1         64.48         65.43         2.95 o                         
   1   9   1         40.17         38.93         4.19 o                         
   2   9   1         12.19         10.95         2.11 o                         
  -3  10   1         62.20         64.76         3.69 o                         
  -2  10   1          7.50          7.53         1.82 o                         
  -1  10   1          2.53          1.23         1.62 o                         
   0  10   1         40.07         40.69         2.85 o                         
  -1 -10   2        111.20        116.97         6.36 o                         
   0 -10   2         98.30         99.76         5.05 o                         
   1 -10   2         68.19         65.77         5.82 o                         
   2 -10   2         53.62         51.32         2.95 o                         
   3 -10   2         93.64        102.53         4.25 o                         
   4 -10   2        153.04        154.91         4.56 o                         
  -2  -9   2         20.28         19.48         1.96 o                         
  -1  -9   2         36.11         38.97         2.77 o                         
   0  -9   2        132.08        133.75         3.20 o                         
   1  -9   2        232.19        235.74         6.26 o                         
   2  -9   2        349.61        353.67         8.52 o                         
   3  -9   2        199.09        198.06         5.71 o                         
   4  -9   2         90.28         89.13         3.32 o                         
   5  -9   2         68.38         76.71         6.51 o                         
  -3  -8   2          0.54          1.41         1.69 o                         
  -2  -8   2         54.96         54.32         2.49 o                         
  -1  -8   2        123.10        131.99         3.79 o                         
   0  -8   2        188.76        195.85         4.04 o                         
   1  -8   2        119.76        116.66         2.91 o                         
   2  -8   2        145.26        151.01         3.84 o                         
   3  -8   2        321.06        319.37         7.71 o                         
   4  -8   2        157.81        156.60         3.36 o                         
   5  -8   2         44.14         44.48         2.17 o                         
  -4  -7   2          8.41          8.03         1.81 o                         
  -3  -7   2          1.54          0.69         1.43 o                         
  -2  -7   2         25.59         27.77         1.72 o                         
  -1  -7   2         56.53         58.23         1.83 o                         
   0  -7   2        110.66        110.14         2.61 o                         
   1  -7   2        507.70        508.39         8.45 o                         
   2  -7   2        340.47        350.55         6.90 o                         
   3  -7   2        197.71        198.32         3.73 o                         
   4  -7   2        166.95        166.79         3.06 o                         
   5  -7   2         63.34         65.96         2.23 o                         
   6  -7   2         30.16         30.29         1.76 o                         
  -5  -6   2          9.36          8.21         1.91 o                         
  -4  -6   2         16.07         14.34         1.76 o                         
  -3  -6   2         11.21          8.53         1.34 o                         
  -2  -6   2         46.78         48.05         1.81 o                         
  -1  -6   2        118.29        113.19         2.21 o                         
   0  -6   2         57.89         49.80         1.29 o                         
   1  -6   2        230.28        223.44         3.18 o                         
   2  -6   2        826.25        836.76        11.09 o                         
   3  -6   2        371.83        369.99         5.76 o                         
   4  -6   2        108.02        104.44         2.20 o                         
   5  -6   2         46.40         53.66         1.95 o                         
   6  -6   2         40.99         41.85         1.90 o                         
  -5  -5   2          0.50          1.59         1.51 o                         
  -4  -5   2          0.87         -0.15         1.03 o                         
  -3  -5   2          3.12          1.20         1.02 o                         
  -2  -5   2         38.36         38.13         1.46 o                         
  -1  -5   2        357.79        378.78         4.95 o                         
   0  -5   2       1380.27       1438.24        17.24 o                         
   1  -5   2        543.19        541.04         6.38 o                         
   2  -5   2        379.32        376.90         4.91 o                         
   3  -5   2        873.72        908.66        14.15 o                         
   4  -5   2        675.22        707.63        10.32 o                         
   5  -5   2        219.73        224.04         4.48 o                         
   6  -5   2         12.11         14.95         1.67 o                         
  -6  -4   2          0.43          4.41         3.09 o                         
  -5  -4   2         16.44         15.20         1.55 o                         
  -4  -4   2        203.27        197.15         3.96 o                         
  -3  -4   2        311.97        318.96         4.99 o                         
  -2  -4   2          3.08          3.25         0.41 o                         
  -1  -4   2        357.93        360.15         4.10 o                         
   0  -4   2        617.93        596.69         7.34 o                         
   1  -4   2        494.00        468.25         5.81 o                         
   2  -4   2        258.69        233.55         3.39 o                         
   3  -4   2        653.64        615.30         9.74 o                         
   4  -4   2        644.68        677.41         9.84 o                         
   5  -4   2        311.67        312.94         5.84 o                         
   6  -4   2         67.75         68.99         2.81 o                         
   7  -4   2          1.74          2.03         1.97 o                         
  -6  -3   2         27.16         23.83         2.60 o                         
  -5  -3   2         14.40         13.93         1.92 o                         
  -4  -3   2          3.46          3.41         0.65 o                         
  -3  -3   2         28.34         30.20         0.83 o                         
  -2  -3   2         67.90         65.56         1.14 o                         
  -1  -3   2        543.83        552.62         6.04 o                         
   0  -3   2        183.70        170.05         2.28 o                         
   1  -3   2        714.57        681.23         8.81 o                         
   2  -3   2       1785.66       1844.57        23.40 o                         
   3  -3   2       1234.93       1245.18        15.04 o                         
   4  -3   2        475.89        486.99         6.77 o                         
   5  -3   2         39.80         40.26         1.57 o                         
   6  -3   2         29.27         29.67         1.87 o                         
   7  -3   2         38.30         37.88         2.93 o                         
  -6  -2   2         69.11         73.95         2.64 o                         
  -5  -2   2          1.64          1.35         0.95 o                         
  -4  -2   2         30.84         27.97         1.37 o                         
  -3  -2   2         50.13         42.46         1.29 o                         
  -2  -2   2         20.54         23.45         0.57 o                         
  -1  -2   2        180.71        188.77         1.97 o                         
   0  -2   2      11400.76      11527.53       120.79 o                         
   1  -2   2       8747.27       8840.93       103.65 o                         
   2  -2   2       1438.61       1472.47        17.53 o                         
   3  -2   2        357.55        336.35         4.63 o                         
   4  -2   2        994.08        990.81        17.43 o                         
   5  -2   2       1385.14       1375.98        21.59 o                         
   6  -2   2        322.24        309.97         8.08 o                         
   7  -2   2          8.37          6.39         1.58 o                         
  -7  -1   2         41.40         46.80         3.76 o                         
  -6  -1   2         82.07         82.88         2.46 o                         
  -5  -1   2         42.20         43.84         2.29 o                         
  -4  -1   2         26.47         27.84         1.61 o                         
  -3  -1   2         40.74         40.84         1.22 o                         
  -2  -1   2         74.34         72.29         1.33 o                         
  -1  -1   2         50.20         49.78         0.72 o                         
   0  -1   2        164.53        160.95         2.06 o                         
   1  -1   2       2720.10       2712.61        28.49 o                         
   2  -1   2       1992.38       1990.21        22.22 o                         
   3  -1   2       1268.26       1259.89        17.49 o                         
   4  -1   2        253.21        246.08         3.78 o                         
   5  -1   2        212.35        207.74         4.32 o                         
   6  -1   2        171.98        166.22         4.51 o                         
   7  -1   2         28.67         28.21         2.11 o                         
  -7   0   2          0.96         -0.43         1.33 o                         
  -6   0   2         15.88         17.90         1.52 o                         
  -5   0   2        123.57        123.08         2.85 o                         
  -4   0   2         27.95         26.11         1.18 o                         
  -3   0   2          0.29          0.25         0.45 o                         
  -2   0   2        161.49        169.21         2.30 o                         
  -1   0   2       2455.03       2514.38        26.38 o                         
   0   0   2        524.45        513.95         6.21 o                         
   1   0   2       1130.08       1125.81        11.41 o                         
   2   0   2        857.18        840.94        10.12 o                         
   3   0   2       1075.21       1090.55        14.20 o                         
   4   0   2        629.09        636.62         8.70 o                         
   5   0   2         51.15         54.14         2.33 o                         
   6   0   2         29.19         31.35         2.96 o                         
  -7   1   2         14.22         15.74         1.92 o                         
  -6   1   2         55.91         57.56         2.50 o                         
  -5   1   2        196.14        206.90         3.15 o                         
  -4   1   2        131.95        117.96         2.02 o                         
  -3   1   2        196.07        242.96         3.03 o                         
  -2   1   2         27.79         35.09         0.68 o                         
  -1   1   2         60.78         63.09         0.89 o                         
   0   1   2        293.01        293.34         3.91 o                         
   1   1   2       2803.59       2864.13        33.70 o                         
   2   1   2       4127.98       4375.10        48.45 o                         
   3   1   2        600.78        635.40         8.56 o                         
   4   1   2        188.47        186.18         4.35 o                         
   5   1   2        199.09        199.05         4.94 o                         
   6   1   2        138.14        149.35         4.57 o                         
  -7   2   2         47.26         52.76         2.49 o                         
  -6   2   2         72.88         80.98         2.47 o                         
  -5   2   2         27.25         30.24         1.24 o                         
  -4   2   2        242.97        270.41         3.64 o                         
  -3   2   2        385.70        406.08         5.11 o                         
  -2   2   2          8.27          7.63         0.37 o                         
  -1   2   2         91.93         98.34         1.64 o                         
   0   2   2        451.45        475.94         6.74 o                         
   1   2   2         29.38         22.95         0.62 o                         
   2   2   2        313.61        293.19         4.09 o                         
   3   2   2        791.79        793.79        12.45 o                         
   4   2   2        224.67        229.43         5.25 o                         
   5   2   2         81.24         76.82         2.98 o                         
   6   2   2         20.07         17.91         1.89 o                         
  -7   3   2         53.38         55.05         3.46 o                         
  -6   3   2        250.74        257.72         5.15 o                         
  -5   3   2        419.64        424.63         7.29 o                         
  -4   3   2        114.62        103.59         1.89 o                         
  -3   3   2        115.55        114.34         1.65 o                         
  -2   3   2        130.57        146.48         2.08 o                         
  -1   3   2         17.37         20.65         0.93 o                         
   0   3   2        208.38        199.29         2.86 o                         
   1   3   2        725.62        702.66        18.29 o                         
   2   3   2        164.69        151.87         2.39 o                         
   3   3   2        315.13        326.53         6.33 o                         
   4   3   2        276.93        263.93         6.59 o                         
   5   3   2         52.52         46.49         2.71 o                         
   6   3   2          7.78          5.29         1.66 o                         
  -7   4   2         71.73         80.39         3.16 o                         
  -6   4   2         37.02         38.41         1.89 o                         
  -5   4   2         96.74        105.30         2.40 o                         
  -4   4   2        249.25        255.53         4.22 o                         
  -3   4   2        135.97        132.48         2.16 o                         
  -2   4   2        110.96        108.49         1.86 o                         
  -1   4   2          1.24          0.73         0.36 o                         
   0   4   2         26.54         28.44         1.00 o                         
   1   4   2        269.87        273.34         6.28 o                         
   2   4   2        565.08        545.61        11.63 o                         
   3   4   2        132.87        137.19         3.33 o                         
   4   4   2         80.32         81.33         3.22 o                         
   5   4   2         65.08         69.17         3.44 o                         
  -7   5   2          2.36          2.93         1.51 o                         
  -6   5   2         75.07         72.46         2.56 o                         
  -5   5   2        139.84        141.16         2.96 o                         
  -4   5   2        190.00        193.38         3.41 o                         
  -3   5   2         13.08         10.93         1.09 o                         
  -2   5   2        109.95        125.40         2.18 o                         
  -1   5   2        115.83        126.92         2.14 o                         
   0   5   2        122.22        123.17         1.95 o                         
   1   5   2         44.70         46.22         1.39 o                         
   2   5   2        308.35        290.01         4.67 o                         
   3   5   2        514.46        479.68         9.14 o                         
   4   5   2        169.31        150.15         5.71 o                         
   5   5   2         30.46         29.43         3.28 o                         
  -6   6   2         74.40         75.99         3.17 o                         
  -5   6   2        248.93        251.33         4.99 o                         
  -4   6   2        211.98        214.90         3.82 o                         
  -3   6   2        109.71        106.60         2.34 o                         
  -2   6   2         11.15         10.49         0.85 o                         
  -1   6   2         27.94         25.36         1.07 o                         
   0   6   2         17.64         16.23         1.02 o                         
   1   6   2        310.42        309.17         6.47 o                         
   2   6   2        173.56        163.46         8.01 o                         
   3   6   2        123.94        122.08         4.34 o                         
   4   6   2         43.28         42.70         3.53 o                         
  -6   7   2         16.58         18.12         1.82 o                         
  -5   7   2         24.40         24.61         1.66 o                         
  -4   7   2         38.48         36.36         1.52 o                         
  -3   7   2         50.99         48.68         1.70 o                         
  -2   7   2          8.53          7.35         1.04 o                         
  -1   7   2         45.94         47.00         1.81 o                         
   0   7   2          3.29          2.01         0.91 o                         
   1   7   2         11.22         10.95         1.29 o                         
   2   7   2         64.31         64.50         3.11 o                         
   3   7   2         74.02         73.02         8.89 o                         
  -5   8   2          2.33          0.99         1.24 o                         
  -4   8   2         50.40         48.43         1.87 o                         
  -3   8   2         80.63         82.94         2.61 o                         
  -2   8   2         10.58          9.33         1.28 o                         
  -1   8   2        126.55        120.04         4.59 o                         
   0   8   2        286.33        265.58         6.45 o                         
   1   8   2         29.58         24.05         1.84 o                         
   2   8   2         11.00         13.98         3.58 o                         
  -5   9   2         74.12         74.35         3.25 o                         
  -4   9   2         67.24         69.19         4.81 o                         
  -3   9   2         33.55         35.95         2.14 o                         
  -2   9   2          5.71          4.38         1.83 o                         
  -1   9   2         31.52         26.88         2.19 o                         
   0   9   2          5.19          3.16         1.84 o                         
   1   9   2          9.34          6.07         1.85 o                         
  -3  10   2         26.47         30.88         2.21 o                         
  -2  10   2         50.08         47.68         2.54 o                         
  -1  10   2          7.35          2.21         1.94 o                         
  -1 -10   3         87.04         88.43         4.61 o                         
   0 -10   3         76.53         76.59         3.35 o                         
   1 -10   3         37.32         39.47         2.64 o                         
   2 -10   3          9.74          9.90         2.44 o                         
   3 -10   3          0.63          0.35         1.65 o                         
   4 -10   3          1.13          0.81         1.53 o                         
  -2  -9   3         47.70         47.68         4.15 o                         
  -1  -9   3         53.89         58.45         2.95 o                         
   0  -9   3         89.94         86.81         3.19 o                         
   1  -9   3         69.73         69.65         2.77 o                         
   2  -9   3         76.34         72.35         3.40 o                         
   3  -9   3         16.95         17.45         1.97 o                         
   4  -9   3          0.33          0.82         1.49 o                         
   5  -9   3          3.09          1.45         1.88 o                         
  -3  -8   3         25.57         28.32         3.76 o                         
  -2  -8   3        172.12        174.20         4.78 o                         
  -1  -8   3        151.95        158.28         3.79 o                         
   0  -8   3        116.30        116.96         3.12 o                         
   1  -8   3         97.36         94.92         2.64 o                         
   2  -8   3         81.20         78.90         2.74 o                         
   3  -8   3         55.89         52.45         2.65 o                         
   4  -8   3          0.80          1.15         1.11 o                         
   5  -8   3          0.30          0.64         1.26 o                         
  -4  -7   3        130.54        144.94         5.69 o                         
  -3  -7   3         77.28         80.01         3.11 o                         
  -2  -7   3        101.05        105.39         2.82 o                         
  -1  -7   3        490.34        508.61         7.25 o                         
   0  -7   3        694.87        727.46        10.64 o                         
   1  -7   3        562.31        579.87         7.99 o                         
   2  -7   3        125.27        128.66         2.95 o                         
   3  -7   3         73.45         76.17         2.29 o                         
   4  -7   3         80.48         79.67         2.15 o                         
   5  -7   3          3.75          2.37         1.07 o                         
   6  -7   3          0.35          0.99         1.20 o                         
  -5  -6   3         25.28         26.63         2.09 o                         
  -4  -6   3         36.55         37.31         2.10 o                         
  -3  -6   3         70.84         67.91         2.64 o                         
  -2  -6   3         83.51         83.85         2.55 o                         
  -1  -6   3        398.92        415.49         5.51 o                         
   0  -6   3        899.20        928.54        12.21 o                         
   1  -6   3        715.70        719.72         8.44 o                         
   2  -6   3        272.37        272.12         4.04 o                         
   3  -6   3         47.72         44.31         1.50 o                         
   4  -6   3        112.31        113.65         2.99 o                         
   5  -6   3         84.86         84.69         2.65 o                         
   6  -6   3          0.54          1.97         1.21 o                         
  -5  -5   3         28.00         30.56         2.79 o                         
  -4  -5   3         70.38         70.74         2.61 o                         
  -3  -5   3        299.90        304.07         6.29 o                         
  -2  -5   3        976.39        998.64        14.17 o                         
  -1  -5   3       1034.47       1042.15        12.70 o                         
   0  -5   3        792.43        793.03         9.74 o                         
   1  -5   3        379.51        363.03         4.18 o                         
   2  -5   3        632.83        620.56         7.73 o                         
   3  -5   3        427.20        443.70         6.71 o                         
   4  -5   3         25.40         26.59         1.19 o                         
   5  -5   3          0.38          0.82         0.96 o                         
   6  -5   3          0.36         -0.09         1.35 o                         
  -6  -4   3          4.30          1.63         2.16 o                         
  -5  -4   3         25.33         20.97         2.83 o                         
  -4  -4   3        785.17        781.15        12.53 o                         
  -3  -4   3       1229.82       1232.50        16.02 o                         
  -2  -4   3        710.09        713.37        10.27 o                         
  -1  -4   3        596.36        584.20         6.84 o                         
   0  -4   3       2633.22       2769.77        32.72 o                         
   1  -4   3       6696.74       7043.98        82.56 o                         
   2  -4   3       2237.36       2338.35        27.71 o                         
   3  -4   3        243.48        248.63         4.04 o                         
   4  -4   3         57.61         56.33         1.57 o                         
   5  -4   3         75.85         78.81         3.24 o                         
   6  -4   3        116.15        109.42         3.55 o                         
  -6  -3   3          8.08          5.71         1.68 o                         
  -5  -3   3          1.24          1.68         1.10 o                         
  -4  -3   3         39.18         36.78         1.35 o                         
  -3  -3   3        610.30        614.68         7.67 o                         
  -2  -3   3       1515.82       1536.11        17.25 o                         
  -1  -3   3       1801.18       1782.92        20.14 o                         
   0  -3   3        516.37        492.88         5.72 o                         
   1  -3   3       1198.32       1153.58        13.78 o                         
   2  -3   3       1718.52       1733.01        22.07 o                         
   3  -3   3        453.84        463.79         5.64 o                         
   4  -3   3        171.32        174.71         2.92 o                         
   5  -3   3         44.85         47.91         1.75 o                         
   6  -3   3          9.81         14.99         2.05 o                         
  -6  -2   3         46.96         47.76         2.41 o                         
  -5  -2   3        190.82        187.16         3.69 o                         
  -4  -2   3        151.48        141.31         2.62 o                         
  -3  -2   3        348.39        353.09         4.33 o                         
  -2  -2   3       1402.44       1392.08        14.83 o                         
  -1  -2   3       3599.22       3630.97        38.13 o                         
   0  -2   3       4128.71       4165.40        48.85 o                         
   1  -2   3        411.01        373.50         4.66 o                         
   2  -2   3        841.78        800.65         9.75 o                         
   3  -2   3        713.29        718.27         8.39 o                         
   4  -2   3         56.76         57.88         1.67 o                         
   5  -2   3         15.70         13.86         1.27 o                         
   6  -2   3         34.33         26.32         2.00 o                         
  -6  -1   3          3.07          3.83         1.11 o                         
  -5  -1   3          2.47          2.50         0.86 o                         
  -4  -1   3        140.32        131.09         2.33 o                         
  -3  -1   3       1384.81       1460.36        18.81 o                         
  -2  -1   3       3887.31       4100.47        45.43 o                         
  -1  -1   3       1722.13       1707.04        17.20 o                         
   0  -1   3        847.41        816.95        16.81 o                         
   1  -1   3       2843.46       2831.54        31.42 o                         
   2  -1   3       2302.33       2376.82        26.59 o                         
   3  -1   3       1346.46       1408.00        15.97 o                         
   4  -1   3        219.71        217.62         3.84 o                         
   5  -1   3          9.91         11.15         1.45 o                         
   6  -1   3          0.09         -2.38         1.26 o                         
  -7   0   3         11.76         14.65         1.80 o                         
  -6   0   3         25.99         23.35         1.45 o                         
  -5   0   3        116.44        112.93         2.51 o                         
  -4   0   3        163.68        156.54         2.57 o                         
  -3   0   3         95.02         71.00         1.13 o                         
  -2   0   3        788.80        764.73         7.88 o                         
  -1   0   3       4485.45       4572.96        47.98 o                         
   0   0   3       2051.77       2036.44        24.09 o                         
   1   0   3       1719.84       1790.58        21.28 o                         
   2   0   3        577.52        528.64         5.90 o                         
   3   0   3        243.83        227.25         3.13 o                         
   4   0   3        147.67        152.59         3.18 o                         
   5   0   3         26.04         27.20         2.45 o                         
   6   0   3         14.63         20.25         1.88 o                         
  -7   1   3          3.16          1.51         1.60 o                         
  -6   1   3         19.29         19.25         1.67 o                         
  -5   1   3          7.68          8.80         0.77 o                         
  -4   1   3        223.03        232.82         3.30 o                         
  -3   1   3        808.02        795.05         9.66 o                         
  -2   1   3        609.26        589.43         6.40 o                         
  -1   1   3       1801.17       1783.13        19.84 o                         
   0   1   3       3996.27       4028.44        50.60 o                         
   1   1   3       1431.55       1388.66        30.82 o                         
   2   1   3        757.12        716.46         8.80 o                         
   3   1   3        321.56        303.24         4.46 o                         
   4   1   3        272.60        262.90         5.05 o                         
   5   1   3         30.73         26.79         1.95 o                         
   6   1   3         23.63         23.40         2.05 o                         
  -7   2   3          0.00          2.20         1.93 o                         
  -6   2   3          0.91         -0.49         0.91 o                         
  -5   2   3         21.92         23.60         1.13 o                         
  -4   2   3         54.00         45.65         1.07 o                         
  -3   2   3        579.21        563.83         6.98 o                         
  -2   2   3       2094.70       2176.32        27.47 o                         
  -1   2   3        917.12        918.02        11.01 o                         
   0   2   3       1560.02       1604.31        20.36 o                         
   1   2   3       1854.72       1948.96        26.70 o                         
   2   2   3       1234.98       1233.76        14.86 o                         
   3   2   3        500.77        498.66         9.24 o                         
   4   2   3         65.75         69.92         2.73 o                         
   5   2   3         60.05         65.17         2.91 o                         
   6   2   3         22.88         24.57         2.39 o                         
  -7   3   3          4.28          2.06         1.32 o                         
  -6   3   3         83.76         74.14         2.56 o                         
  -5   3   3        143.31        132.99         3.18 o                         
  -4   3   3        271.88        264.07         3.90 o                         
  -3   3   3        190.52        194.29         2.69 o                         
  -2   3   3       1855.83       1969.80        24.99 o                         
  -1   3   3       5488.44       5773.52        67.73 o                         
   0   3   3       2488.35       2613.95        33.03 o                         
   1   3   3       1268.45       1343.06        18.76 o                         
   2   3   3        608.76        593.26        10.97 o                         
   3   3   3        633.62        606.45        11.10 o                         
   4   3   3        308.38        281.99         7.11 o                         
   5   3   3         23.16         21.02         1.98 o                         
  -7   4   3          4.47          5.37         1.49 o                         
  -6   4   3          1.58          0.48         1.17 o                         
  -5   4   3          2.06          2.91         0.94 o                         
  -4   4   3         91.14         83.30         2.14 o                         
  -3   4   3        774.59        785.65        10.33 o                         
  -2   4   3        809.26        826.20        10.81 o                         
  -1   4   3        920.31        922.66        11.22 o                         
   0   4   3       1147.06       1200.15        16.73 o                         
   1   4   3       1421.99       1462.35        22.51 o                         
   2   4   3       1063.11       1073.75        16.54 o                         
   3   4   3        303.26        289.46         7.82 o                         
   4   4   3        154.48        154.20         5.34 o                         
   5   4   3         29.85         30.76         2.28 o                         
  -7   5   3          0.13          0.95         1.64 o                         
  -6   5   3          9.52          7.88         1.67 o                         
  -5   5   3        105.80        100.30         2.67 o                         
  -4   5   3         56.48         54.76         1.62 o                         
  -3   5   3        145.78        140.49         2.42 o                         
  -2   5   3        608.17        615.99         8.96 o                         
  -1   5   3       1065.03       1069.01        13.02 o                         
   0   5   3       1218.69       1262.24        21.69 o                         
   1   5   3        407.36        404.83         7.02 o                         
   2   5   3        226.45        232.39         5.29 o                         
   3   5   3        128.22        137.46         6.49 o                         
   4   5   3         47.04         52.91         2.86 o                         
  -6   6   3          0.03          1.41         1.61 o                         
  -5   6   3        196.06        195.45         4.17 o                         
  -4   6   3        569.46        569.68         8.60 o                         
  -3   6   3        171.58        169.30         3.18 o                         
  -2   6   3        179.44        176.51         3.54 o                         
  -1   6   3        743.75        760.75        11.04 o                         
   0   6   3       1535.74       1528.92        26.21 o                         
   1   6   3       1120.36       1165.19        17.75 o                         
   2   6   3        164.84        163.74         7.01 o                         
   3   6   3         84.20         82.40         9.27 o                         
   4   6   3         79.24         82.77         5.04 o                         
  -6   7   3          0.05          0.58         1.68 o                         
  -5   7   3         41.93         40.20         2.06 o                         
  -4   7   3          5.74          4.90         0.98 o                         
  -3   7   3        124.10        121.55         2.72 o                         
  -2   7   3        286.98        291.31         5.37 o                         
  -1   7   3        301.41        309.44         5.67 o                         
   0   7   3        117.46        121.09         3.69 o                         
   1   7   3        177.30        175.71         4.40 o                         
   2   7   3        191.01        189.19         8.44 o                         
   3   7   3         66.22         68.19         4.81 o                         
  -5   8   3          2.10          1.08         1.69 o                         
  -4   8   3         36.87         35.91         2.02 o                         
  -3   8   3         96.52         93.38         3.54 o                         
  -2   8   3         41.95         41.34         1.83 o                         
  -1   8   3         25.64         27.45         1.72 o                         
   0   8   3        118.13        121.40         3.97 o                         
   1   8   3        163.01        170.19         4.84 o                         
   2   8   3        129.83        124.89         4.75 o                         
  -4   9   3         15.23         15.17         1.57 o                         
  -3   9   3         51.51         53.14         2.53 o                         
  -2   9   3         91.24         86.32         3.22 o                         
  -1   9   3         57.14         52.53         3.38 o                         
   0   9   3        119.76        122.32         4.62 o                         
   1   9   3        133.32        128.67         4.97 o                         
  -2  10   3         44.12         42.80         2.58 o                         
  -1 -10   4          2.66          0.79         1.72 o                         
   0 -10   4          0.43          1.10         1.54 o                         
   1 -10   4          0.55          2.17         1.61 o                         
   2 -10   4          4.64          3.06         2.30 o                         
   3 -10   4         41.64         39.47         5.30 o                         
  -2  -9   4         17.90         16.42         2.66 o                         
  -1  -9   4          8.73          6.93         1.54 o                         
   0  -9   4         18.50         15.52         1.39 o                         
   1  -9   4          0.04         -0.63         1.17 o                         
   2  -9   4          2.99          1.13         1.26 o                         
   3  -9   4         13.20         11.48         1.84 o                         
   4  -9   4         23.71         24.39         2.27 o                         
  -3  -8   4         27.95         23.73         2.26 o                         
  -2  -8   4         14.82         15.38         2.19 o                         
  -1  -8   4          3.79          3.84         1.13 o                         
   0  -8   4         54.48         53.74         1.84 o                         
   1  -8   4         48.15         44.37         1.67 o                         
   2  -8   4         19.99         19.16         1.39 o                         
   3  -8   4         59.37         60.46         2.55 o                         
   4  -8   4         27.44         27.78         4.14 o                         
   5  -8   4          1.05          0.72         1.32 o                         
  -4  -7   4         21.55         25.46         2.24 o                         
  -3  -7   4         60.22         60.55         3.87 o                         
  -2  -7   4        148.88        154.75         3.88 o                         
  -1  -7   4        130.75        121.84         2.46 o                         
   0  -7   4          4.58          5.22         0.80 o                         
   1  -7   4         13.07         13.81         0.90 o                         
   2  -7   4          4.28          4.70         1.14 o                         
   3  -7   4         21.57         21.16         1.25 o                         
   4  -7   4         86.08         83.42         2.86 o                         
   5  -7   4        119.42        120.82         3.52 o                         
   6  -7   4         21.95         21.13         1.67 o                         
  -5  -6   4          9.40          9.68         1.70 o                         
  -4  -6   4        160.54        168.64         6.36 o                         
  -3  -6   4        740.91        767.29        14.06 o                         
  -2  -6   4        476.35        501.03         8.41 o                         
  -1  -6   4        129.98        131.11         2.21 o                         
   0  -6   4         33.44         29.70         1.06 o                         
   1  -6   4         54.09         57.76         1.47 o                         
   2  -6   4        176.03        186.24         3.07 o                         
   3  -6   4          2.49          3.02         0.76 o                         
   4  -6   4         75.55         67.12         1.97 o                         
   5  -6   4        116.64        109.18         3.07 o                         
   6  -6   4         33.50         32.22         1.97 o                         
  -5  -5   4         47.24         48.38         2.41 o                         
  -4  -5   4         24.38         24.06         1.62 o                         
  -3  -5   4         84.57         85.56         2.67 o                         
  -2  -5   4        317.22        311.52         4.95 o                         
  -1  -5   4        172.03        167.86         2.54 o                         
   0  -5   4        125.34        115.28         1.91 o                         
   1  -5   4          6.27          5.69         0.47 o                         
   2  -5   4         14.92         15.97         0.65 o                         
   3  -5   4         86.17         80.30         1.92 o                         
   4  -5   4         98.40         93.39         2.07 o                         
   5  -5   4          5.60          3.30         1.07 o                         
   6  -5   4          6.98          6.46         1.58 o                         
  -6  -4   4         59.93         55.10         3.85 o                         
  -5  -4   4        192.12        200.11         6.10 o                         
  -4  -4   4        208.05        211.19         5.93 o                         
  -3  -4   4         66.31         63.18         1.67 o                         
  -2  -4   4        259.85        254.23         3.74 o                         
  -1  -4   4        591.93        585.05         6.87 o                         
   0  -4   4         39.03         29.64         0.86 o                         
   1  -4   4        259.89        277.37         3.66 o                         
   2  -4   4        358.23        384.44         4.97 o                         
   3  -4   4         11.68         12.18         0.81 o                         
   4  -4   4         93.73         86.62         1.91 o                         
   5  -4   4        443.22        445.48         7.24 o                         
   6  -4   4        261.65        247.01        10.14 o                         
  -6  -3   4        108.42        111.68         4.25 o                         
  -5  -3   4         70.06         70.34         2.54 o                         
  -4  -3   4        113.37        110.57         2.32 o                         
  -3  -3   4        529.57        535.88         6.77 o                         
  -2  -3   4        824.09        858.87        10.45 o                         
  -1  -3   4       1395.85       1439.44        15.33 o                         
   0  -3   4        558.84        552.73         6.90 o                         
   1  -3   4          0.53          0.34         0.32 o                         
   2  -3   4         54.47         52.19         1.15 o                         
   3  -3   4         54.91         48.41         1.44 o                         
   4  -3   4          2.22          1.95         0.64 o                         
   5  -3   4         22.98         24.51         1.58 o                         
   6  -3   4        120.05        115.01         3.95 o                         
  -6  -2   4         17.86         16.90         1.72 o                         
  -5  -2   4        261.33        263.62         4.17 o                         
  -4  -2   4        365.68        366.08         5.43 o                         
  -3  -2   4        401.15        391.68         4.79 o                         
  -2  -2   4        331.31        286.60         3.54 o                         
  -1  -2   4         42.45         32.38         0.66 o                         
   0  -2   4        259.07        243.61         3.41 o                         
   1  -2   4        128.97        125.70         1.85 o                         
   2  -2   4         45.92         42.10         1.02 o                         
   3  -2   4        141.80        144.78         2.30 o                         
   4  -2   4        370.42        365.90         5.46 o                         
   5  -2   4         47.77         42.36         2.18 o                         
   6  -2   4          2.80          1.86         1.54 o                         
  -6  -1   4         24.10         21.48         1.48 o                         
  -5  -1   4        138.13        145.62         2.75 o                         
  -4  -1   4        633.66        642.33         8.30 o                         
  -3  -1   4        485.07        457.23         5.51 o                         
  -2  -1   4        567.58        534.06         6.23 o                         
  -1  -1   4       1120.83       1110.43        11.88 o                         
   0  -1   4       1000.19        972.52        22.79 o                         
   1  -1   4         64.69         58.10         1.15 o                         
   2  -1   4        475.03        519.51         6.20 o                         
   3  -1   4         79.47         90.53         1.77 o                         
   4  -1   4         13.11         12.61         1.06 o                         
   5  -1   4         38.06         37.79         2.12 o                         
   6  -1   4         87.85         85.28         3.44 o                         
  -7   0   4         24.52         25.80         2.27 o                         
  -6   0   4        129.70        125.00         3.16 o                         
  -5   0   4        143.61        146.20         2.92 o                         
  -4   0   4        455.49        472.66         5.49 o                         
  -3   0   4       1215.36       1223.26        13.15 o                         
  -2   0   4       1295.79       1306.48        14.70 o                         
  -1   0   4       1073.33       1089.22        12.30 o                         
   0   0   4        263.10        252.83         3.35 o                         
   1   0   4       1000.20       1021.39        14.08 o                         
   2   0   4        200.01        215.44         2.57 o                         
   3   0   4         50.48         43.98         1.17 o                         
   4   0   4         42.84         39.25         1.92 o                         
   5   0   4         23.75         21.41         1.83 o                         
   6   0   4          1.92          1.54         1.52 o                         
  -7   1   4         14.63         13.05         1.95 o                         
  -6   1   4        246.03        233.58         6.15 o                         
  -5   1   4        869.94        831.96        10.43 o                         
  -4   1   4        801.84        771.20         9.01 o                         
  -3   1   4        996.45       1026.04        11.68 o                         
  -2   1   4       1179.88       1238.66        13.21 o                         
  -1   1   4       3369.86       3544.28        44.58 o                         
   0   1   4       2290.58       2493.99        31.55 o                         
   1   1   4         10.76         11.88         1.19 o                         
   2   1   4        119.84        121.15         1.78 o                         
   3   1   4         11.65         11.96         0.70 o                         
   4   1   4          9.38          8.86         1.24 o                         
   5   1   4         18.08         15.33         3.01 o                         
   6   1   4         15.82         13.08         1.91 o                         
  -7   2   4         50.75         43.38         2.67 o                         
  -6   2   4         52.21         55.30         2.09 o                         
  -5   2   4        168.31        168.23         3.16 o                         
  -4   2   4        635.59        631.20         8.42 o                         
  -3   2   4       1376.77       1377.54        15.56 o                         
  -2   2   4       1857.09       1869.67        18.92 o                         
  -1   2   4       1033.26       1053.61        13.54 o                         
   0   2   4       1232.10       1224.87        15.72 o                         
   1   2   4        476.73        478.14         6.54 o                         
   2   2   4         23.04         23.45         0.88 o                         
   3   2   4          8.10          4.54         0.87 o                         
   4   2   4          0.45          1.15         0.97 o                         
   5   2   4          2.59          1.72         1.45 o                         
  -7   3   4         15.68         17.81         1.60 o                         
  -6   3   4        123.02        117.46         4.32 o                         
  -5   3   4        327.32        314.13         7.58 o                         
  -4   3   4        719.28        714.62        11.31 o                         
  -3   3   4        696.61        711.44         8.80 o                         
  -2   3   4        722.58        704.50         8.67 o                         
  -1   3   4        525.56        495.36         6.21 o                         
   0   3   4        358.20        342.65         4.78 o                         
   1   3   4        514.53        502.36         6.92 o                         
   2   3   4         27.80         26.79         1.36 o                         
   3   3   4         51.84         38.18         1.62 o                         
   4   3   4         80.38         68.54         2.99 o                         
   5   3   4         17.69         14.63         1.93 o                         
  -7   4   4         13.64         18.51         2.13 o                         
  -6   4   4         21.54         19.75         2.82 o                         
  -5   4   4        375.09        369.12         8.50 o                         
  -4   4   4       1418.89       1416.47        21.76 o                         
  -3   4   4       1645.71       1667.58        21.38 o                         
  -2   4   4        574.18        568.45         7.16 o                         
  -1   4   4        762.35        768.25         9.48 o                         
   0   4   4        874.67        870.00        11.41 o                         
   1   4   4        324.28        319.59         8.33 o                         
   2   4   4         83.91         80.46         2.85 o                         
   3   4   4          4.54          3.90         1.26 o                         
   4   4   4          4.29         -0.32         1.46 o                         
   5   4   4          6.51          5.24         1.74 o                         
  -6   5   4        101.59         97.46         3.86 o                         
  -5   5   4         88.64         85.96         2.77 o                         
  -4   5   4         54.85         51.89         1.65 o                         
  -3   5   4        371.28        373.24         5.36 o                         
  -2   5   4        803.47        813.13        10.79 o                         
  -1   5   4        425.95        425.35         5.58 o                         
   0   5   4        347.98        338.26         5.80 o                         
   1   5   4        103.82         98.13         3.61 o                         
   2   5   4         21.38         19.19         1.14 o                         
   3   5   4          0.52          0.67         0.99 o                         
   4   5   4          6.65          5.34         1.74 o                         
  -6   6   4         15.76         13.67         2.71 o                         
  -5   6   4         22.72         21.08         1.65 o                         
  -4   6   4        217.54        221.11         4.36 o                         
  -3   6   4        462.87        474.90         6.76 o                         
  -2   6   4        662.29        672.75         9.17 o                         
  -1   6   4        142.06        148.42         3.82 o                         
   0   6   4         17.14         17.02         1.14 o                         
   1   6   4         17.26         14.93         1.28 o                         
   2   6   4         67.91         68.08         2.70 o                         
   3   6   4         17.22         16.07         2.01 o                         
  -6   7   4         49.04         44.45         3.87 o                         
  -5   7   4         72.40         68.68         3.31 o                         
  -4   7   4        210.00        206.85         4.82 o                         
  -3   7   4        365.65        358.77         5.44 o                         
  -2   7   4        298.60        301.62         5.57 o                         
  -1   7   4        423.08        410.26         9.11 o                         
   0   7   4        259.51        248.60         5.48 o                         
   1   7   4        103.63         94.37         3.26 o                         
   2   7   4         17.06         18.68         2.13 o                         
   3   7   4          0.06         -0.74         1.89 o                         
  -5   8   4        107.78        107.97         3.77 o                         
  -4   8   4         55.26         55.15         2.47 o                         
  -3   8   4        112.25        120.19         3.22 o                         
  -2   8   4        198.14        203.81         4.37 o                         
  -1   8   4        224.87        220.63         7.09 o                         
   0   8   4        146.46        145.80         5.44 o                         
   1   8   4         13.60         11.96         2.14 o                         
   2   8   4         15.19         13.97         2.20 o                         
  -4   9   4         91.07        101.68         5.03 o                         
  -3   9   4         80.40         85.31         3.79 o                         
  -2   9   4        177.31        185.44         5.51 o                         
  -1   9   4        155.15        160.31         6.08 o                         
   0   9   4         75.45         73.90         3.87 o                         
   0 -10   5         26.43         30.02         2.30 o                         
   1 -10   5          8.46          9.30         1.80 o                         
   2 -10   5         20.15         23.38         2.33 o                         
   3 -10   5         64.49         59.09         3.36 o                         
  -2  -9   5          1.34          1.02         1.78 o                         
  -1  -9   5         17.16         16.97         1.58 o                         
   0  -9   5        108.63        102.21         3.23 o                         
   1  -9   5        264.06        269.75         6.10 o                         
   2  -9   5        125.20        124.93         3.37 o                         
   3  -9   5         55.13         54.16         3.00 o                         
   4  -9   5         57.64         55.34         4.79 o                         
  -3  -8   5          2.29          1.68         1.66 o                         
  -2  -8   5         30.04         21.39         1.73 o                         
  -1  -8   5          2.45          4.30         1.15 o                         
   0  -8   5        105.46        112.05         2.66 o                         
   1  -8   5        226.50        227.58         4.21 o                         
   2  -8   5        153.95        162.90         3.76 o                         
   3  -8   5         20.20         26.21         1.86 o                         
   4  -8   5         52.40         51.88         3.13 o                         
   5  -8   5         99.78        105.58         6.60 o                         
  -4  -7   5          0.33         -1.53         1.46 o                         
  -3  -7   5         12.11         11.59         1.80 o                         
  -2  -7   5         96.40         93.60         2.98 o                         
  -1  -7   5        143.31        146.92         4.06 o                         
   0  -7   5        208.78        214.77         3.55 o                         
   1  -7   5        111.04        112.71         2.56 o                         
   2  -7   5        235.50        237.68         4.69 o                         
   3  -7   5        359.92        362.92         7.41 o                         
   4  -7   5        140.94        137.34         3.59 o                         
   5  -7   5         28.04         31.49         2.22 o                         
  -4  -6   5          1.46          1.39         1.42 o                         
  -3  -6   5         97.59         94.54         5.82 o                         
  -2  -6   5        172.57        177.02         4.07 o                         
  -1  -6   5         76.78         77.99         1.76 o                         
   0  -6   5        272.31        276.04         4.19 o                         
   1  -6   5       1297.73       1359.97        17.69 o                         
   2  -6   5       1321.45       1317.25        20.42 o                         
   3  -6   5        562.06        563.33         8.52 o                         
   4  -6   5        150.97        154.92         3.19 o                         
   5  -6   5        136.06        144.26         3.64 o                         
   6  -6   5        170.73        175.98         4.85 o                         
  -5  -5   5         39.40         34.92         2.22 o                         
  -4  -5   5         16.06         16.95         1.91 o                         
  -3  -5   5         13.12         11.48         1.40 o                         
  -2  -5   5         91.03         87.49         2.00 o                         
  -1  -5   5        167.67        163.01         2.51 o                         
   0  -5   5         18.38         16.57         0.90 o                         
   1  -5   5        250.92        239.77         3.58 o                         
   2  -5   5        926.43        927.02        11.40 o                         
   3  -5   5        614.02        608.92         9.07 o                         
   4  -5   5        207.63        211.38         3.86 o                         
   5  -5   5         38.69         41.79         2.18 o                         
   6  -5   5         45.21         47.90         2.54 o                         
  -5  -4   5         10.69          7.21         2.98 o                         
  -4  -4   5          4.43          5.11         0.98 o                         
  -3  -4   5         10.24          7.67         0.94 o                         
  -2  -4   5         12.05         10.99         0.78 o                         
  -1  -4   5        631.53        677.00         7.47 o                         
   0  -4   5       1855.39       1925.85        21.64 o                         
   1  -4   5        480.01        480.57         6.09 o                         
   2  -4   5        210.01        196.02         2.85 o                         
   3  -4   5        399.89        392.79         8.27 o                         
   4  -4   5        453.09        465.86         7.59 o                         
   5  -4   5        161.55        167.72         4.61 o                         
   6  -4   5          1.40          3.90         1.63 o                         
  -6  -3   5         14.51         10.63         2.66 o                         
  -5  -3   5         45.97         43.10         1.84 o                         
  -4  -3   5         45.99         47.20         1.27 o                         
  -3  -3   5          3.76          4.29         0.56 o                         
  -2  -3   5        398.50        432.54         5.52 o                         
  -1  -3   5        173.85        176.98         2.38 o                         
   0  -3   5         87.67         86.36         1.47 o                         
   1  -3   5        700.37        706.31         8.21 o                         
   2  -3   5       1365.59       1376.73        16.62 o                         
   3  -3   5       1290.04       1359.38        28.44 o                         
   4  -3   5        395.90        416.56         7.07 o                         
   5  -3   5        101.35        102.33         3.55 o                         
   6  -3   5         31.67         37.92         2.52 o                         
  -6  -2   5         15.20         17.84         1.68 o                         
  -5  -2   5         14.41         16.84         1.14 o                         
  -4  -2   5         16.09         15.74         1.00 o                         
  -3  -2   5        121.76        127.57         1.93 o                         
  -2  -2   5         24.39         26.80         0.83 o                         
  -1  -2   5        645.61        666.36         8.22 o                         
   0  -2   5        649.31        650.56         9.86 o                         
   1  -2   5        421.18        422.65         5.79 o                         
   2  -2   5        225.45        208.48         2.85 o                         
   3  -2   5        346.45        330.62         4.54 o                         
   4  -2   5        337.32        340.59         5.73 o                         
   5  -2   5        100.28         96.26         2.96 o                         
   6  -2   5         47.97         46.26         2.72 o                         
  -6  -1   5         97.34         98.50         2.86 o                         
  -5  -1   5        260.01        245.77         4.17 o                         
  -4  -1   5        131.06        109.41         1.78 o                         
  -3  -1   5          2.41          2.17         0.48 o                         
  -2  -1   5         15.83         19.57         0.75 o                         
  -1  -1   5          2.09          2.32         0.32 o                         
   0  -1   5        293.49        263.11         3.50 o                         
   1  -1   5        846.59        854.12        10.49 o                         
   2  -1   5        989.46       1000.51        11.57 o                         
   3  -1   5        235.46        221.79         3.26 o                         
   4  -1   5        278.18        271.36         5.18 o                         
   5  -1   5        151.77        149.56         4.33 o                         
   6  -1   5         10.99         11.32         2.46 o                         
  -7   0   5         24.21         26.77         2.29 o                         
  -6   0   5         48.56         52.79         2.28 o                         
  -5   0   5         42.77         46.98         1.76 o                         
  -4   0   5        186.28        195.84         2.91 o                         
  -3   0   5        125.03        132.84         1.93 o                         
  -2   0   5         57.86         60.95         1.13 o                         
  -1   0   5         26.00         24.71         0.77 o                         
   0   0   5        165.63        162.68         3.03 o                         
   1   0   5        302.98        297.99         5.99 o                         
   2   0   5        728.31        749.43         8.83 o                         
   3   0   5        645.07        661.48         8.50 o                         
   4   0   5        148.74        158.20         3.31 o                         
   5   0   5        109.61        114.41         6.01 o                         
   6   0   5         59.50         62.30         3.15 o                         
  -7   1   5         30.80         38.15         2.57 o                         
  -6   1   5         22.47         29.57         1.39 o                         
  -5   1   5         21.46         23.53         1.29 o                         
  -4   1   5          6.68          7.96         0.68 o                         
  -3   1   5        153.89        147.43         2.06 o                         
  -2   1   5          2.00          1.67         0.35 o                         
  -1   1   5       1200.15       1328.82        17.07 o                         
   0   1   5       1587.02       1717.79        21.92 o                         
   1   1   5        766.22        793.64        12.36 o                         
   2   1   5        237.85        239.16         3.79 o                         
   3   1   5        625.63        617.56         8.02 o                         
   4   1   5        594.16        539.90         9.41 o                         
   5   1   5        154.14        138.29         4.41 o                         
   6   1   5         24.87         27.06         2.38 o                         
  -7   2   5         96.77        113.18         3.61 o                         
  -6   2   5         37.33         39.19         2.09 o                         
  -5   2   5        144.62        147.09         3.28 o                         
  -4   2   5        311.30        313.70         5.41 o                         
  -3   2   5        119.02        118.02         1.71 o                         
  -2   2   5         26.16         23.56         0.67 o                         
  -1   2   5         66.43         61.37         1.89 o                         
   0   2   5        156.97        166.80         2.64 o                         
   1   2   5        573.25        574.94         9.13 o                         
   2   2   5        736.84        731.03        15.37 o                         
   3   2   5        291.52        295.63         5.96 o                         
   4   2   5        276.91        273.78         7.93 o                         
   5   2   5        126.56        128.07         4.35 o                         
  -7   3   5          7.59          9.00         1.63 o                         
  -6   3   5         84.49         91.89         3.17 o                         
  -5   3   5         41.76         47.31         2.18 o                         
  -4   3   5         46.44         46.04         1.56 o                         
  -3   3   5          8.13          7.62         0.59 o                         
  -2   3   5          3.83          3.66         0.48 o                         
  -1   3   5         91.14         84.64         1.64 o                         
   0   3   5        317.29        320.01         4.57 o                         
   1   3   5        143.50        144.14         4.54 o                         
   2   3   5        325.46        335.52         5.49 o                         
   3   3   5        271.62        268.33         8.95 o                         
   4   3   5        102.48        104.93         3.77 o                         
   5   3   5         65.74         68.22         3.33 o                         
  -6   4   5        136.72        142.86         4.15 o                         
  -5   4   5         11.10         12.30         1.43 o                         
  -4   4   5         80.60         74.54         2.03 o                         
  -3   4   5          1.63          2.30         0.56 o                         
  -2   4   5         98.04        101.06         1.94 o                         
  -1   4   5          4.15          4.56         0.59 o                         
   0   4   5        867.91        867.61        11.47 o                         
   1   4   5       1625.73       1646.35        28.94 o                         
   2   4   5        293.93        300.32         5.11 o                         
   3   4   5         63.54         63.51         2.37 o                         
   4   4   5         84.03         86.51         3.64 o                         
  -6   5   5         40.88         46.57         2.54 o                         
  -5   5   5        234.35        230.40         4.71 o                         
  -4   5   5        300.36        295.17         5.48 o                         
  -3   5   5         92.90         92.15         2.39 o                         
  -2   5   5          0.20         -0.14         0.60 o                         
  -1   5   5         17.18         16.36         0.89 o                         
   0   5   5         14.79         13.29         1.65 o                         
   1   5   5         23.24         21.85         1.43 o                         
   2   5   5        171.80        171.63         3.50 o                         
   3   5   5        135.14        139.22         3.61 o                         
   4   5   5         74.47         74.95         6.33 o                         
  -6   6   5         47.73         43.14         2.54 o                         
  -5   6   5         81.17         81.30         2.74 o                         
  -4   6   5         90.66         89.81         2.33 o                         
  -3   6   5         21.86         21.98         1.24 o                         
  -2   6   5         25.17         25.33         1.16 o                         
  -1   6   5          2.88          2.27         0.98 o                         
   0   6   5          8.72          7.68         1.16 o                         
   1   6   5         26.97         25.22         1.63 o                         
   2   6   5        129.08        136.23         3.59 o                         
   3   6   5         38.79         39.03         2.78 o                         
  -5   7   5        138.66        132.03         3.60 o                         
  -4   7   5         91.45         89.41         3.23 o                         
  -3   7   5         15.08         15.77         1.21 o                         
  -2   7   5          0.29          1.01         1.02 o                         
  -1   7   5         29.00         23.53         2.62 o                         
   0   7   5          0.36          1.40         1.30 o                         
   1   7   5         64.77         66.41         3.43 o                         
   2   7   5         90.48         95.83         4.62 o                         
  -5   8   5         33.68         35.93         2.11 o                         
  -4   8   5         66.81         63.57         2.73 o                         
  -3   8   5        140.69        135.45         5.43 o                         
  -2   8   5         33.60         27.16         1.96 o                         
  -1   8   5          4.67          4.88         1.81 o                         
   0   8   5          0.45         -0.59         1.57 o                         
   1   8   5          1.52          3.29         2.38 o                         
  -3   9   5         25.39         23.43         2.43 o                         
  -2   9   5         26.03         29.13         2.91 o                         
  -1   9   5          0.12          3.09         1.98 o                         
   0 -10   6         34.37         33.25         2.85 o                         
   1 -10   6         88.57         95.17         3.61 o                         
   2 -10   6         39.13         35.06         2.37 o                         
  -2  -9   6         77.42         79.31         3.81 o                         
  -1  -9   6        171.83        173.08         4.23 o                         
   0  -9   6         81.26         84.50         2.87 o                         
   1  -9   6         39.27         41.88         2.31 o                         
   2  -9   6         23.83         24.33         1.75 o                         
   3  -9   6         33.90         33.99         2.03 o                         
   4  -9   6         11.72         12.78         2.03 o                         
  -3  -8   6        181.60        181.59         5.68 o                         
  -2  -8   6        332.15        347.73         7.47 o                         
  -1  -8   6        289.22        303.08         5.89 o                         
   0  -8   6        175.87        178.66         3.58 o                         
   1  -8   6        187.66        187.98         3.92 o                         
   2  -8   6        374.11        362.23         6.74 o                         
   3  -8   6        236.87        220.60         6.21 o                         
   4  -8   6         53.47         53.82         2.65 o                         
   5  -8   6          0.15         -1.86         1.91 o                         
  -4  -7   6          1.63          1.48         1.63 o                         
  -3  -7   6         31.87         38.72         2.54 o                         
  -2  -7   6        226.87        229.48         5.16 o                         
  -1  -7   6        270.05        274.66         5.28 o                         
   0  -7   6        229.68        233.08         3.84 o                         
   1  -7   6        104.18         99.29         2.47 o                         
   2  -7   6        132.33        128.60         3.57 o                         
   3  -7   6        101.06        105.43         4.66 o                         
   4  -7   6         14.03         13.65         1.63 o                         
   5  -7   6          8.09          7.96         1.66 o                         
  -4  -6   6        195.57        206.27         5.78 o                         
  -3  -6   6         61.36         63.25         3.88 o                         
  -2  -6   6         80.80         83.06         2.36 o                         
  -1  -6   6        379.06        388.25         5.65 o                         
   0  -6   6        769.98        791.37        10.67 o                         
   1  -6   6        477.99        469.15         6.67 o                         
   2  -6   6         21.56         23.23         1.54 o                         
   3  -6   6         21.79         24.84         1.32 o                         
   4  -6   6         25.13         24.26         1.64 o                         
   5  -6   6          0.76         -2.26         1.13 o                         
  -5  -5   6          7.10         11.15         1.59 o                         
  -4  -5   6         17.55         18.40         1.70 o                         
  -3  -5   6        179.49        179.73         4.31 o                         
  -2  -5   6        543.27        533.38        10.28 o                         
  -1  -5   6       1067.82       1116.53        14.64 o                         
   0  -5   6        675.79        702.56         9.49 o                         
   1  -5   6        409.46        394.28         6.01 o                         
   2  -5   6        257.13        254.86         3.90 o                         
   3  -5   6        162.62        163.63         3.69 o                         
   4  -5   6        212.11        217.19         4.03 o                         
   5  -5   6         49.13         53.68         2.54 o                         
   6  -5   6          2.48          1.57         1.57 o                         
  -5  -4   6         66.36         51.37         4.54 o                         
  -4  -4   6        118.35        116.94         3.23 o                         
  -3  -4   6        168.11        166.38         3.98 o                         
  -2  -4   6        214.00        197.15         3.78 o                         
  -1  -4   6        390.55        369.82         4.87 o                         
   0  -4   6        909.58        899.84        11.08 o                         
   1  -4   6        620.87        611.03         7.70 o                         
   2  -4   6        466.81        457.98         5.98 o                         
   3  -4   6         91.88         88.46         2.68 o                         
   4  -4   6          2.73          2.18         0.78 o                         
   5  -4   6          0.34         -0.98         1.21 o                         
   6  -4   6          7.36          8.80         1.88 o                         
  -6  -3   6          0.60         -3.04         2.11 o                         
  -5  -3   6          1.23          0.92         1.50 o                         
  -4  -3   6         85.26         89.78         2.48 o                         
  -3  -3   6        386.52        396.15         6.14 o                         
  -2  -3   6        645.65        659.74         8.28 o                         
  -1  -3   6        648.98        638.64         7.54 o                         
   0  -3   6       1013.04       1001.70        12.20 o                         
   1  -3   6        929.25        962.36        11.11 o                         
   2  -3   6        293.96        287.20         4.30 o                         
   3  -3   6        162.03        160.24         2.88 o                         
   4  -3   6         64.18         65.15         1.90 o                         
   5  -3   6         17.01         20.12         1.95 o                         
   6  -3   6          2.23          1.95         1.65 o                         
  -6  -2   6         19.92         18.61         2.02 o                         
  -5  -2   6         31.61         27.65         1.66 o                         
  -4  -2   6         93.60         89.58         1.85 o                         
  -3  -2   6        294.29        278.63         3.66 o                         
  -2  -2   6        839.52        812.68        10.72 o                         
  -1  -2   6       1436.76       1477.98        15.86 o                         
   0  -2   6        856.95        819.06        14.99 o                         
   1  -2   6       1400.12       1399.54        16.91 o                         
   2  -2   6        953.79        960.73        11.21 o                         
   3  -2   6        237.06        239.96         3.57 o                         
   4  -2   6         62.38         65.44         2.70 o                         
   5  -2   6         15.42         15.69         1.58 o                         
   6  -2   6         25.02         30.34         3.08 o                         
  -6  -1   6          5.22          4.77         1.36 o                         
  -5  -1   6        244.98        209.98         4.48 o                         
  -4  -1   6        496.44        457.80         8.65 o                         
  -3  -1   6        652.02        655.49         8.27 o                         
  -2  -1   6        603.90        619.41         7.32 o                         
  -1  -1   6       2117.00       2191.99        23.34 o                         
   0  -1   6       4202.82       4109.66        48.44 o                         
   1  -1   6       1346.06       1347.15        16.49 o                         
   2  -1   6        708.93        711.98         9.02 o                         
   3  -1   6        410.08        422.98         7.62 o                         
   4  -1   6        224.22        229.32         4.35 o                         
   5  -1   6         51.06         50.73         2.38 o                         
   6  -1   6          0.45         -3.06         1.62 o                         
  -6   0   6          0.27         -0.79         1.37 o                         
  -5   0   6         19.85         16.11         1.15 o                         
  -4   0   6        111.15        104.73         2.37 o                         
  -3   0   6        549.12        543.22         6.93 o                         
  -2   0   6       1339.26       1358.53        16.41 o                         
  -1   0   6       1014.10       1015.21        12.83 o                         
   0   0   6       2012.42       2095.30        25.02 o                         
   1   0   6       1844.06       1811.39        43.20 o                         
   2   0   6        854.97        870.13        10.88 o                         
   3   0   6        387.85        386.07         5.36 o                         
   4   0   6        126.45        131.88         3.08 o                         
   5   0   6         91.12         96.01         5.51 o                         
  -6   1   6         24.77         23.28         1.56 o                         
  -5   1   6         48.26         45.20         1.84 o                         
  -4   1   6        250.07        244.48         4.17 o                         
  -3   1   6        434.11        440.93         6.14 o                         
  -2   1   6       1241.21       1226.38        13.99 o                         
  -1   1   6       1673.48       1695.66        21.76 o                         
   0   1   6        964.41        962.83        11.83 o                         
   1   1   6       1268.80       1243.66        23.87 o                         
   2   1   6        693.23        695.62        11.70 o                         
   3   1   6        290.64        313.06         4.94 o                         
   4   1   6         29.18         33.89         2.37 o                         
   5   1   6          1.15          3.68         1.65 o                         
  -6   2   6         19.51         19.50         1.67 o                         
  -5   2   6          6.17          5.09         1.05 o                         
  -4   2   6        813.00        797.81        11.59 o                         
  -3   2   6       2089.83       2065.44        26.40 o                         
  -2   2   6        845.27        844.82        11.11 o                         
  -1   2   6        658.97        635.77         8.56 o                         
   0   2   6       1457.70       1464.47        18.93 o                         
   1   2   6       2311.43       2274.94        42.42 o                         
   2   2   6       1407.51       1404.95        17.28 o                         
   3   2   6        207.01        202.48         3.64 o                         
   4   2   6         48.89         56.46         2.42 o                         
   5   2   6         15.88         19.31         2.14 o                         
  -6   3   6         24.43         23.38         1.91 o                         
  -5   3   6         18.71         14.41         1.97 o                         
  -4   3   6         22.41         22.08         1.56 o                         
  -3   3   6         74.59         71.65         1.68 o                         
  -2   3   6        858.95        860.35        12.30 o                         
  -1   3   6       1115.92       1092.64        14.29 o                         
   0   3   6        918.73        945.72        12.47 o                         
   1   3   6        348.35        345.85         6.98 o                         
   2   3   6        330.56        337.60         6.29 o                         
   3   3   6        207.91        216.15         4.34 o                         
   4   3   6         60.73         60.82         4.59 o                         
  -6   4   6          0.40         -0.09         1.42 o                         
  -5   4   6          9.26          6.67         1.37 o                         
  -4   4   6         74.81         70.89         2.16 o                         
  -3   4   6        161.46        150.94         2.73 o                         
  -2   4   6        612.20        612.94         9.04 o                         
  -1   4   6        653.05        667.37         9.80 o                         
   0   4   6        268.62        270.77         4.98 o                         
   1   4   6        190.60        191.00         4.10 o                         
   2   4   6        240.32        239.59         4.44 o                         
   3   4   6        290.72        303.42         6.11 o                         
   4   4   6         14.49         12.47         2.01 o                         
  -6   5   6          4.37          3.25         1.55 o                         
  -5   5   6          7.28          9.54         1.26 o                         
  -4   5   6         12.67         12.56         1.24 o                         
  -3   5   6        262.91        255.11         4.41 o                         
  -2   5   6        491.64        491.54         7.52 o                         
  -1   5   6        664.09        638.54        10.39 o                         
   0   5   6        428.85        428.89         8.35 o                         
   1   5   6        397.14        395.81         7.26 o                         
   2   5   6        262.24        255.78         4.78 o                         
   3   5   6        105.63        108.93         3.37 o                         
  -6   6   6          1.83          1.11         1.93 o                         
  -5   6   6         48.06         42.18         2.38 o                         
  -4   6   6         29.69         26.57         1.64 o                         
  -3   6   6         37.54         40.30         1.62 o                         
  -2   6   6         83.83         96.45         2.63 o                         
  -1   6   6        294.71        291.13         7.22 o                         
   0   6   6        477.12        478.19        12.61 o                         
   1   6   6        195.70        192.58         4.42 o                         
   2   6   6        115.63        122.28         3.57 o                         
   3   6   6         44.70         45.62         3.26 o                         
  -5   7   6          1.84          2.92         1.36 o                         
  -4   7   6         31.25         28.03         1.78 o                         
  -3   7   6         50.60         48.67         2.28 o                         
  -2   7   6        158.06        155.39         4.18 o                         
  -1   7   6        220.90        214.41         5.98 o                         
   0   7   6        306.10        310.81         7.09 o                         
   1   7   6        138.10        138.76        12.45 o                         
   2   7   6         33.41         33.49         2.87 o                         
  -4   8   6         10.14         11.54         2.02 o                         
  -3   8   6         53.39         50.24         2.51 o                         
  -2   8   6        123.00        134.21         7.33 o                         
  -1   8   6        144.49        148.76         5.09 o                         
   0   8   6         90.20         81.20         7.45 o                         
   1   8   6        146.82        145.20         7.04 o                         
   1 -10   7          0.18         -1.03         1.48 o                         
  -1  -9   7          4.43          4.55         1.44 o                         
   0  -9   7          0.19          1.05         1.48 o                         
   1  -9   7          0.22          1.21         1.44 o                         
   2  -9   7          3.69          4.72         1.37 o                         
   3  -9   7         23.94         21.91         1.88 o                         
  -3  -8   7         34.58         30.18         4.55 o                         
  -2  -8   7          1.30          1.43         1.63 o                         
  -1  -8   7          1.08         -0.71         1.16 o                         
   0  -8   7          8.79          8.14         1.12 o                         
   1  -8   7          5.89          5.94         1.27 o                         
   2  -8   7         72.01         66.67         2.60 o                         
   3  -8   7        143.41        132.38         4.09 o                         
   4  -8   7         60.27         61.28         2.90 o                         
  -3  -7   7         26.94         27.91         2.27 o                         
  -2  -7   7         35.96         35.83         1.95 o                         
  -1  -7   7         41.77         38.53         1.65 o                         
   0  -7   7        136.17        123.67         2.60 o                         
   1  -7   7         27.80         26.51         1.44 o                         
   2  -7   7         32.52         30.29         1.93 o                         
   3  -7   7         83.95         79.05         3.06 o                         
   4  -7   7         27.29         26.13         2.08 o                         
   5  -7   7          1.05          1.88         1.95 o                         
  -4  -6   7         47.31         47.06         2.70 o                         
  -3  -6   7         92.53         94.97         3.65 o                         
  -2  -6   7        123.60        116.36         2.93 o                         
  -1  -6   7          8.00          7.49         0.84 o                         
   0  -6   7         63.15         58.57         1.69 o                         
   1  -6   7          5.52          6.37         0.84 o                         
   2  -6   7          2.29          1.79         1.10 o                         
   3  -6   7          1.67          0.15         1.17 o                         
   4  -6   7        107.75        103.22         3.28 o                         
   5  -6   7        137.42        135.81         3.81 o                         
  -5  -5   7         23.63         20.58         2.07 o                         
  -4  -5   7         62.53         65.10         4.77 o                         
  -3  -5   7        137.78        136.42         3.73 o                         
  -2  -5   7         76.78         72.33         2.22 o                         
  -1  -5   7        137.29        128.30         2.45 o                         
   0  -5   7        105.07         96.32         2.21 o                         
   1  -5   7          5.79          4.23         0.66 o                         
   2  -5   7         47.26         46.55         2.02 o                         
   3  -5   7        149.94        146.88         3.69 o                         
   4  -5   7         57.10         58.02         2.04 o                         
   5  -5   7         32.61         30.94         1.97 o                         
  -5  -4   7         64.55         64.65         2.72 o                         
  -4  -4   7        100.81         99.61         3.60 o                         
  -3  -4   7        309.35        302.51         6.29 o                         
  -2  -4   7        382.09        377.35         7.32 o                         
  -1  -4   7         89.12         80.68         1.65 o                         
   0  -4   7         39.90         37.39         1.25 o                         
   1  -4   7         40.05         39.17         1.43 o                         
   2  -4   7         72.88         66.82         1.83 o                         
   3  -4   7          2.25          1.41         0.95 o                         
   4  -4   7         74.41         69.82         2.11 o                         
   5  -4   7         28.71         26.82         1.80 o                         
  -6  -3   7         29.45         33.32         3.50 o                         
  -5  -3   7        218.34        208.93         4.84 o                         
  -4  -3   7        502.86        493.26         9.42 o                         
  -3  -3   7        333.95        320.75         5.78 o                         
  -2  -3   7        494.72        491.34         7.47 o                         
  -1  -3   7        587.81        592.72         7.55 o                         
   0  -3   7        434.18        418.32         9.96 o                         
   1  -3   7         89.71         89.95         1.69 o                         
   2  -3   7         26.14         23.67         1.37 o                         
   3  -3   7          0.43         -0.21         0.74 o                         
   4  -3   7          4.71          2.95         1.08 o                         
   5  -3   7         23.08         19.79         1.62 o                         
  -6  -2   7         38.69         40.52         3.98 o                         
  -5  -2   7         70.62         64.45         2.20 o                         
  -4  -2   7        333.90        326.80         5.78 o                         
  -3  -2   7        632.84        640.38         8.78 o                         
  -2  -2   7        464.46        456.94         6.36 o                         
  -1  -2   7        439.88        434.50         6.16 o                         
   0  -2   7        300.21        285.82         4.29 o                         
   1  -2   7        364.63        351.31         6.07 o                         
   2  -2   7         23.11         23.24         1.04 o                         
   3  -2   7         41.29         40.72         1.49 o                         
   4  -2   7         11.52         12.24         1.14 o                         
   5  -2   7         12.25         12.81         1.46 o                         
  -6  -1   7        113.65        126.79         4.48 o                         
  -5  -1   7        153.47        157.95         3.32 o                         
  -4  -1   7        126.79        132.25         2.85 o                         
  -3  -1   7        540.67        542.02         7.55 o                         
  -2  -1   7        917.08        925.04        11.44 o                         
  -1  -1   7        460.16        420.54         6.39 o                         
   0  -1   7         21.48         14.14         0.73 o                         
   1  -1   7         16.11         15.46         0.84 o                         
   2  -1   7         58.97         54.88         1.83 o                         
   3  -1   7          2.03          0.89         0.74 o                         
   4  -1   7        107.03         94.23         4.69 o                         
   5  -1   7         95.15         85.31         5.85 o                         
  -6   0   7         51.59         53.06         2.79 o                         
  -5   0   7        100.36         98.82         2.98 o                         
  -4   0   7        580.83        585.85         8.90 o                         
  -3   0   7       1374.43       1381.88        18.00 o                         
  -2   0   7       1588.96       1610.56        19.44 o                         
  -1   0   7        557.82        545.00         8.32 o                         
   0   0   7        327.19        316.67         4.35 o                         
   1   0   7        132.36        123.26         2.78 o                         
   2   0   7         20.48         20.84         1.04 o                         
   3   0   7          8.33          7.08         0.87 o                         
   4   0   7         31.57         31.46         1.71 o                         
   5   0   7         54.08         46.66         2.78 o                         
  -6   1   7        104.04        105.68         3.14 o                         
  -5   1   7        215.08        217.81         4.54 o                         
  -4   1   7        249.95        251.41         4.85 o                         
  -3   1   7        167.67        172.62         3.13 o                         
  -2   1   7        391.85        382.24         5.35 o                         
  -1   1   7        552.15        543.64         7.55 o                         
   0   1   7        260.42        258.05         3.49 o                         
   1   1   7        221.54        212.74         3.98 o                         
   2   1   7          0.17         -0.05         0.68 o                         
   3   1   7         26.75         23.62         1.18 o                         
   4   1   7         12.20         10.12         1.45 o                         
   5   1   7          7.44          6.05         1.85 o                         
  -6   2   7        116.03        119.20         3.78 o                         
  -5   2   7        214.95        219.42         4.57 o                         
  -4   2   7        113.10        115.08         2.55 o                         
  -3   2   7        200.49        203.16         3.30 o                         
  -2   2   7        581.29        601.49         8.18 o                         
  -1   2   7       1129.39       1114.43        15.87 o                         
   0   2   7        119.36        120.59         2.05 o                         
   1   2   7        196.21        190.81         3.36 o                         
   2   2   7         52.65         48.71         1.56 o                         
   3   2   7          1.47          0.82         0.94 o                         
   4   2   7          1.72          1.25         1.30 o                         
  -6   3   7         82.88         88.38         3.34 o                         
  -5   3   7        243.68        247.08         5.25 o                         
  -4   3   7        374.76        370.41         6.04 o                         
  -3   3   7        627.65        628.33         8.67 o                         
  -2   3   7        593.24        591.22         8.82 o                         
  -1   3   7        439.12        420.45         6.54 o                         
   0   3   7        752.03        729.11        10.88 o                         
   1   3   7        266.89        263.01         6.72 o                         
   2   3   7         12.99         12.75         1.13 o                         
   3   3   7          4.35          6.49         1.25 o                         
   4   3   7          5.80          3.95         1.45 o                         
  -6   4   7         11.76          9.51         1.72 o                         
  -5   4   7        130.58        129.61         3.89 o                         
  -4   4   7        447.24        453.02         7.20 o                         
  -3   4   7        401.63        409.99         8.24 o                         
  -2   4   7        473.57        505.97         7.74 o                         
  -1   4   7        264.98        280.38         4.73 o                         
   0   4   7        166.83        165.66         3.69 o                         
   1   4   7        222.91        221.92         4.68 o                         
   2   4   7         26.73         26.69         1.56 o                         
   3   4   7          0.25          0.34         1.21 o                         
   4   4   7          1.74          1.01         1.50 o                         
  -6   5   7         56.86         59.52         4.14 o                         
  -5   5   7        178.95        169.37         4.32 o                         
  -4   5   7        371.66        366.26         6.74 o                         
  -3   5   7        313.43        320.70         5.40 o                         
  -2   5   7        210.25        220.84         4.03 o                         
  -1   5   7        496.21        463.42        10.47 o                         
   0   5   7        407.02        404.09        10.42 o                         
   1   5   7        111.33        107.47         3.84 o                         
   2   5   7          0.42          0.41         1.04 o                         
   3   5   7         12.84         18.37         2.53 o                         
  -5   6   7         85.64         83.39         2.99 o                         
  -4   6   7        142.15        132.71         3.50 o                         
  -3   6   7        468.82        452.37         7.27 o                         
  -2   6   7        453.83        440.74        10.43 o                         
  -1   6   7        208.80        214.10         5.94 o                         
   0   6   7        144.11        149.35         4.37 o                         
   1   6   7         86.62         85.67         3.39 o                         
   2   6   7         88.71         86.86         5.22 o                         
  -4   7   7        222.15        224.94         4.96 o                         
  -3   7   7        187.32        194.09         4.89 o                         
  -2   7   7        293.16        291.72         7.62 o                         
  -1   7   7        201.12        206.05         5.99 o                         
   0   7   7        130.19        126.87         4.28 o                         
   1   7   7         61.13         60.53         3.41 o                         
  -3   8   7        132.77        135.99         5.06 o                         
  -2   8   7        132.01        126.70         4.85 o                         
  -1   8   7        138.46        140.39         4.99 o                         
   0   8   7         65.29         66.04         4.82 o                         
  -1  -9   8         37.06         34.84         2.38 o                         
   0  -9   8         31.21         33.49         2.38 o                         
   1  -9   8          8.32          9.15         1.54 o                         
   2  -9   8         37.81         40.94         3.38 o                         
   3  -9   8         85.73         85.29         3.31 o                         
  -2  -8   8          0.36          1.40         1.70 o                         
  -1  -8   8         12.66         14.58         1.76 o                         
   0  -8   8        190.50        187.44         3.90 o                         
   1  -8   8        317.41        308.30         6.14 o                         
   2  -8   8         67.50         77.18         2.91 o                         
   3  -8   8         13.51         15.44         1.91 o                         
   4  -8   8         20.43         22.70         2.21 o                         
  -3  -7   8          2.71          3.48         1.70 o                         
  -2  -7   8         32.19         34.10         2.01 o                         
  -1  -7   8        119.53        119.95         3.85 o                         
   0  -7   8         81.85         87.10         2.28 o                         
   1  -7   8        121.55        125.13         3.39 o                         
   2  -7   8        167.10        167.86         4.51 o                         
   3  -7   8        142.83        140.11         6.41 o                         
   4  -7   8        152.30        156.64         4.66 o                         
  -4  -6   8          0.05          0.67         1.49 o                         
  -3  -6   8          0.49         -1.10         1.41 o                         
  -2  -6   8          3.01          1.11         1.05 o                         
  -1  -6   8         26.80         26.03         1.45 o                         
   0  -6   8        221.87        222.64         3.82 o                         
   1  -6   8        168.10        161.95         3.29 o                         
   2  -6   8        135.19        136.21         5.40 o                         
   3  -6   8         62.63         65.99         2.85 o                         
   4  -6   8         27.31         29.98         2.26 o                         
   5  -6   8         19.76         26.74         2.97 o                         
  -4  -5   8         35.97         34.49         3.40 o                         
  -3  -5   8          0.25         -0.41         1.18 o                         
  -2  -5   8         43.58         47.55         2.50 o                         
  -1  -5   8         11.28         14.50         0.99 o                         
   0  -5   8         63.53         62.17         1.99 o                         
   1  -5   8        203.65        213.95         4.06 o                         
   2  -5   8        229.60        237.89         4.40 o                         
   3  -5   8        213.38        216.74         4.54 o                         
   4  -5   8         70.82         78.64         2.51 o                         
   5  -5   8         30.81         34.59         2.17 o                         
  -5  -4   8          3.91          6.81         1.45 o                         
  -4  -4   8         10.64          9.22         1.47 o                         
  -3  -4   8         25.64         24.52         1.72 o                         
  -2  -4   8          5.84          5.73         1.04 o                         
  -1  -4   8        174.68        174.49         3.07 o                         
   0  -4   8        142.99        143.55         3.84 o                         
   1  -4   8        247.33        241.14         3.63 o                         
   2  -4   8        257.31        260.52         4.55 o                         
   3  -4   8        213.05        221.12         4.17 o                         
   4  -4   8        119.15        123.60         3.07 o                         
   5  -4   8         40.03         41.81         3.24 o                         
  -5  -3   8         11.64         14.86         2.08 o                         
  -4  -3   8         20.85         15.95         1.49 o                         
  -3  -3   8         61.96         51.38         2.93 o                         
  -2  -3   8          0.38          0.08         0.78 o                         
  -1  -3   8         63.99         63.56         1.54 o                         
   0  -3   8        668.81        694.87        11.16 o                         
   1  -3   8        833.51        839.17        18.87 o                         
   2  -3   8        536.11        547.02         7.77 o                         
   3  -3   8        222.90        220.28         3.90 o                         
   4  -3   8        226.23        227.85         5.19 o                         
   5  -3   8        126.04        123.70         5.84 o                         
  -6  -2   8         69.99         81.46         4.27 o                         
  -5  -2   8         27.83         31.03         1.69 o                         
  -4  -2   8         38.42         41.45         2.78 o                         
  -3  -2   8         17.38         17.29         1.07 o                         
  -2  -2   8          6.42          6.23         0.72 o                         
  -1  -2   8          7.12          7.27         0.79 o                         
   0  -2   8        275.75        267.33         7.35 o                         
   1  -2   8        588.70        558.48        11.23 o                         
   2  -2   8        492.41        492.46         7.76 o                         
   3  -2   8        280.65        279.72         4.59 o                         
   4  -2   8        116.30        118.06         4.20 o                         
   5  -2   8        144.99        154.22         4.09 o                         
  -6  -1   8          0.74          2.40         1.95 o                         
  -5  -1   8         27.06         27.82         1.57 o                         
  -4  -1   8         16.84         20.93         1.66 o                         
  -3  -1   8          5.75          7.05         0.87 o                         
  -2  -1   8        112.67        112.72         2.18 o                         
  -1  -1   8        402.05        409.08         9.84 o                         
   0  -1   8        201.43        202.97         3.43 o                         
   1  -1   8        279.64        262.43         5.17 o                         
   2  -1   8        313.53        307.84         4.97 o                         
   3  -1   8        446.23        450.99         7.47 o                         
   4  -1   8        171.43        174.82         6.23 o                         
   5  -1   8         18.38         20.43         1.72 o                         
  -6   0   8         42.05         44.19         2.12 o                         
  -5   0   8        171.26        179.19         4.10 o                         
  -4   0   8          2.64          2.70         0.94 o                         
  -3   0   8        323.74        316.64         4.86 o                         
  -2   0   8        136.62        128.07         2.64 o                         
  -1   0   8         15.35         12.63         0.88 o                         
   0   0   8        101.20        102.83         1.98 o                         
   1   0   8       1008.94       1046.98        13.98 o                         
   2   0   8       1429.01       1413.53        33.15 o                         
   3   0   8        407.97        411.78         6.20 o                         
   4   0   8        103.70        106.67         3.04 o                         
   5   0   8         37.81         41.59         2.39 o                         
  -6   1   8         22.57         27.44         1.87 o                         
  -5   1   8         37.48         42.95         2.05 o                         
  -4   1   8        290.65        288.03         5.60 o                         
  -3   1   8        181.98        183.05         4.66 o                         
  -2   1   8          3.09          2.95         0.65 o                         
  -1   1   8        133.04        128.96         2.71 o                         
   0   1   8        166.38        171.78         2.81 o                         
   1   1   8         25.64         27.72         1.27 o                         
   2   1   8        164.68        157.13         3.09 o                         
   3   1   8        237.68        235.57         4.11 o                         
   4   1   8        122.92        128.10         3.77 o                         
  -6   2   8         33.56         35.25         2.37 o                         
  -5   2   8          9.80         11.08         1.41 o                         
  -4   2   8         18.25         18.49         1.36 o                         
  -3   2   8        126.70        128.34         2.63 o                         
  -2   2   8          9.61         10.64         0.88 o                         
  -1   2   8         39.06         34.88         2.29 o                         
   0   2   8        214.74        208.56         3.67 o                         
   1   2   8        134.08        141.46         3.39 o                         
   2   2   8         36.54         34.44         1.96 o                         
   3   2   8        179.49        180.16         4.04 o                         
   4   2   8         97.42         93.05         4.86 o                         
  -6   3   8         15.06         14.70         1.96 o                         
  -5   3   8        184.71        190.76         4.40 o                         
  -4   3   8        245.35        253.07         4.60 o                         
  -3   3   8         42.81         42.89         1.49 o                         
  -2   3   8         20.45         14.38         1.08 o                         
  -1   3   8         88.78         80.78         2.30 o                         
   0   3   8         12.47         11.99         1.44 o                         
   1   3   8         72.19         71.91         2.32 o                         
   2   3   8        174.16        172.47         5.60 o                         
   3   3   8        177.58        168.22         4.23 o                         
   4   3   8        132.59        151.32         4.39 o                         
  -6   4   8         93.84         91.83         3.70 o                         
  -5   4   8         22.68         29.43         2.17 o                         
  -4   4   8         35.87         39.97         2.29 o                         
  -3   4   8         88.21         81.04         2.12 o                         
  -2   4   8        139.17        110.93         2.64 o                         
  -1   4   8          0.59         -1.08         1.04 o                         
   0   4   8        111.23        110.24         4.39 o                         
   1   4   8         90.73         89.07         2.91 o                         
   2   4   8         73.48         69.59         3.64 o                         
   3   4   8         19.75         16.69         1.70 o                         
  -5   5   8        122.62        131.34         3.63 o                         
  -4   5   8         84.43         89.66         2.93 o                         
  -3   5   8         36.18         38.26         1.58 o                         
  -2   5   8          5.33          2.90         1.16 o                         
  -1   5   8          3.70          1.65         1.41 o                         
   0   5   8         50.55         50.15         2.60 o                         
   1   5   8         75.74         76.31         3.22 o                         
   2   5   8         29.64         25.36         2.02 o                         
  -5   6   8         47.85         49.80         2.40 o                         
  -4   6   8         52.21         55.03         2.37 o                         
  -3   6   8         57.31         55.68         2.08 o                         
  -2   6   8          2.77         -0.62         1.52 o                         
  -1   6   8          6.66          5.11         1.66 o                         
   0   6   8          3.33          1.49         1.71 o                         
   1   6   8         48.71         39.24         2.48 o                         
  -4   7   8         11.45         10.64         2.06 o                         
  -3   7   8         12.51         16.89         2.18 o                         
  -2   7   8         12.25         14.26         2.11 o                         
  -1   7   8         23.50         27.16         2.47 o                         
   0   7   8         64.71         69.68         3.73 o                         
   0  -9   9         99.97         92.50         4.49 o                         
   1  -9   9         72.87         69.24         2.87 o                         
   2  -9   9         25.89         26.45         2.10 o                         
  -2  -8   9         40.63         39.96         3.66 o                         
  -1  -8   9         30.45         35.07         2.07 o                         
   0  -8   9         17.40         21.21         1.92 o                         
   1  -8   9         35.56         34.15         2.05 o                         
   2  -8   9         37.05         39.91         2.82 o                         
   3  -8   9         30.11         32.59         2.46 o                         
  -3  -7   9         29.02         28.35         3.28 o                         
  -2  -7   9         81.03         80.81         3.20 o                         
  -1  -7   9        164.54        152.27         4.43 o                         
   0  -7   9        112.23        113.37         2.71 o                         
   1  -7   9         78.94         69.70         2.70 o                         
   2  -7   9         33.77         35.03         3.53 o                         
   3  -7   9          8.08          6.24         1.70 o                         
   4  -7   9         10.67         13.81         2.29 o                         
  -4  -6   9         23.31         24.20         2.54 o                         
  -3  -6   9         69.32         72.10         3.49 o                         
  -2  -6   9        121.73        126.84         3.39 o                         
  -1  -6   9        148.49        154.11         3.75 o                         
   0  -6   9        190.58        197.97         3.65 o                         
   1  -6   9        165.21        161.03         4.41 o                         
   2  -6   9        219.02        228.01         6.62 o                         
   3  -6   9         73.57         75.88         3.23 o                         
   4  -6   9          2.72          1.40         1.55 o                         
  -4  -5   9        126.99        131.29         4.55 o                         
  -3  -5   9        258.66        253.41         7.63 o                         
  -2  -5   9        355.31        365.87         6.76 o                         
  -1  -5   9        345.92        357.09         5.93 o                         
   0  -5   9        479.69        474.94        12.77 o                         
   1  -5   9        422.03        432.01         7.63 o                         
   2  -5   9        177.01        184.22         4.13 o                         
   3  -5   9        125.36        127.70         3.44 o                         
   4  -5   9         53.73         54.66         2.42 o                         
  -5  -4   9          1.57          0.53         1.48 o                         
  -4  -4   9         63.39         57.22         2.69 o                         
  -3  -4   9        186.83        190.54         4.83 o                         
  -2  -4   9        282.40        290.86         5.62 o                         
  -1  -4   9        360.26        371.66         6.07 o                         
   0  -4   9        359.16        355.12         6.96 o                         
   1  -4   9        700.27        697.01        11.49 o                         
   2  -4   9        401.42        400.92         9.15 o                         
   3  -4   9         78.55         83.62         2.77 o                         
   4  -4   9         26.79         27.02         1.68 o                         
   5  -4   9         13.61         18.66         1.93 o                         
  -5  -3   9         76.41         84.21         3.19 o                         
  -4  -3   9         36.38         37.98         2.21 o                         
  -3  -3   9        136.25        130.73         3.83 o                         
  -2  -3   9        449.59        449.78         7.19 o                         
  -1  -3   9        934.57        931.00        16.09 o                         
   0  -3   9        573.25        547.98         8.72 o                         
   1  -3   9        117.91        106.26         3.82 o                         
   2  -3   9        227.04        218.63         4.19 o                         
   3  -3   9        186.68        192.09         3.95 o                         
   4  -3   9         47.58         52.00         2.14 o                         
   5  -3   9          0.41         -0.04         1.48 o                         
  -5  -2   9          5.02          5.02         1.30 o                         
  -4  -2   9         61.26         61.41         2.86 o                         
  -3  -2   9        616.37        609.37         9.57 o                         
  -2  -2   9       1381.26       1428.01        20.33 o                         
  -1  -2   9        827.60        833.64        13.35 o                         
   0  -2   9        641.40        624.94        19.06 o                         
   1  -2   9        538.64        502.23        16.50 o                         
   2  -2   9        519.09        498.35         8.33 o                         
   3  -2   9        396.53        405.95         6.30 o                         
   4  -2   9         72.43         72.64         2.83 o                         
   5  -2   9          2.73          1.09         1.51 o                         
  -5  -1   9         45.84         41.53         2.51 o                         
  -4  -1   9         68.17         68.90         2.32 o                         
  -3  -1   9         26.15         22.94         1.25 o                         
  -2  -1   9        213.47        206.53         3.31 o                         
  -1  -1   9        668.85        675.40        11.01 o                         
   0  -1   9        637.60        666.17        10.95 o                         
   1  -1   9        608.68        606.70        10.13 o                         
   2  -1   9        181.97        170.63         3.46 o                         
   3  -1   9         66.17         68.16         2.04 o                         
   4  -1   9         29.99         32.21         1.88 o                         
  -6   0   9          0.26          2.43         1.35 o                         
  -5   0   9         57.21         57.49         2.45 o                         
  -4   0   9        184.86        181.16         4.92 o                         
  -3   0   9        153.70        153.41         3.00 o                         
  -2   0   9        147.13        142.22         2.58 o                         
  -1   0   9        784.17        778.17        11.50 o                         
   0   0   9        795.40        837.10        12.29 o                         
   1   0   9        227.53        225.90         4.19 o                         
   2   0   9         50.39         49.58         2.65 o                         
   3   0   9         38.79         38.33         1.90 o                         
   4   0   9         88.85         92.79         3.31 o                         
  -6   1   9         18.04         15.84         1.69 o                         
  -5   1   9         38.09         33.42         2.00 o                         
  -4   1   9         17.20         15.49         1.92 o                         
  -3   1   9        178.41        165.80         3.46 o                         
  -2   1   9        543.11        515.76         6.94 o                         
  -1   1   9        700.04        677.84        10.13 o                         
   0   1   9       1048.85       1065.71        15.42 o                         
   1   1   9        577.60        601.51         9.28 o                         
   2   1   9        261.91        255.09         7.05 o                         
   3   1   9         92.16         88.74         3.90 o                         
   4   1   9         47.76         51.70         2.57 o                         
  -6   2   9         21.35         26.47         2.30 o                         
  -5   2   9          3.15          2.75         1.34 o                         
  -4   2   9        176.41        167.52         3.61 o                         
  -3   2   9        233.17        223.13         4.27 o                         
  -2   2   9        337.26        356.91         6.37 o                         
  -1   2   9        261.66        288.49         5.56 o                         
   0   2   9        301.41        298.13         5.72 o                         
   1   2   9        547.33        573.01         9.86 o                         
   2   2   9        349.38        352.62         6.24 o                         
   3   2   9        127.12        128.23         5.56 o                         
   4   2   9          5.85          7.76         1.77 o                         
  -5   3   9          1.28          1.75         1.36 o                         
  -4   3   9         85.29         73.37         2.42 o                         
  -3   3   9        214.02        215.98         3.84 o                         
  -2   3   9        232.19        240.04         4.69 o                         
  -1   3   9        502.87        487.18         8.60 o                         
   0   3   9        585.71        596.10        11.47 o                         
   1   3   9        516.71        517.65        10.35 o                         
   2   3   9        144.85        138.07         3.23 o                         
   3   3   9         21.76         16.37         1.73 o                         
  -5   4   9         21.89         17.88         2.07 o                         
  -4   4   9         26.31         21.15         1.56 o                         
  -3   4   9        193.60        176.19         3.42 o                         
  -2   4   9        339.73        331.69         6.41 o                         
  -1   4   9        372.65        359.97         7.98 o                         
   0   4   9        343.10        358.02         7.80 o                         
   1   4   9        256.74        265.59         6.31 o                         
   2   4   9        311.29        321.84         6.62 o                         
  -5   5   9         60.76         56.67         2.61 o                         
  -4   5   9        134.35        148.77         3.91 o                         
  -3   5   9        124.78        125.53         2.94 o                         
  -2   5   9        252.45        239.79         5.82 o                         
  -1   5   9        314.58        313.08         8.11 o                         
   0   5   9        413.82        430.33         9.17 o                         
   1   5   9        249.10        248.71         6.21 o                         
   2   5   9        102.19        100.49         4.14 o                         
  -4   6   9         11.76          8.96         1.57 o                         
  -3   6   9         72.12         67.95         3.48 o                         
  -2   6   9        162.85        170.76         5.65 o                         
  -1   6   9        195.63        203.45         6.22 o                         
   0   6   9        134.80        137.62         4.59 o                         
   1   6   9        167.61        175.22         5.16 o                         
  -2   7   9         38.32         35.88         2.95 o                         
  -1   7   9         53.64         41.14         3.05 o                         
  -1  -8  10         15.34         13.06         1.86 o                         
   0  -8  10          0.78          2.65         1.96 o                         
   1  -8  10          0.07          0.96         1.49 o                         
   2  -8  10          0.28         -1.17         1.51 o                         
  -2  -7  10         40.60         46.70         3.69 o                         
  -1  -7  10         75.35         68.43         3.28 o                         
   0  -7  10         48.22         41.23         1.90 o                         
   1  -7  10          7.40          4.71         1.45 o                         
   2  -7  10          1.58          2.79         1.62 o                         
   3  -7  10         12.70         14.52         2.03 o                         
  -3  -6  10        112.35        112.13         3.95 o                         
  -2  -6  10         87.19         87.48         3.07 o                         
  -1  -6  10         15.16         12.10         1.53 o                         
   0  -6  10         13.23         10.98         1.86 o                         
   1  -6  10         10.82          7.69         1.41 o                         
   2  -6  10         12.26         10.38         1.70 o                         
   3  -6  10          2.81          2.97         1.68 o                         
  -4  -5  10         33.53         41.94         2.49 o                         
  -3  -5  10          3.67          6.40         1.75 o                         
  -2  -5  10         74.80         71.18         2.82 o                         
  -1  -5  10        144.78        142.95         3.72 o                         
   0  -5  10         42.04         34.06         1.93 o                         
   1  -5  10         18.84         17.31         1.51 o                         
   2  -5  10         75.55         67.74         2.98 o                         
   3  -5  10          9.58          7.63         1.53 o                         
   4  -5  10         13.11         11.02         2.18 o                         
  -4  -4  10         91.27        107.54         5.17 o                         
  -3  -4  10        149.88        155.24         5.60 o                         
  -2  -4  10        240.54        236.61         5.00 o                         
  -1  -4  10        322.29        312.82         5.97 o                         
   0  -4  10         92.56         83.43         2.44 o                         
   1  -4  10          6.58          4.38         0.98 o                         
   2  -4  10          8.05          7.46         1.11 o                         
   3  -4  10          4.63          4.07         1.34 o                         
   4  -4  10          0.59          0.37         1.35 o                         
  -5  -3  10         31.75         36.71         2.38 o                         
  -4  -3  10         86.84         87.43         3.43 o                         
  -3  -3  10        156.99        158.19         4.48 o                         
  -2  -3  10         51.79         49.58         2.03 o                         
  -1  -3  10         14.38         12.36         1.09 o                         
   0  -3  10         28.30         23.70         1.43 o                         
   1  -3  10         22.58         21.36         1.50 o                         
   2  -3  10          7.62          7.46         1.21 o                         
   3  -3  10         46.76         44.35         2.17 o                         
   4  -3  10         58.13         51.35         2.49 o                         
  -5  -2  10        107.46        106.78         4.82 o                         
  -4  -2  10        218.05        221.49         5.70 o                         
  -3  -2  10         68.33         67.37         2.29 o                         
  -2  -2  10         29.19         29.97         1.59 o                         
  -1  -2  10         82.25         74.29         2.60 o                         
   0  -2  10        190.30        185.66         5.17 o                         
   1  -2  10          0.93          1.27         1.22 o                         
   2  -2  10        154.71        138.06         6.35 o                         
   3  -2  10        117.08        107.36         4.74 o                         
   4  -2  10         37.56         34.30         2.15 o                         
  -5  -1  10         85.93         89.89         3.56 o                         
  -4  -1  10        280.39        292.96         5.94 o                         
  -3  -1  10        346.18        351.52         5.58 o                         
  -2  -1  10        287.84        272.15         7.69 o                         
  -1  -1  10        165.50        151.82         3.20 o                         
   0  -1  10        126.33        127.03         2.95 o                         
   1  -1  10        234.86        230.22         5.34 o                         
   2  -1  10         18.91         16.76         1.36 o                         
   3  -1  10         11.79         11.30         1.28 o                         
   4  -1  10         18.60         16.71         1.80 o                         
  -5   0  10         18.86         17.04         1.78 o                         
  -4   0  10         63.41         64.01         2.61 o                         
  -3   0  10        416.76        419.26         6.99 o                         
  -2   0  10        512.55        500.19        10.42 o                         
  -1   0  10        306.40        311.65         5.37 o                         
   0   0  10         11.52         12.91         1.28 o                         
   1   0  10          0.82         -0.10         1.14 o                         
   2   0  10         74.85         69.50         2.79 o                         
   3   0  10          9.65          7.71         1.19 o                         
   4   0  10          9.22          7.49         1.72 o                         
  -5   1  10        156.93        159.17         4.22 o                         
  -4   1  10        339.76        340.81         6.70 o                         
  -3   1  10        428.19        419.05         7.02 o                         
  -2   1  10        224.29        221.42         3.95 o                         
  -1   1  10        122.50        125.73         3.28 o                         
   0   1  10        306.29        309.59         6.58 o                         
   1   1  10        136.46        136.34         3.52 o                         
   2   1  10         11.71         10.75         1.35 o                         
   3   1  10         14.30         13.53         1.36 o                         
  -5   2  10         89.31         88.53         3.31 o                         
  -4   2  10        161.95        162.06         4.61 o                         
  -3   2  10        317.11        314.77         5.91 o                         
  -2   2  10        693.42        652.30         9.70 o                         
  -1   2  10        384.93        347.85         7.30 o                         
   0   2  10         93.86         81.48         2.68 o                         
   1   2  10         51.42         48.30         2.19 o                         
   2   2  10         18.79         20.79         1.79 o                         
   3   2  10         25.38         24.18         1.92 o                         
  -5   3  10        203.68        196.21         4.88 o                         
  -4   3  10        354.05        369.96         8.02 o                         
  -3   3  10        286.60        303.15         5.59 o                         
  -2   3  10        246.59        235.94         5.10 o                         
  -1   3  10        422.61        401.23         8.30 o                         
   0   3  10        194.40        190.16         4.37 o                         
   1   3  10         54.17         54.10         3.14 o                         
   2   3  10          9.28         10.06         1.57 o                         
  -5   4  10         64.32         68.33         3.53 o                         
  -4   4  10        115.80        114.08         5.03 o                         
  -3   4  10        323.28        316.31         6.00 o                         
  -2   4  10        263.31        252.93         6.13 o                         
  -1   4  10        157.32        145.69         5.05 o                         
   0   4  10        135.07        128.83         4.36 o                         
   1   4  10         39.00         37.95         2.49 o                         
   2   4  10         15.34         15.50         1.81 o                         
  -4   5  10         62.06         57.17         2.65 o                         
  -3   5  10        119.39        128.99         3.62 o                         
  -2   5  10        238.11        252.60         8.93 o                         
  -1   5  10         86.15         74.82         3.84 o                         
   0   5  10         16.28          9.03         1.77 o                         
   1   5  10          4.62          2.23         1.68 o                         
  -3   6  10        150.34        151.89         5.50 o                         
  -2   6  10        138.19        142.07         5.38 o                         
  -1   6  10        146.36        150.28         4.99 o                         
  -1  -7  11         29.69         31.38         2.17 o                         
   0  -7  11         41.35         37.55         2.72 o                         
   1  -7  11         84.00         82.01         4.89 o                         
   2  -7  11        113.97        116.75         4.53 o                         
  -2  -6  11          6.73          9.16         1.72 o                         
  -1  -6  11         13.80         15.23         1.74 o                         
   0  -6  11         19.87         19.81         2.20 o                         
   1  -6  11        128.93        123.17         7.62 o                         
   2  -6  11        156.41        148.64         4.99 o                         
   3  -6  11         75.12         74.30         3.44 o                         
  -3  -5  11          0.32         -0.20         1.61 o                         
  -2  -5  11          5.30          3.43         1.41 o                         
  -1  -5  11        155.43        154.50         4.09 o                         
   0  -5  11        204.03        196.30         4.22 o                         
   1  -5  11         61.70         60.39         2.80 o                         
   2  -5  11         55.12         54.40         3.74 o                         
   3  -5  11         84.22         85.39         4.13 o                         
  -4  -4  11         17.54         16.15         2.02 o                         
  -3  -4  11          4.11          5.61         1.73 o                         
  -2  -4  11        163.35        166.36         4.21 o                         
  -1  -4  11        190.91        184.31         4.69 o                         
   0  -4  11        169.20        167.86         5.83 o                         
   1  -4  11        130.73        122.87         3.10 o                         
   2  -4  11        223.53        213.21         4.62 o                         
   3  -4  11        287.99        283.71         7.54 o                         
  -4  -3  11          8.72          6.67         1.91 o                         
  -3  -3  11         47.01         40.92         2.54 o                         
  -2  -3  11          2.62          3.37         1.31 o                         
  -1  -3  11         42.03         44.36         2.39 o                         
   0  -3  11         95.21         96.74         4.36 o                         
   1  -3  11        119.58        116.94         3.36 o                         
   2  -3  11         58.30         57.46         2.79 o                         
   3  -3  11         68.67         66.76         5.12 o                         
  -4  -2  11         20.91         18.28         3.46 o                         
  -3  -2  11         11.97          9.93         1.35 o                         
  -2  -2  11         31.22         27.53         1.91 o                         
  -1  -2  11          2.38          3.18         1.03 o                         
   0  -2  11        136.54        148.60         3.85 o                         
   1  -2  11        258.75        281.67         5.74 o                         
   2  -2  11         91.82         82.24         3.58 o                         
   3  -2  11          8.48          6.59         1.38 o                         
  -5  -1  11          8.73          9.36         2.10 o                         
  -4  -1  11         85.48         93.24         3.31 o                         
  -3  -1  11         37.91         41.12         1.85 o                         
  -2  -1  11          4.47          3.24         1.12 o                         
  -1  -1  11         82.91         82.60         2.48 o                         
   0  -1  11        193.13        202.60         4.46 o                         
   1  -1  11        107.77        107.26         3.61 o                         
   2  -1  11        114.50        114.49         3.40 o                         
   3  -1  11         81.21         77.77         2.99 o                         
  -5   0  11         46.49         50.81         2.58 o                         
  -4   0  11          3.05          4.01         1.48 o                         
  -3   0  11          3.31          0.72         1.10 o                         
  -2   0  11          0.80          0.39         0.97 o                         
  -1   0  11          3.92          2.97         1.11 o                         
   0   0  11         20.98         23.30         1.79 o                         
   1   0  11        135.92        150.36         4.28 o                         
   2   0  11        154.49        162.79         4.11 o                         
   3   0  11        114.62        115.34         4.01 o                         
  -5   1  11        100.88        107.99         3.70 o                         
  -4   1  11         74.95         75.36         3.79 o                         
  -3   1  11          9.04         11.43         1.42 o                         
  -2   1  11          1.65          1.32         0.93 o                         
  -1   1  11         26.44         30.51         2.21 o                         
   0   1  11         35.16         40.14         2.20 o                         
   1   1  11        142.88        141.79         4.13 o                         
   2   1  11        108.81        113.66         6.96 o                         
   3   1  11         43.97         36.57         3.02 o                         
  -5   2  11         10.76         14.14         1.90 o                         
  -4   2  11         27.63         31.27         1.95 o                         
  -3   2  11         10.60         10.81         1.47 o                         
  -2   2  11          2.10          3.13         1.15 o                         
  -1   2  11         21.82         16.23         1.69 o                         
   0   2  11         62.37         58.35         3.14 o                         
   1   2  11         69.82         73.42         3.58 o                         
   2   2  11        158.00        170.68         4.81 o                         
  -4   3  11          0.92          0.85         1.35 o                         
  -3   3  11          0.51         -0.47         1.45 o                         
  -2   3  11          1.98          1.95         1.24 o                         
  -1   3  11          8.88          9.36         1.58 o                         
   0   3  11        126.94        135.64         4.38 o                         
   1   3  11        137.85        154.38         4.68 o                         
   2   3  11         75.76         73.05         3.03 o                         
  -4   4  11         50.93         59.23         2.59 o                         
  -3   4  11         30.03         33.15         2.34 o                         
  -2   4  11          0.15          0.11         1.48 o                         
  -1   4  11          7.91          8.75         1.78 o                         
   0   4  11          8.06          8.20         1.74 o                         
   1   4  11         62.22         58.86         3.72 o                         
  -3   5  11          7.58          8.10         2.09 o                         
  -2   5  11          4.09          2.75         1.94 o                         
  -1   5  11          4.16          3.51         1.77 o                         
  -1  -6  12        231.92        235.97         9.58 o                         
   0  -6  12        207.63        200.58         4.90 o                         
   1  -6  12        134.24        128.69         9.54 o                         
   2  -6  12         38.42         35.47         2.91 o                         
  -2  -5  12         36.08         36.84         3.08 o                         
  -1  -5  12         49.39         53.37         4.37 o                         
   0  -5  12         62.34         61.31         2.72 o                         
   1  -5  12         73.17         72.36         3.17 o                         
   2  -5  12         82.05         76.69         3.92 o                         
  -3  -4  12        137.29        140.90         4.84 o                         
  -2  -4  12         70.18         68.96         4.80 o                         
  -1  -4  12         30.39         33.40         2.19 o                         
   0  -4  12        140.01        142.27         7.30 o                         
   1  -4  12        139.65        141.12         3.93 o                         
   2  -4  12         34.40         29.09         2.18 o                         
  -3  -3  12         59.04         53.70         3.07 o                         
  -2  -3  12        133.29        139.19         7.59 o                         
  -1  -3  12        187.16        187.58         4.10 o                         
   0  -3  12        237.01        240.84         5.81 o                         
   1  -3  12        332.55        349.50         6.23 o                         
   2  -3  12        136.77        136.22         5.46 o                         
   3  -3  12         29.77         26.20         3.30 o                         
  -4  -2  12          6.67          3.62         2.12 o                         
  -3  -2  12        105.34        106.01         3.47 o                         
  -2  -2  12        250.32        250.58         5.35 o                         
  -1  -2  12        303.00        321.98         5.35 o                         
   0  -2  12         84.98         93.59         3.62 o                         
   1  -2  12         41.76         51.97         2.43 o                         
   2  -2  12        134.95        150.30         4.09 o                         
   3  -2  12        125.27        125.66         4.74 o                         
  -4  -1  12         30.93         25.96         2.14 o                         
  -3  -1  12        131.42        134.38         3.85 o                         
  -2  -1  12        191.15        189.18         4.21 o                         
  -1  -1  12        202.38        210.73         4.77 o                         
   0  -1  12        363.83        392.19         7.37 o                         
   1  -1  12        267.75        293.73         8.36 o                         
   2  -1  12        145.29        157.77         5.26 o                         
  -4   0  12         50.85         43.56         2.49 o                         
  -3   0  12        112.96        107.38         3.19 o                         
  -2   0  12        347.07        346.41         6.81 o                         
  -1   0  12        322.07        311.10         6.56 o                         
   0   0  12        220.38        229.98         5.60 o                         
   1   0  12        200.77        211.55         6.86 o                         
   2   0  12        154.49        170.70         4.37 o                         
  -4   1  12        143.01        146.12         4.77 o                         
  -3   1  12        184.58        196.97         4.42 o                         
  -2   1  12        188.46        192.44         4.36 o                         
  -1   1  12        390.97        385.80         7.79 o                         
   0   1  12        381.71        405.33         8.50 o                         
   1   1  12        281.74        305.02         6.90 o                         
   2   1  12        103.09        119.60         4.14 o                         
  -4   2  12         12.36         10.16         1.63 o                         
  -3   2  12        125.04        116.83         3.92 o                         
  -2   2  12        190.91        189.00         6.57 o                         
  -1   2  12        211.20        210.03         5.33 o                         
   0   2  12        212.31        227.07         9.37 o                         
   1   2  12        155.04        159.92         5.42 o                         
  -3   3  12         29.18         26.00         2.56 o                         
  -2   3  12        163.44        176.26         4.51 o                         
  -1   3  12        178.09        178.77         7.00 o                         
   0   3  12        129.96        122.81         4.71 o                         
  -2   4  12        177.54        188.25         5.67 o                         
  -1   4  12        190.38        194.20         6.22 o                         
  -1  -5  13         24.42         21.61         2.90 o                         
   0  -5  13         11.14          8.77         1.69 o                         
   1  -5  13          7.88          7.49         1.90 o                         
  -2  -4  13         78.49         73.70         3.06 o                         
  -1  -4  13        131.62        130.71         7.24 o                         
   0  -4  13         31.00         29.75         3.86 o                         
   1  -4  13         16.30         17.58         2.05 o                         
  -2  -3  13         80.42         79.38         4.89 o                         
  -1  -3  13         31.88         30.90         2.15 o                         
   0  -3  13         13.45         16.44         1.74 o                         
   1  -3  13         22.28         21.74         1.72 o                         
  -3  -2  13         87.17         91.28         3.92 o                         
  -2  -2  13        138.01        134.75         3.58 o                         
  -1  -2  13        182.66        185.87         4.71 o                         
   0  -2  13         60.31         57.11         2.54 o                         
   1  -2  13          6.91          8.94         1.64 o                         
  -3  -1  13        165.93        171.99         4.53 o                         
  -2  -1  13         86.60         94.83         3.36 o                         
  -1  -1  13         69.73         72.51         3.30 o                         
   0  -1  13        116.75        116.98         3.65 o                         
   1  -1  13         28.72         29.67         2.28 o                         
  -3   0  13        110.61        120.57         3.90 o                         
  -2   0  13        187.15        190.70         5.61 o                         
  -1   0  13         88.39         91.70         3.22 o                         
   0   0  13         33.34         31.01         2.25 o                         
   1   0  13         17.60         19.74         2.02 o                         
  -3   1  13         28.10         26.99         2.77 o                         
  -2   1  13         55.12         59.15         3.52 o                         
  -1   1  13        120.97        135.85         3.81 o                         
   0   1  13         25.13         26.26         2.24 o                         
  -2   2  13        121.59        123.17         4.89 o                         
  -1   2  13         94.96         95.15         3.69 o                         
  -1  -2  14         14.05         17.89         2.93 o                         
  -1  -1  14         45.70         48.43         2.92 o                         
                                                                                
